# Supplementary material for: SOX11 regulates SWI/SNF complex components as member of the adrenergic neuroblastoma core regulatory circuitry
Source: Nat Commun. 2023 Mar 7;14:1267. doi: 10.1038/s41467-023-36735-2 (PMC9992472; doi:10.1038/s41467-023-36735-2)
Supplement: Supplementary file 4 — Supplementary Data 1 [file 41467_2023_36735_MOESM4_ESM.xlsx]

## Sheet: Sheet1
Supplementary Table 1: Overview of clinico-genetic parameters of the tumors tested for SOX11 protein expression levels in the tissue micro-array showing:
	- overall survival (OS, 0 = alife, 1 = DOD)
	- overall survival or end of follow-up in days (OSd)
	- status (DOD = dead of disease, DOT = dead of toxicity, PR = partial response, VGPR = very good partial response, CR = complete remission)
	- stage (1, 2a, 2b, 3, 4, 4S according to the INSS staging system, GNB =ganglioneuroblastoma)
	- MYCN amplification status (MNA, 0 = non-amplified, 1 = amplified). NA = not applicable or data missing
OS	OSd	status	stage	MNA
0	2759	CR	2a	0
0	5539	CR	NA	0
1	119	DOD	4	0
1	1153	DOD	2b	1
0	4931	CR	2a	0
0	1833	CR	4	0
1	392	DOD	4	1
0	97	DOT	4	0
NA	247	PR	2	0
1	516	DOD	4	1
0	1591	CR	4	0
0	1265	CR	4	0
1	1590	DOD	4	0
0	562	CR	NA	0
1	360	DOD	4	1
0	5493	CR	1	1
0	2485	CR	4	1
0	2758	CR	4	0
0	2054	CR	3	1
0	2653	CR	4	0
0	2575	CR	1	0
0	NA	CR	4	0
1	208	DOD	3	0
0	2951	CR	1	0
1	217	DOD	3	0
0	3558	VGPR	2a	0
0	3404	CR	1	0
1	569	DOD	4	0
1	754	DOD	4	1
1	653	DOD	4	0
0	4858	CR	2b	0
0	4794	CR	2	0
0	4737	CR	2	0
1	4910	DOD	4	0
1	403	DOD	4	0
1	1533	DOD	4	0
0	2841	CR	GNB	0
0	515	CR	1	0
0	1861	CR	1	0
0	3140	CR	1	0
0	2264	CR	1	0
1	4314	DOD	NA	0
0	369	CR	1	0
0	387	CR	2	0
0	560	VGPR	4S	0
0	1185	CR	3	1
1	549	DOD	4	1
0	1168	CR	2b	0
0	1205	VGPR	4S	0
0	1340	VGPR	4	0
0	1006	CR	3	0
1	877	DOD	4	0
0	1727	VGPR	3	0
0	1574	CR	3	0
0	2027	CR	1	0
0	2327	VGPR	4	0
0	2302	CR	1	0
0	2264	CR	3	0
1	357	DOD	4	0
0	2882	VGPR	3	0
0	2652	CR	4S	0
0	510	CR	3	0
0	195	CR	3	0
0	739	CR	4S	0
0	503	CR	1	0
0	1855	CR	1	0
0	2190	CR	1	1
0	1850	CR	2b	0
0	2207	CR	4s	0
0	997	CR	2	0
0	2893	CR	4	0
1	2620	DOD	4	0
0	2932	CR	2	0
