# Supplementary material for: SOX11 regulates SWI/SNF complex components as member of the adrenergic neuroblastoma core regulatory circuitry
Source: Nat Commun. 2023 Mar 7;14:1267. doi: 10.1038/s41467-023-36735-2 (PMC9992472; doi:10.1038/s41467-023-36735-2)
Supplement: Supplementary file 5 — Supplementary Data 2 [file 41467_2023_36735_MOESM5_ESM.xlsx]

## Sheet: SOX11 KD in IMR-32
Supplementary Table 2.1: Differentially expressed genes (adj.P.Val < 0.05) upon SOX11 knockdown in IMR-32 cells. Statistical testing was done using the empirical Bayes quasi-likelihood F-test.
Ensembl ID	logFC	AveExpr	t	P.Value	adj.P.Val	B	external_gene_name	gene_biotype
ENSG00000124762	0.704029	6.45664	13.8279	8.65948e-11	6.75483e-07	14.9037	CDKN1A	protein_coding
ENSG00000176887	-1.2737	6.66404	-13.8854	8.10451e-11	6.75483e-07	15.0399	SOX11	protein_coding
ENSG00000117600	0.883025	2.89545	13.3258	1.55931e-10	8.10892e-07	14.2565	PLPPR4	protein_coding
ENSG00000110448	1.63917	-1.51285	12.5359	4.08707e-10	1.59406e-06	11.1167	CD5	protein_coding
ENSG00000130600	1.24734	0.487019	12.2419	5.92488e-10	1.84868e-06	12.8358	H19	processed_transcript
ENSG00000225783	-0.614794	4.52383	-11.5948	1.37693e-09	3.58024e-06	12.3105	MIAT	lincRNA
ENSG00000038427	-0.781511	5.37465	-11.3443	1.92765e-09	3.75915e-06	11.9802	VCAN	protein_coding
ENSG00000085552	-1.01396	2.55201	-11.3794	1.83814e-09	3.75915e-06	11.8885	IGSF9	protein_coding
ENSG00000118194	1.32568	-1.02004	10.8719	3.69371e-09	6.40284e-06	10.0395	TNNT2	protein_coding
ENSG00000113580	0.778861	4.96017	10.3677	7.57512e-09	8.52138e-06	10.5856	NR3C1	protein_coding
ENSG00000121966	-0.866049	1.0709	-10.2694	8.73931e-09	8.52138e-06	10.4486	CXCR4	protein_coding
ENSG00000137571	-1.01603	1.55274	-10.4082	7.14292e-09	8.52138e-06	10.5461	SLCO5A1	protein_coding
ENSG00000157851	-0.636858	2.41414	-10.3721	7.52711e-09	8.52138e-06	10.6448	DPYSL5	protein_coding
ENSG00000167470	-0.789751	5.52729	-10.486	6.38531e-09	8.52138e-06	10.7954	MIDN	protein_coding
ENSG00000181104	-0.696888	7.15318	-10.3267	8.0399e-09	8.52138e-06	10.5764	F2R	protein_coding
ENSG00000272398	-0.696734	6.03128	-10.299	8.3707e-09	8.52138e-06	10.5328	CD24	protein_coding
ENSG00000115461	0.741734	3.62745	10.0465	1.2134e-08	9.41447e-06	10.1639	IGFBP5	protein_coding
ENSG00000134871	-0.646012	7.96997	-10.0173	1.26725e-08	9.41447e-06	10.1287	COL4A2	protein_coding
ENSG00000166482	0.56445	5.17793	10.1257	1.07923e-08	9.41447e-06	10.2513	MFAP4	protein_coding
ENSG00000188322	-0.878867	4.035	-10.0295	1.2444e-08	9.41447e-06	10.1507	SBK1	protein_coding
ENSG00000213420	-0.809077	4.51985	-10.0255	1.25172e-08	9.41447e-06	10.1334	GPC2	protein_coding
ENSG00000018236	0.59165	3.12122	9.96038	1.37932e-08	9.52186e-06	10.0501	CNTN1	protein_coding
ENSG00000137285	-1.01817	4.50025	-9.94862	1.40377e-08	9.52186e-06	10.0299	TUBB2B	protein_coding
ENSG00000100167	-0.46339	4.59304	-9.89292	1.52586e-08	9.72211e-06	9.94041	2003-09-01	protein_coding
ENSG00000178233	-0.918788	1.95397	-9.87907	1.55793e-08	9.72211e-06	9.87029	TMEM151B	protein_coding
ENSG00000163638	0.638349	4.74322	9.81962	1.70376e-08	1.02232e-05	9.83447	ADAMTS9	protein_coding
ENSG00000153404	-0.662595	2.95861	-9.75607	1.87559e-08	1.08374e-05	9.7435	PLEKHG4B	protein_coding
ENSG00000011422	-0.975747	5.73142	-9.63748	2.24656e-08	1.21378e-05	9.39746	PLAUR	protein_coding
ENSG00000168824	-0.733799	2.94714	-9.63467	2.25624e-08	1.21378e-05	9.53447	NSG1	protein_coding
ENSG00000151414	0.64026	5.6438	9.54464	2.59037e-08	1.34708e-05	9.42996	NEK7	protein_coding
ENSG00000077279	-0.544672	3.04163	-9.49942	2.77738e-08	1.35406e-05	9.34333	DCX	protein_coding
ENSG00000116852	-0.95596	3.52943	-9.51834	2.69748e-08	1.35406e-05	9.25227	KIF21B	protein_coding
ENSG00000127824	0.891114	5.15044	9.42545	3.1144e-08	1.47236e-05	9.20458	TUBA4A	protein_coding
ENSG00000103056	-0.915799	2.77251	-9.31284	3.71211e-08	1.70331e-05	9.04963	SMPD3	protein_coding
ENSG00000074219	-0.601434	5.75215	-9.10639	5.141e-08	2.29156e-05	8.76018	TEAD2	protein_coding
ENSG00000164050	-0.615399	5.71277	-9.01632	5.93518e-08	2.54245e-05	8.6208	PLXNB1	protein_coding
ENSG00000185664	-0.646334	4.15653	-9.00644	6.02979e-08	2.54245e-05	8.60564	PMEL	protein_coding
ENSG00000165973	-0.688591	-0.124778	-8.97794	6.31166e-08	2.59127e-05	8.47498	NELL1	protein_coding
ENSG00000139352	0.435859	2.50616	8.92989	6.81855e-08	2.6594e-05	8.45272	ASCL1	protein_coding
ENSG00000196361	-0.664256	2.07432	-8.93765	6.73395e-08	2.6594e-05	8.47319	ELAVL3	protein_coding
ENSG00000167100	-0.7875	2.78353	-8.80484	8.34775e-08	3.17642e-05	8.25271	SAMD14	protein_coding
ENSG00000101236	-0.526009	5.8054	-8.71895	9.60289e-08	3.51081e-05	8.14993	RNF24	protein_coding
ENSG00000162490	-0.539872	3.53652	-8.71427	9.67662e-08	3.51081e-05	8.13732	DRAXIN	protein_coding
ENSG00000010278	0.803477	4.30685	8.66389	1.051e-07	3.61949e-05	8.04696	CD9	protein_coding
ENSG00000136378	-0.862992	4.73552	-8.65457	1.06722e-07	3.61949e-05	8.04577	ADAMTS7	protein_coding
ENSG00000215397	-0.892323	0.11413	-8.6705	1.03964e-07	3.61949e-05	7.9593	SCRT2	protein_coding
ENSG00000129951	-1.23167	2.4184	-8.53677	1.29636e-07	4.30307e-05	7.72972	PLPPR3	protein_coding
ENSG00000157827	-0.434089	6.71954	-8.50004	1.3779e-07	4.47845e-05	7.76361	FMNL2	protein_coding
ENSG00000143147	-0.548122	6.44933	-8.46021	1.47242e-07	4.62292e-05	7.69193	GPR161	protein_coding
ENSG00000221866	0.820568	0.476439	8.45648	1.48161e-07	4.62292e-05	7.4434	PLXNA4	protein_coding
ENSG00000167552	-0.674707	9.25712	-8.43034	1.54772e-07	4.73452e-05	7.57866	TUBA1A	protein_coding
ENSG00000058668	0.606056	6.51489	8.4053	1.61394e-07	4.84213e-05	7.62554	ATP2B4	protein_coding
ENSG00000106571	0.650512	4.62074	8.35892	1.74456e-07	5.13525e-05	7.56003	GLI3	protein_coding
ENSG00000205336	-0.568698	5.20745	-8.33157	1.82672e-07	5.27754e-05	7.52415	ADGRG1	protein_coding
ENSG00000084731	-0.507837	6.46415	-8.27597	2.00642e-07	5.529e-05	7.40703	KIF3C	protein_coding
ENSG00000140557	-0.418586	2.43632	-8.27237	2.0187e-07	5.529e-05	7.37631	ST8SIA2	protein_coding
ENSG00000187498	-0.498196	7.30781	-8.27196	2.02008e-07	5.529e-05	7.40472	COL4A1	protein_coding
ENSG00000075461	-0.959215	3.30179	-8.23042	2.1674e-07	5.82993e-05	7.35743	CACNG4	protein_coding
ENSG00000103546	-0.461284	0.985853	-8.21926	2.20886e-07	5.84074e-05	7.32078	SLC6A2	protein_coding
ENSG00000111846	-1.30643	3.96099	-8.15879	2.44833e-07	6.36607e-05	6.66723	GCNT2	protein_coding
ENSG00000137959	0.975793	1.23145	8.1385	2.53464e-07	6.48244e-05	7.12812	IFI44L	protein_coding
ENSG00000132854	0.575874	0.843486	8.09619	2.72501e-07	6.74808e-05	7.13432	KANK4	protein_coding
ENSG00000137942	-0.396388	6.8794	-8.09754	2.7187e-07	6.74808e-05	7.06871	FNBP1L	protein_coding
ENSG00000178927	-0.474957	6.02571	-8.08337	2.78558e-07	6.79028e-05	7.10196	CYBC1	protein_coding
ENSG00000073849	-0.449359	5.83606	-8.0689	2.85565e-07	6.84748e-05	7.04162	ST6GAL1	protein_coding
ENSG00000138623	-0.901667	4.32498	-8.0521	2.93931e-07	6.84748e-05	6.82851	SEMA7A	protein_coding
ENSG00000154556	-0.723313	3.63533	-8.05182	2.94072e-07	6.84748e-05	7.04535	SORBS2	protein_coding
ENSG00000104435	-1.14433	0.943128	-7.99914	3.22018e-07	7.28087e-05	6.93244	STMN2	protein_coding
ENSG00000123454	0.635727	4.79893	8.00674	3.17825e-07	7.28087e-05	6.90133	DBH	protein_coding
ENSG00000100097	0.711559	5.88252	7.9803	3.32679e-07	7.28895e-05	6.879	LGALS1	protein_coding
ENSG00000111249	-1.04327	-0.56887	-7.97388	3.36391e-07	7.28895e-05	6.59206	CUX2	protein_coding
ENSG00000128641	-0.433933	7.91301	-7.97595	3.35188e-07	7.28895e-05	6.86644	MYO1B	protein_coding
ENSG00000087266	-0.45941	5.78647	-7.95625	3.46816e-07	7.41189e-05	6.87952	SH3BP2	protein_coding
ENSG00000070748	0.450544	1.7235	7.92321	3.67274e-07	7.74303e-05	6.79827	CHAT	protein_coding
ENSG00000015133	-0.700813	3.72852	-7.8479	4.18744e-07	8.53118e-05	6.71531	CCDC88C	protein_coding
ENSG00000079739	0.442372	5.72494	7.851	4.16481e-07	8.53118e-05	6.68075	PGM1	protein_coding
ENSG00000119547	-0.474897	4.27731	-7.83735	4.26531e-07	8.53118e-05	6.64373	ONECUT2	protein_coding
ENSG00000173894	-0.426405	6.99516	-7.84457	4.21187e-07	8.53118e-05	6.6114	CBX2	protein_coding
ENSG00000074855	-0.806632	4.15849	-7.81771	4.41441e-07	8.71762e-05	6.65458	ANO8	protein_coding
ENSG00000100060	-0.605111	3.01871	-7.74675	4.99985e-07	9.65325e-05	6.54416	MFNG	protein_coding
ENSG00000102879	-0.784121	3.6092	-7.73841	5.07382e-07	9.65325e-05	6.51967	CORO1A	protein_coding
ENSG00000107021	-0.436912	5.50354	-7.74451	5.01967e-07	9.65325e-05	6.51493	TBC1D13	protein_coding
ENSG00000110931	-0.394875	6.33975	-7.71638	5.27467e-07	9.91448e-05	6.43997	CAMKK2	protein_coding
ENSG00000049759	-0.401689	6.60693	-7.65266	5.90372e-07	0.000109648	6.35131	NEDD4L	protein_coding
ENSG00000106484	0.550215	3.77262	7.61281	6.33636e-07	0.000116298	6.30572	MEST	protein_coding
ENSG00000213722	-0.84838	5.27259	-7.56746	6.86926e-07	0.000124613	6.21797	DDAH2	protein_coding
ENSG00000169504	-0.45555	7.1399	-7.53075	7.33464e-07	0.000131526	6.11144	CLIC4	protein_coding
ENSG00000161682	-0.664977	3.94058	-7.51239	7.57971e-07	0.000134303	6.13545	FAM171A2	protein_coding
ENSG00000167549	0.603625	2.38839	7.50639	7.66164e-07	0.000134303	6.08591	CORO6	protein_coding
ENSG00000138071	-0.50211	7.61259	-7.46231	8.29238e-07	0.000143744	5.9571	ACTR2	protein_coding
ENSG00000132780	-0.369844	9.08066	-7.45044	8.47126e-07	0.000145231	5.86294	NASP	protein_coding
ENSG00000053108	0.608812	1.24236	7.43274	8.74557e-07	0.000148304	6.0055	FSTL4	protein_coding
ENSG00000132718	-0.441747	6.62162	-7.42143	8.92567e-07	0.000149731	5.8868	SYT11	protein_coding
ENSG00000141562	-0.445183	6.65308	-7.39727	9.32335e-07	0.000153109	5.86441	NARF	protein_coding
ENSG00000198040	-0.391686	6.53861	-7.4013	9.25578e-07	0.000153109	5.86453	ZNF84	protein_coding
ENSG00000063127	-0.994064	2.42667	-7.37306	9.74054e-07	0.000154523	5.37166	SLC6A16	protein_coding
ENSG00000140443	-0.392792	6.58987	-7.36938	9.80566e-07	0.000154523	5.79076	IGF1R	protein_coding
ENSG00000185432	0.669516	2.90415	7.37949	9.62786e-07	0.000154523	5.87219	METTL7A	protein_coding
ENSG00000196418	-0.496706	4.052	-7.37986	9.62139e-07	0.000154523	5.90553	ZNF124	protein_coding
ENSG00000205268	-0.405847	5.73433	-7.35833	1.00038e-06	0.00015607	5.80764	PDE7A	protein_coding
ENSG00000183496	-0.643556	4.17363	-7.35103	1.01369e-06	0.00015658	5.83034	MEX3B	protein_coding
ENSG00000157978	0.885252	3.4152	7.33562	1.04242e-06	0.00015944	5.57089	LDLRAP1	protein_coding
ENSG00000128656	0.378997	6.78348	7.31402	1.08414e-06	0.00016421	5.67562	CHN1	protein_coding
ENSG00000011105	0.456574	5.70451	7.28435	1.14427e-06	0.000170017	5.67021	TSPAN9	protein_coding
ENSG00000071575	-0.4166	2.4728	-7.28517	1.14256e-06	0.000170017	5.68123	TRIB2	protein_coding
ENSG00000167964	0.910574	2.93049	7.27906	1.15535e-06	0.000170044	5.69358	RAB26	protein_coding
ENSG00000211445	0.516623	2.89102	7.2499	1.21846e-06	0.000177656	5.68406	GPX3	protein_coding
ENSG00000188229	0.345697	8.65667	7.23214	1.25867e-06	0.00018182	5.48161	TUBB4B	protein_coding
ENSG00000011332	-0.449581	4.25182	-7.2207	1.28528e-06	0.00018396	5.60127	DPF1	protein_coding
ENSG00000139970	-0.4147	2.74521	-7.20665	1.31878e-06	0.000185226	5.53716	RTN1	protein_coding
ENSG00000158164	-0.558821	4.0407	-7.20213	1.32974e-06	0.000185226	5.5151	TMSB15A	protein_coding
ENSG00000198400	0.498516	2.98443	7.20867	1.3139e-06	0.000185226	5.48994	NTRK1	protein_coding
ENSG00000100604	0.395122	3.41847	7.19161	1.35563e-06	0.000185519	5.41801	CHGA	protein_coding
ENSG00000152926	-0.501296	5.20054	-7.19339	1.35121e-06	0.000185519	5.56469	ZNF117	protein_coding
ENSG00000162390	0.733149	2.50966	7.18608	1.36945e-06	0.00018578	5.45562	ACOT11	protein_coding
ENSG00000175061	0.372555	7.88481	7.14068	1.48863e-06	0.000197759	5.32098	LRRC75A-AS1	processed_transcript
ENSG00000178695	0.428869	4.07352	7.14646	1.47287e-06	0.000197759	5.43241	KCTD12	protein_coding
ENSG00000181019	0.546655	5.83484	7.13808	1.49577e-06	0.000197759	5.48471	NQO1	protein_coding
ENSG00000054654	-0.358932	7.21693	-7.09484	1.61991e-06	0.000210602	5.25895	SYNE2	protein_coding
ENSG00000260804	-0.418532	5.18351	-7.09702	1.61341e-06	0.000210602	5.36849	LINC01963	lincRNA
ENSG00000074416	0.797759	4.57663	7.07235	1.68871e-06	0.000216762	5.21204	MGLL	protein_coding
ENSG00000081138	0.633422	0.188885	7.07031	1.69508e-06	0.000216762	5.34901	CDH7	protein_coding
ENSG00000170681	-0.565013	3.58708	-7.04986	1.76051e-06	0.000223298	5.3291	CAVIN4	protein_coding
ENSG00000159199	0.470705	7.21336	7.04271	1.78401e-06	0.000224454	5.16358	ATP5MC1	protein_coding
ENSG00000151490	-0.421536	1.49419	-7.03305	1.81623e-06	0.000224882	5.23814	PTPRO	protein_coding
ENSG00000164663	-0.363682	5.44136	-7.03591	1.80665e-06	0.000224882	5.22644	USP49	protein_coding
ENSG00000133083	-0.970987	1.86511	-7.0182	1.86701e-06	0.000229349	5.27387	DCLK1	protein_coding
ENSG00000159409	-0.402484	2.26799	-6.98044	2.00286e-06	0.000244115	5.07331	CELF3	protein_coding
ENSG00000254726	-0.374202	6.9843	-6.97164	2.036e-06	0.000246229	5.00978	MEX3A	protein_coding
ENSG00000130558	0.355306	3.52445	6.95854	2.08635e-06	0.000250378	4.972	OLFM1	protein_coding
ENSG00000165868	0.60872	5.39403	6.93295	2.18844e-06	0.000260625	5.00204	HSPA12A	protein_coding
ENSG00000171303	0.48541	2.68104	6.9131	2.27123e-06	0.000268435	5.0454	KCNK3	protein_coding
ENSG00000082438	0.624994	4.03447	6.90553	2.30365e-06	0.00027022	5.03564	COBLL1	protein_coding
ENSG00000166228	0.446138	4.9797	6.90149	2.32114e-06	0.000270239	5.05004	PCBD1	protein_coding
ENSG00000072778	0.364952	7.90657	6.88618	2.38874e-06	0.00027605	4.87863	ACADVL	protein_coding
ENSG00000082146	0.410572	5.48188	6.86803	2.47151e-06	0.000277797	4.94099	STRADB	protein_coding
ENSG00000144218	-0.391569	5.04536	-6.87286	2.44917e-06	0.000277797	4.91262	AFF3	protein_coding
ENSG00000145721	1.05378	-0.944356	6.87032	2.46088e-06	0.000277797	4.60043	LIX1	protein_coding
ENSG00000187607	-0.437498	4.3712	-6.86726	2.47508e-06	0.000277797	4.98552	ZNF286A	protein_coding
ENSG00000080845	-0.415616	5.83132	-6.85608	2.52763e-06	0.000281668	4.90407	DLGAP4	protein_coding
ENSG00000113196	0.355379	1.97609	6.84537	2.57902e-06	0.000284853	4.84369	HAND1	protein_coding
ENSG00000139269	0.575812	1.35218	6.83883	2.61098e-06	0.000284853	4.94057	INHBE	protein_coding
ENSG00000245532	0.709845	5.57724	6.84034	2.60353e-06	0.000284853	4.94709	NEAT1	lincRNA
ENSG00000104894	-0.87536	3.36627	-6.81412	2.73537e-06	0.000296351	4.81704	CD37	protein_coding
ENSG00000110436	-0.44831	1.74885	-6.80542	2.78062e-06	0.000299176	4.86738	SLC1A2	protein_coding
ENSG00000176749	-0.391426	4.7451	-6.79393	2.84155e-06	0.000303637	4.79982	CDK5R1	protein_coding
ENSG00000100842	-0.465991	1.84325	-6.76261	3.01489e-06	0.0003162	4.78727	EFS	protein_coding
ENSG00000125462	-0.424622	2.65375	-6.76705	2.98963e-06	0.0003162	4.72366	C1orf61	protein_coding
ENSG00000133687	0.825334	3.13695	6.76173	3.01992e-06	0.0003162	4.73173	TMTC1	protein_coding
ENSG00000108551	1.16013	-0.64842	6.75546	3.05596e-06	0.000317528	4.09272	RASD1	protein_coding
ENSG00000169258	-0.357769	5.90094	-6.75247	3.07331e-06	0.000317528	4.64566	GPRIN1	protein_coding
ENSG00000278928	-0.616583	-0.151008	-6.7455	3.11417e-06	0.000319633	4.77162	AC136621.1	TEC
ENSG00000105767	-0.6263	4.485	-6.71664	3.28939e-06	0.00033541	4.71183	CADM4	protein_coding
ENSG00000105329	0.587457	4.78597	6.7103	3.32919e-06	0.000336168	4.70874	TGFB1	protein_coding
ENSG00000133401	0.598653	3.45074	6.70797	3.34397e-06	0.000336168	4.71226	PDZD2	protein_coding
ENSG00000140990	0.362004	6.34605	6.70522	3.36147e-06	0.000336168	4.5707	NDUFB10	protein_coding
ENSG00000146216	-0.76601	0.0462054	-6.69587	3.42175e-06	0.000338365	4.59667	TTBK1	protein_coding
ENSG00000180537	-0.501748	4.49682	-6.6951	3.42681e-06	0.000338365	4.6848	RNF182	protein_coding
ENSG00000126970	-0.554715	4.92562	-6.66568	3.62418e-06	0.000355603	4.61739	ZC4H2	protein_coding
ENSG00000034510	-0.481617	9.9747	-6.64565	3.76523e-06	0.000367134	4.34956	TMSB10	protein_coding
ENSG00000145908	-0.423338	5.56117	-6.64089	3.79963e-06	0.000368186	4.49678	ZNF300	protein_coding
ENSG00000115266	-0.816466	3.40143	-6.62743	3.89858e-06	0.00037314	4.54332	APC2	protein_coding
ENSG00000170525	-0.379144	6.42826	-6.62798	3.8945e-06	0.00037314	4.43808	PFKFB3	protein_coding
ENSG00000180801	0.880834	4.04319	6.59203	4.17172e-06	0.000394442	4.42261	ARSJ	protein_coding
ENSG00000213626	-1.12354	1.59621	-6.59468	4.1506e-06	0.000394442	4.39408	LBH	protein_coding
ENSG00000184402	-0.363483	5.30106	-6.56827	4.36614e-06	0.000410339	4.35467	SS18L1	protein_coding
ENSG00000132003	-0.707808	3.99557	-6.53819	4.62591e-06	0.00042641	4.39974	ZSWIM4	protein_coding
ENSG00000141232	0.412142	4.71854	6.5338	4.66511e-06	0.00042641	4.334	TOB1	protein_coding
ENSG00000165424	0.702186	3.28342	6.54245	4.58818e-06	0.00042641	4.38766	ZCCHC24	protein_coding
ENSG00000168348	-0.878883	-0.229937	-6.53283	4.67381e-06	0.00042641	4.30673	INSM2	protein_coding
ENSG00000173801	-0.669279	4.70339	-6.53798	4.62778e-06	0.00042641	4.40007	JUP	protein_coding
ENSG00000107554	0.531816	5.21071	6.52382	4.75559e-06	0.000431349	4.35859	DNMBP	protein_coding
ENSG00000148357	0.789224	0.953403	6.51399	4.84646e-06	0.00043705	4.35519	HMCN2	protein_coding
ENSG00000105974	-3.14327	1.8627	-6.50143	4.96513e-06	0.000445178	0.437968	CAV1	protein_coding
ENSG00000090924	-0.388136	6.37727	-6.48548	5.12033e-06	0.00044627	4.1607	PLEKHG2	protein_coding
ENSG00000101265	-0.948495	3.45575	-6.49265	5.04998e-06	0.00044627	4.14809	RASSF2	protein_coding
ENSG00000111652	0.383463	5.82493	6.48916	5.08401e-06	0.00044627	4.20545	COPS7A	protein_coding
ENSG00000158186	-0.414182	5.11598	-6.49705	5.0073e-06	0.00044627	4.28062	MRAS	protein_coding
ENSG00000198604	-0.361882	7.49552	-6.4882	5.09345e-06	0.00044627	4.11436	BAZ1A	protein_coding
ENSG00000071054	-0.286228	8.84288	-6.47043	5.27124e-06	0.00045687	4.02579	MAP4K4	protein_coding
ENSG00000162512	-0.636049	4.70995	-6.45235	5.45882e-06	0.000470514	4.24434	SDC3	protein_coding
ENSG00000108515	0.500381	4.75647	6.44492	5.53788e-06	0.000471721	4.13115	ENO3	protein_coding
ENSG00000144730	-0.674691	3.85669	-6.44336	5.55456e-06	0.000471721	4.21755	IL17RD	protein_coding
ENSG00000167654	-0.405526	2.72572	-6.44253	5.56353e-06	0.000471721	4.06015	ATCAY	protein_coding
ENSG00000138439	-0.370062	4.4493	-6.43394	5.65686e-06	0.000477042	4.12914	FAM117B	protein_coding
ENSG00000089157	0.284742	10.5074	6.42736	5.72941e-06	0.000480562	3.89158	RPLP0	protein_coding
ENSG00000100526	0.415783	5.01879	6.40041	6.03689e-06	0.000498315	4.10185	CDKN3	protein_coding
ENSG00000170419	0.396481	1.32668	6.40482	5.9854e-06	0.000498315	4.04809	VSTM2A	protein_coding
ENSG00000175894	1.82987	-0.230499	6.40226	6.01527e-06	0.000498315	3.12747	TSPEAR	protein_coding
ENSG00000143772	0.30723	6.13044	6.39531	6.09695e-06	0.000500624	3.90857	ITPKB	protein_coding
ENSG00000134986	-0.318271	7.05566	-6.39059	6.15312e-06	0.000502591	3.89816	NREP	protein_coding
ENSG00000101180	-0.768639	-0.13281	-6.38133	6.26491e-06	0.000509056	4.11283	HRH3	protein_coding
ENSG00000135486	-0.34363	9.99969	-6.3755	6.33633e-06	0.000512055	3.79619	HNRNPA1	protein_coding
ENSG00000171617	-0.384874	5.91578	-6.37298	6.36745e-06	0.000512055	4.02728	ENC1	protein_coding
ENSG00000105467	0.601752	-0.287111	6.35583	6.58361e-06	0.000525401	4.05612	SYNGR4	protein_coding
ENSG00000108641	0.536154	2.86623	6.35449	6.60077e-06	0.000525401	4.05955	B9D1	protein_coding
ENSG00000196576	-0.504015	7.8116	-6.35086	6.64768e-06	0.000526449	3.86266	PLXNB2	protein_coding
ENSG00000105011	0.352904	5.73838	6.30918	7.21087e-06	0.000568166	3.84027	ASF1B	protein_coding
ENSG00000166123	-0.371388	5.47211	-6.29836	7.36497e-06	0.000577391	3.8071	GPT2	protein_coding
ENSG00000197951	-0.508603	4.33927	-6.28946	7.49427e-06	0.00058459	3.88949	ZNF71	protein_coding
ENSG00000116260	-0.402078	7.09449	-6.28201	7.60429e-06	0.000590222	3.81295	QSOX1	protein_coding
ENSG00000137343	-0.355023	4.98496	-6.27211	7.75317e-06	0.000598798	3.80441	ATAT1	protein_coding
ENSG00000136295	-0.569744	7.25392	-6.25923	7.95135e-06	0.000611079	3.68693	TTYH3	protein_coding
ENSG00000153253	-0.64175	2.21769	-6.2563	7.99726e-06	0.000611594	3.87526	SCN3A	protein_coding
ENSG00000016082	-0.413017	3.81924	-6.24061	8.24722e-06	0.000624587	3.70611	ISL1	protein_coding
ENSG00000138606	0.381821	4.97423	6.24276	8.21251e-06	0.000624587	3.68079	SHF	protein_coding
ENSG00000159640	0.931557	-0.921117	6.22968	8.42623e-06	0.000632576	3.60609	ACE	protein_coding
ENSG00000264885	-0.721517	2.19334	-6.22922	8.4338e-06	0.000632576	3.75274	AC026271.3	sense_intronic
ENSG00000174348	1.07956	-0.991103	6.22025	8.58384e-06	0.000640748	3.51226	PODN	protein_coding
ENSG00000069431	0.974422	1.20491	6.18647	9.17379e-06	0.000666518	3.27793	ABCC9	protein_coding
ENSG00000106665	-0.633451	4.57754	-6.18937	9.12147e-06	0.000666518	3.7521	CLIP2	protein_coding
ENSG00000130707	0.25913	5.33682	6.18888	9.13037e-06	0.000666518	3.42138	ASS1	protein_coding
ENSG00000152503	-0.454529	4.00316	-6.19003	9.10972e-06	0.000666518	3.7346	TRIM36	protein_coding
ENSG00000204228	0.809078	1.95744	6.1928	9.06022e-06	0.000666518	3.53317	HSD17B8	protein_coding
ENSG00000254087	0.4336	4.82345	6.18583	9.18539e-06	0.000666518	3.69526	LYN	protein_coding
ENSG00000182621	0.429525	2.02263	6.1813	9.26777e-06	0.000669382	3.66156	PLCB1	protein_coding
ENSG00000108219	-0.322987	6.4858	-6.17251	9.42982e-06	0.000677947	3.59597	TSPAN14	protein_coding
ENSG00000113758	-0.410952	7.66939	-6.1667	9.53855e-06	0.000682619	3.46382	DBN1	protein_coding
ENSG00000107443	-0.389329	5.40815	-6.16153	9.63626e-06	0.000686183	3.55806	CCNJ	protein_coding
ENSG00000116396	0.578581	2.6053	6.15278	9.8041e-06	0.000686183	3.6698	KCNC4	protein_coding
ENSG00000138119	-2.13368	2.79014	-6.15587	9.74447e-06	0.000686183	0.747503	MYOF	protein_coding
ENSG00000169756	-0.432439	5.33688	-6.15923	9.68009e-06	0.000686183	3.64645	LIMS1	protein_coding
ENSG00000184058	-0.540528	1.37228	-6.15257	9.80827e-06	0.000686183	3.63754	TBX1	protein_coding
ENSG00000110925	-0.345964	5.5947	-6.14788	9.89958e-06	0.00068948	3.56552	CSRNP2	protein_coding
ENSG00000168758	-0.459073	5.65101	-6.14464	9.96317e-06	0.000690824	3.54065	SEMA4C	protein_coding
ENSG00000157087	0.580256	0.741609	6.12471	1.03635e-05	0.000710015	3.63214	ATP2B2	protein_coding
ENSG00000182809	-0.87915	1.95953	-6.12726	1.03114e-05	0.000710015	3.61361	CRIP2	protein_coding
ENSG00000183248	-1.15811	1.42988	-6.12408	1.03765e-05	0.000710015	2.88128	PRR36	protein_coding
ENSG00000185551	-0.522138	5.19745	-6.11088	1.06512e-05	0.000725627	3.59153	NR2F2	protein_coding
ENSG00000106086	-0.333909	6.03974	-6.09114	1.10761e-05	0.000751296	3.40716	PLEKHA8	protein_coding
ENSG00000147381	-2.71338	0.767818	-6.08662	1.11758e-05	0.000754779	-0.369845	MAGEA4	protein_coding
ENSG00000135919	-0.349596	6.89269	-6.08379	1.12388e-05	0.000755763	3.41581	SERPINE2	protein_coding
ENSG00000104419	0.507609	3.75148	6.07591	1.14158e-05	0.000763501	3.53999	NDRG1	protein_coding
ENSG00000163394	0.563947	0.775428	6.07433	1.14518e-05	0.000763501	3.48365	CCKAR	protein_coding
ENSG00000223749	0.609854	4.05167	6.06635	1.16347e-05	0.000772394	3.48836	MIR503HG	lincRNA
ENSG00000122515	-0.447087	6.36557	-6.05987	1.17855e-05	0.000779089	3.39687	ZMIZ2	protein_coding
ENSG00000147256	0.413136	2.98648	6.05473	1.19065e-05	0.00078377	3.22146	ARHGAP36	protein_coding
ENSG00000146267	-0.355815	3.96614	-6.05112	1.19923e-05	0.000786102	3.4135	FAXC	protein_coding
ENSG00000126217	-0.645937	0.757338	-6.04118	1.22316e-05	0.000791805	3.4577	MCF2L	protein_coding
ENSG00000182054	-0.327265	7.16755	-6.04226	1.22054e-05	0.000791805	3.21049	IDH2	protein_coding
ENSG00000182253	0.306239	5.41455	6.04428	1.21565e-05	0.000791805	3.32065	SYNM	protein_coding
ENSG00000211899	1.0528	-1.57792	6.03893	1.22866e-05	0.000792081	3.06578	IGHM	IG_C_gene
ENSG00000204054	0.48708	4.18585	6.02761	1.25666e-05	0.000806797	3.4399	LINC00963	processed_transcript
ENSG00000134323	-0.376308	5.19321	-5.99183	1.34957e-05	0.000862895	3.02802	MYCN	protein_coding
ENSG00000069869	0.534464	5.26499	5.98275	1.37427e-05	0.000868013	3.33443	NEDD4	protein_coding
ENSG00000129625	0.407613	5.90894	5.98316	1.37315e-05	0.000868013	3.23559	REEP5	protein_coding
ENSG00000170275	0.356425	7.37954	5.98678	1.36326e-05	0.000868013	3.16637	CRTAP	protein_coding
ENSG00000117593	0.297013	6.5574	5.97365	1.3995e-05	0.000880388	3.11656	DARS2	protein_coding
ENSG00000132561	0.801082	3.76059	5.959	1.44108e-05	0.000902903	3.25089	MATN2	protein_coding
ENSG00000132510	-0.410733	5.36164	-5.94966	1.46827e-05	0.000916256	3.13605	KDM6B	protein_coding
ENSG00000054793	-0.368557	6.36779	-5.93083	1.5247e-05	0.000943924	3.05263	ATP9A	protein_coding
ENSG00000118263	-0.367406	6.6707	-5.93206	1.52095e-05	0.000943924	3.01709	KLF7	protein_coding
ENSG00000143314	0.304723	5.9025	5.92741	1.5352e-05	0.000946667	3.08238	MRPL24	protein_coding
ENSG00000154229	-0.383528	7.26651	-5.92369	1.5467e-05	0.000949513	3.03295	PRKCA	protein_coding
ENSG00000184702	-0.393118	4.83962	-5.92198	1.55199e-05	0.000949513	3.05513	SEPT5	protein_coding
ENSG00000140479	0.353928	2.82533	5.91779	1.56511e-05	0.000953309	3.09573	PCSK6	protein_coding
ENSG00000167178	-0.513659	0.188932	-5.91224	1.58264e-05	0.000953309	3.2147	ISLR2	protein_coding
ENSG00000176597	-0.557972	4.52191	-5.91314	1.57976e-05	0.000953309	3.22799	B3GNT5	protein_coding
ENSG00000246528	-0.926	-0.833225	-5.91386	1.57749e-05	0.000953309	2.87149	AC079089.1	antisense
ENSG00000175928	-0.361458	1.87991	-5.90746	1.59786e-05	0.00095878	3.01522	LRRN1	protein_coding
ENSG00000101680	-0.338807	1.92837	-5.89266	1.64608e-05	0.000976447	2.99178	LAMA1	protein_coding
ENSG00000110492	-0.377815	8.22103	-5.89535	1.63722e-05	0.000976447	2.8688	MDK	protein_coding
ENSG00000124493	0.62731	1.13487	5.89397	1.64175e-05	0.000976447	3.19291	GRM4	protein_coding
ENSG00000144847	0.387199	1.61976	5.87924	1.69109e-05	0.000999345	3.09209	IGSF11	protein_coding
ENSG00000071246	-0.453224	3.44987	-5.87503	1.70545e-05	0.00100403	3.10869	VASH1	protein_coding
ENSG00000131389	-0.305416	6.68501	-5.87014	1.72231e-05	0.00101014	2.95953	SLC6A6	protein_coding
ENSG00000183943	-0.310344	5.57551	-5.86498	1.74029e-05	0.00101686	2.94658	PRKX	protein_coding
ENSG00000135821	-0.289711	7.40348	-5.86046	1.75623e-05	0.00102235	2.84891	GLUL	protein_coding
ENSG00000076356	-0.39144	3.83919	-5.83951	1.83193e-05	0.00105644	2.9587	PLXNA2	protein_coding
ENSG00000137965	0.436796	3.86397	5.83865	1.83511e-05	0.00105644	2.9811	IFI44	protein_coding
ENSG00000173714	0.328083	1.15139	5.84113	1.82595e-05	0.00105644	2.92259	WFIKKN2	protein_coding
ENSG00000128512	-0.451424	4.33063	-5.82634	1.88123e-05	0.00107901	3.02181	DOCK4	protein_coding
ENSG00000096654	-0.393576	4.32099	-5.82227	1.89677e-05	0.00108103	2.99923	ZNF184	protein_coding
ENSG00000129680	0.356826	5.13611	5.82178	1.89861e-05	0.00108103	2.95682	MAP7D3	protein_coding
ENSG00000214357	-0.374364	3.83912	-5.81571	1.92205e-05	0.00109039	2.92803	NEURL1B	protein_coding
ENSG00000143067	-0.418739	4.84283	-5.81237	1.93502e-05	0.00109129	3.00097	ZNF697	protein_coding
ENSG00000154217	-0.461166	4.0784	-5.81103	1.9403e-05	0.00109129	2.98322	PITPNC1	protein_coding
ENSG00000196150	-0.379045	4.11479	-5.80993	1.94461e-05	0.00109129	2.95862	ZNF250	protein_coding
ENSG00000165238	-0.462362	1.01053	-5.80707	1.95585e-05	0.00109366	2.87994	WNK2	protein_coding
ENSG00000157152	0.33868	2.43345	5.80137	1.97851e-05	0.00110238	2.76314	SYN2	protein_coding
ENSG00000125841	0.310915	5.53231	5.78535	2.04365e-05	0.00113463	2.8098	NRSN2	protein_coding
ENSG00000175183	-0.384297	5.77306	-5.77634	2.08126e-05	0.00115141	2.7912	CSRP2	protein_coding
ENSG00000267909	-0.686819	-0.0211474	-5.76493	2.12991e-05	0.00117416	2.94968	CCDC177	protein_coding
ENSG00000103460	-0.613799	-0.0846019	-5.75639	2.16709e-05	0.00119045	2.93166	TOX3	protein_coding
ENSG00000279693	-1.17361	-1.49239	-5.75324	2.18096e-05	0.00119387	2.34289	AC099521.2	TEC
ENSG00000156011	-0.33685	6.67936	-5.73283	2.27316e-05	0.00123998	2.65405	PSD3	protein_coding
ENSG00000123307	0.509567	0.446072	5.73061	2.28339e-05	0.00124122	2.85039	NEUROD4	protein_coding
ENSG00000174498	-0.42032	1.23783	-5.72859	2.29279e-05	0.00124201	2.76848	IGDCC3	protein_coding
ENSG00000144824	0.336607	7.33135	5.72364	2.31597e-05	0.00125022	2.61385	PHLDB2	protein_coding
ENSG00000129173	0.34303	4.27912	5.70805	2.39047e-05	0.00128191	2.70794	E2F8	protein_coding
ENSG00000154736	-0.413603	0.064038	-5.70792	2.3911e-05	0.00128191	2.80852	ADAMTS5	protein_coding
ENSG00000168389	-0.410501	4.35606	-5.70557	2.40255e-05	0.00128364	2.74123	MFSD2A	protein_coding
ENSG00000101493	-0.35173	5.04513	-5.68903	2.48478e-05	0.00132304	2.68676	ZNF516	protein_coding
ENSG00000002834	-0.421917	6.58644	-5.67823	2.54e-05	0.00132556	2.67872	LASP1	protein_coding
ENSG00000112306	0.246192	9.1481	5.67814	2.5405e-05	0.00132556	2.42203	RPS12	protein_coding
ENSG00000114019	-0.423088	5.56709	-5.68016	2.53005e-05	0.00132556	2.73453	AMOTL2	protein_coding
ENSG00000138617	-0.411387	4.2569	-5.68471	2.50671e-05	0.00132556	2.72047	PARP16	protein_coding
ENSG00000174705	-0.319398	6.25623	-5.67872	2.53749e-05	0.00132556	2.59117	SH3PXD2B	protein_coding
ENSG00000175130	-0.322159	7.69599	-5.68578	2.50126e-05	0.00132556	2.4387	MARCKSL1	protein_coding
ENSG00000101974	-0.317661	5.98272	-5.67501	2.55673e-05	0.00132959	2.55549	ATP11C	protein_coding
ENSG00000005189	0.519141	4.21269	5.66667	2.60054e-05	0.00134176	2.73096	REXO5	protein_coding
ENSG00000131242	-0.318867	4.94994	-5.66812	2.59286e-05	0.00134176	2.5566	RAB11FIP4	protein_coding
ENSG00000165175	0.336552	5.14202	5.66565	2.60594e-05	0.00134176	2.54447	MID1IP1	protein_coding
ENSG00000061273	-0.350898	6.3194	-5.66226	2.62404e-05	0.00134664	2.56673	HDAC7	protein_coding
ENSG00000197119	-0.328475	5.96533	-5.66061	2.63284e-05	0.00134672	2.51953	SLC25A29	protein_coding
ENSG00000171533	-0.377387	3.75267	-5.65881	2.64258e-05	0.00134728	2.65101	MAP6	protein_coding
ENSG00000128309	-0.362946	5.46091	-5.65383	2.66951e-05	0.00135658	2.54727	MPST	protein_coding
ENSG00000008277	-0.353356	5.06548	-5.63743	2.76038e-05	0.00139785	2.56508	ADAM22	protein_coding
ENSG00000067225	0.214931	11.4807	5.63438	2.7776e-05	0.00139785	2.25924	PKM	protein_coding
ENSG00000145147	-0.49934	4.72043	-5.63565	2.77042e-05	0.00139785	2.67138	SLIT2	protein_coding
ENSG00000205581	-0.255776	7.67017	-5.62767	2.81597e-05	0.0014126	2.37635	HMGN1	protein_coding
ENSG00000180008	-0.345843	5.82631	-5.61948	2.86345e-05	0.00143182	2.44096	SOCS4	protein_coding
ENSG00000129910	0.987668	-0.0880232	5.61451	2.8927e-05	0.00144182	2.57888	CDH15	protein_coding
ENSG00000135047	0.363747	6.60164	5.59778	2.99343e-05	0.00148673	2.41675	CTSL	protein_coding
ENSG00000167378	-0.278513	5.9255	-5.5964	3.00187e-05	0.00148673	2.40726	IRGQ	protein_coding
ENSG00000114480	0.459752	4.76431	5.58515	3.07181e-05	0.00151656	2.59355	GBE1	protein_coding
ENSG00000109991	-0.648212	0.0397776	-5.57729	3.12169e-05	0.00152374	2.58535	P2RX3	protein_coding
ENSG00000125482	-0.354451	5.57907	-5.57671	3.12542e-05	0.00152374	2.42698	TTF1	protein_coding
ENSG00000131459	-0.523658	4.14478	-5.58041	3.1018e-05	0.00152374	2.59234	GFPT2	protein_coding
ENSG00000168246	-0.353163	5.68763	-5.5797	3.10635e-05	0.00152374	2.37958	UBTD2	protein_coding
ENSG00000099864	-0.536429	3.3061	-5.57088	3.16302e-05	0.00153726	2.45918	PALM	protein_coding
ENSG00000277462	-0.39852	3.7497	-5.56673	3.19e-05	0.00154557	2.51603	ZNF670	protein_coding
ENSG00000067842	0.327735	1.34208	5.56267	3.21669e-05	0.00155367	2.34859	ATP2B3	protein_coding
ENSG00000145022	0.355352	4.62311	5.55761	3.25022e-05	0.00156502	2.43443	TCTA	protein_coding
ENSG00000126878	-0.495217	3.27405	-5.55424	3.27278e-05	0.00157104	2.45244	AIF1L	protein_coding
ENSG00000160211	-0.320408	6.37756	-5.55169	3.28998e-05	0.00157445	2.37245	G6PD	protein_coding
ENSG00000108861	0.364218	6.12898	5.54639	3.32596e-05	0.0015868	2.33063	DUSP3	protein_coding
ENSG00000186716	-0.299465	5.61173	-5.54283	3.35036e-05	0.00159356	2.30993	BCR	protein_coding
ENSG00000006704	-0.344746	5.61231	-5.54085	3.36402e-05	0.0015952	2.32939	GTF2IRD1	protein_coding
ENSG00000006118	-0.435895	7.70043	-5.52306	3.48926e-05	0.00159634	2.17634	TMEM132A	protein_coding
ENSG00000084710	-0.571552	4.26326	-5.53848	3.38042e-05	0.00159634	2.41339	EFR3B	protein_coding
ENSG00000103528	0.65304	1.03959	5.5188	3.51991e-05	0.00159634	2.43883	SYT17	protein_coding
ENSG00000122420	0.494376	3.09316	5.53499	3.40472e-05	0.00159634	2.44262	PTGFR	protein_coding
ENSG00000123353	0.45813	3.8274	5.52516	3.47423e-05	0.00159634	2.46886	ORMDL2	protein_coding
ENSG00000133874	-0.509517	3.39621	-5.5291	3.44619e-05	0.00159634	2.48322	RNF122	protein_coding
ENSG00000144815	0.300721	6.18487	5.53155	3.42891e-05	0.00159634	2.25881	NXPE3	protein_coding
ENSG00000151640	-0.536507	5.39137	-5.52424	3.48082e-05	0.00159634	2.23128	DPYSL4	protein_coding
ENSG00000164418	0.490645	0.417272	5.51936	3.51586e-05	0.00159634	2.44144	GRIK2	protein_coding
ENSG00000165997	-0.346206	5.89425	-5.53261	3.42144e-05	0.00159634	2.26704	ARL5B	protein_coding
ENSG00000172986	0.604023	3.62198	5.52253	3.49303e-05	0.00159634	2.48293	GXYLT2	protein_coding
ENSG00000183960	-0.624006	0.349448	-5.51959	3.51426e-05	0.00159634	2.47633	KCNH8	protein_coding
ENSG00000196247	-0.377763	5.22004	-5.52021	3.50976e-05	0.00159634	2.29238	ZNF107	protein_coding
ENSG00000206432	-0.76416	-1.17913	-5.53123	3.43117e-05	0.00159634	2.33231	TMEM200C	protein_coding
ENSG00000213853	0.344527	5.38474	5.53489	3.40544e-05	0.00159634	2.34191	EMP2	protein_coding
ENSG00000197093	-1.18923	1.6433	-5.51554	3.54365e-05	0.00160245	2.21131	GAL3ST4	protein_coding
ENSG00000143847	0.577964	2.58007	5.51101	3.57678e-05	0.00161275	2.34917	PPFIA4	protein_coding
ENSG00000146001	-1.88585	-1.18318	-5.50698	3.60661e-05	0.00162152	-0.0204295	PCDHB18P	transcribed_unprocessed_pseudogene
ENSG00000203805	0.655474	3.23596	5.49412	3.70332e-05	0.00166022	2.39226	PLPP4	protein_coding
ENSG00000123080	0.414687	4.50034	5.47696	3.83664e-05	0.00171505	2.30376	CDKN2C	protein_coding
ENSG00000274956	-0.475803	-0.0824763	-5.46937	3.89709e-05	0.0017371	2.36302	NKAIN3-IT1	lincRNA
ENSG00000197813	-1.11099	1.78467	-5.46189	3.95774e-05	0.00175911	1.94835	AC011450.1	lincRNA
ENSG00000100425	-0.319662	5.74052	-5.45957	3.97673e-05	0.00176253	2.12256	BRD1	protein_coding
ENSG00000269743	-0.608464	2.96782	-5.44767	4.0756e-05	0.00180123	2.3374	SLC25A53	protein_coding
ENSG00000156475	0.498156	2.95895	5.44406	4.10612e-05	0.00180959	2.29863	PPP2R2B	protein_coding
ENSG00000099625	-0.787395	1.99251	-5.42835	4.24159e-05	0.0018597	2.29894	CBARP	protein_coding
ENSG00000214140	0.850395	0.375719	5.42811	4.24365e-05	0.0018597	2.20989	PRCD	protein_coding
ENSG00000110427	-0.414742	5.70156	-5.42675	4.25567e-05	0.00185974	2.06192	KIAA1549L	protein_coding
ENSG00000005022	0.257521	7.88532	5.42456	4.27492e-05	0.00186293	1.96392	SLC25A5	protein_coding
ENSG00000146112	-0.352408	6.45295	-5.42296	4.28914e-05	0.00186392	2.06256	PPP1R18	protein_coding
ENSG00000169991	0.526507	3.81176	5.4151	4.35942e-05	0.0018892	2.26876	IFFO2	protein_coding
ENSG00000064115	0.304723	6.41563	5.40144	4.48444e-05	0.001938	2.01064	TM7SF3	protein_coding
ENSG00000074590	0.301295	6.1935	5.39855	4.51133e-05	0.00193888	2.01886	NUAK1	protein_coding
ENSG00000112541	-0.486234	4.09428	-5.39988	4.49894e-05	0.00193888	2.20547	PDE10A	protein_coding
ENSG00000147065	-1.96803	2.76016	-5.38983	4.59356e-05	0.0019634	0.0984803	MSN	protein_coding
ENSG00000152104	0.709778	5.14845	5.38984	4.59348e-05	0.0019634	2.19753	PTPN14	protein_coding
ENSG00000084628	-0.382777	3.46987	-5.38755	4.61531e-05	0.00196376	1.95213	NKAIN1	protein_coding
ENSG00000171951	0.297897	4.77446	5.3871	4.61958e-05	0.00196376	1.96424	SCG2	protein_coding
ENSG00000135549	0.530019	1.4491	5.37879	4.69982e-05	0.00198806	2.16562	PKIB	protein_coding
ENSG00000178445	-0.365196	3.33075	-5.37855	4.70222e-05	0.00198806	2.08431	GLDC	protein_coding
ENSG00000021574	-0.33324	4.80352	-5.37196	4.7669e-05	0.00200049	2.03989	SPAST	protein_coding
ENSG00000089639	-0.421934	4.29834	-5.37164	4.77009e-05	0.00200049	2.14956	GMIP	protein_coding
ENSG00000180616	0.248003	5.38075	5.37224	4.76414e-05	0.00200049	1.7975	SSTR2	protein_coding
ENSG00000041982	0.393945	7.27147	5.36902	4.79607e-05	0.00200599	2.01842	TNC	protein_coding
ENSG00000108604	0.249499	7.1272	5.36613	4.82485e-05	0.00201263	1.85899	SMARCD2	protein_coding
ENSG00000136492	-0.247758	6.76121	-5.36048	4.88181e-05	0.00203096	1.84917	BRIP1	protein_coding
ENSG00000101004	-0.315087	5.49437	-5.35673	4.91997e-05	0.0020414	1.91232	NINL	protein_coding
ENSG00000198937	0.389515	4.37379	5.3348	5.14921e-05	0.00213084	2.00368	CCDC167	protein_coding
ENSG00000143850	0.416258	5.85466	5.32746	5.22842e-05	0.0021579	1.87963	PLEKHA6	protein_coding
ENSG00000024862	-0.533349	3.43347	-5.32115	5.29749e-05	0.00218064	2.08631	CCDC28A	protein_coding
ENSG00000080644	0.308993	5.34831	5.31782	5.33424e-05	0.00218998	1.6862	CHRNA3	protein_coding
ENSG00000119950	-0.431656	4.4719	-5.31332	5.38448e-05	0.00220481	1.98297	MXI1	protein_coding
ENSG00000142227	0.667652	4.40417	5.30944	5.42815e-05	0.00221108	2.02946	EMP3	protein_coding
ENSG00000170854	0.288582	5.54678	5.30963	5.4259e-05	0.00221108	1.81291	RIOX2	protein_coding
ENSG00000143434	-0.504248	3.51333	-5.2991	5.54617e-05	0.00225327	2.0312	SEMA6C	protein_coding
ENSG00000147535	-0.418081	4.37138	-5.29617	5.58019e-05	0.00226121	2.0097	PLPP5	protein_coding
ENSG00000004487	-0.28595	7.96626	-5.28798	5.6762e-05	0.00229415	1.66802	KDM1A	protein_coding
ENSG00000198712	0.236752	13.0243	5.28654	5.6932e-05	0.00229508	1.51006	MT-CO2	protein_coding
ENSG00000139146	-0.287963	7.05961	-5.2825	5.74138e-05	0.00230854	1.66108	SINHCAF	protein_coding
ENSG00000099994	0.427802	2.72161	5.2797	5.77496e-05	0.00231453	1.72298	SUSD2	protein_coding
ENSG00000175567	0.350912	5.7905	5.27879	5.78595e-05	0.00231453	1.66978	UCP2	protein_coding
ENSG00000179241	-0.276832	5.68099	-5.27734	5.8035e-05	0.00231561	1.74896	LDLRAD3	protein_coding
ENSG00000088992	0.322455	1.89601	5.27458	5.83697e-05	0.00232303	1.75313	TESC	protein_coding
ENSG00000135048	-0.404141	6.14687	-5.27093	5.88154e-05	0.00233481	1.86634	CEMIP2	protein_coding
ENSG00000160469	-0.314363	4.87629	-5.26744	5.92454e-05	0.00234591	1.79615	BRSK1	protein_coding
ENSG00000168398	1.04795	1.64598	5.25286	6.10751e-05	0.00241224	1.5758	BDKRB2	protein_coding
ENSG00000101417	0.398812	4.03732	5.25008	6.14316e-05	0.0024173	1.83606	PXMP4	protein_coding
ENSG00000176884	-0.395182	0.696582	-5.24944	6.15133e-05	0.0024173	1.84177	GRIN1	protein_coding
ENSG00000146083	-0.330192	6.05943	-5.24713	6.18111e-05	0.0024229	1.65682	RNF44	protein_coding
ENSG00000163462	-0.402608	4.25354	-5.24229	6.24395e-05	0.0024414	1.7815	TRIM46	protein_coding
ENSG00000065809	-0.289403	6.01252	-5.24066	6.26523e-05	0.0024436	1.65545	FAM107B	protein_coding
ENSG00000136436	0.326318	5.96618	5.23169	6.3837e-05	0.0024667	1.74444	CALCOCO2	protein_coding
ENSG00000148730	-0.240856	7.69523	-5.23394	6.35377e-05	0.0024667	1.54935	EIF4EBP2	protein_coding
ENSG00000181588	-0.497067	3.60406	-5.23344	6.36046e-05	0.0024667	1.85964	MEX3D	protein_coding
ENSG00000182670	-0.217867	8.17948	-5.23139	6.3877e-05	0.0024667	1.50958	TTC3	protein_coding
ENSG00000064309	0.312403	5.20076	5.22998	6.40654e-05	0.00246786	1.64171	CDON	protein_coding
ENSG00000124782	0.391285	4.72775	5.22439	6.48189e-05	0.00248462	1.79539	RREB1	protein_coding
ENSG00000174672	-0.356439	2.63513	-5.22534	6.46907e-05	0.00248462	1.66951	BRSK2	protein_coding
ENSG00000121210	-0.291877	5.63331	-5.21763	6.57417e-05	0.00248941	1.64885	TMEM131L	protein_coding
ENSG00000125967	0.387617	4.72937	5.21813	6.56728e-05	0.00248941	1.73391	NECAB3	protein_coding
ENSG00000138759	-0.460794	1.37673	-5.22192	6.51552e-05	0.00248941	1.82653	FRAS1	protein_coding
ENSG00000140368	0.487788	1.28018	5.21845	6.56295e-05	0.00248941	1.82928	PSTPIP1	protein_coding
ENSG00000143498	-0.316207	4.63626	-5.22073	6.53175e-05	0.00248941	1.73455	TAF1A	protein_coding
ENSG00000143013	-0.357346	5.73111	-5.21503	6.61007e-05	0.00249694	1.57695	LMO4	protein_coding
ENSG00000076604	-0.30678	6.11384	-5.21128	6.66216e-05	0.00250722	1.63018	TRAF4	protein_coding
ENSG00000124766	0.307113	5.6015	5.2098	6.68281e-05	0.00250722	1.53464	SOX4	protein_coding
ENSG00000166707	-0.584729	1.95387	-5.2096	6.6855e-05	0.00250722	1.87142	ZCCHC18	protein_coding
ENSG00000011009	-0.371122	6.14288	-5.20509	6.74891e-05	0.00251624	1.63699	LYPLA2	protein_coding
ENSG00000136274	-0.430513	3.42129	-5.20446	6.75794e-05	0.00251624	1.81603	NACAD	protein_coding
ENSG00000173473	-0.23023	8.51903	-5.20631	6.73174e-05	0.00251624	1.45294	SMARCC1	protein_coding
ENSG00000060656	0.356753	4.704	5.20202	6.79248e-05	0.00252308	1.58295	PTPRU	protein_coding
ENSG00000196476	-0.411175	4.50278	-5.19988	6.82301e-05	0.0025284	1.78294	C20orf96	protein_coding
ENSG00000183579	0.271009	5.63444	5.19832	6.84534e-05	0.00253067	1.52699	ZNRF3	protein_coding
ENSG00000196132	-0.421277	1.27008	-5.19619	6.87584e-05	0.00253593	1.65512	MYT1	protein_coding
ENSG00000154721	-0.378665	4.21549	-5.1933	6.91763e-05	0.00254533	1.74209	JAM2	protein_coding
ENSG00000135617	0.449029	3.94366	5.18525	7.03531e-05	0.00258254	1.75497	PRADC1	protein_coding
ENSG00000184949	-0.580843	2.6449	-5.18391	7.05511e-05	0.00258373	1.8	FAM227A	protein_coding
ENSG00000071564	-0.415294	6.9943	-5.17342	7.21196e-05	0.00262883	1.43989	TCF3	protein_coding
ENSG00000203668	-0.289436	6.65868	-5.17372	7.20741e-05	0.00262883	1.45561	CHML	protein_coding
ENSG00000087245	-0.758257	6.29152	-5.16637	7.3194e-05	0.00263816	1.77721	MMP2	protein_coding
ENSG00000111341	0.692669	0.572917	5.16917	7.27642e-05	0.00263816	1.79396	MGP	protein_coding
ENSG00000134508	-0.354638	4.5212	-5.16619	7.32212e-05	0.00263816	1.65724	CABLES1	protein_coding
ENSG00000171246	0.488226	0.743927	5.16648	7.31768e-05	0.00263816	1.709	NPTX1	protein_coding
ENSG00000197444	0.399787	3.94272	5.1671	7.30818e-05	0.00263816	1.5539	OGDHL	protein_coding
ENSG00000006042	-0.327301	5.75326	-5.16322	7.36779e-05	0.0026485	1.5631	TMEM98	protein_coding
ENSG00000105443	-0.267974	6.57307	-5.16213	7.38477e-05	0.0026485	1.47704	CYTH2	protein_coding
ENSG00000101445	0.655818	0.0286813	5.15605	7.47947e-05	0.00265282	1.7697	PPP1R16B	protein_coding
ENSG00000102924	-0.398921	0.849674	-5.1559	7.48183e-05	0.00265282	1.70619	CBLN1	protein_coding
ENSG00000139636	-0.361751	5.16778	-5.15629	7.47575e-05	0.00265282	1.65575	LMBR1L	protein_coding
ENSG00000164236	0.525172	5.04329	5.15968	7.42276e-05	0.00265282	1.60915	ANKRD33B	protein_coding
ENSG00000188070	-0.32546	5.24853	-5.15611	7.47853e-05	0.00265282	1.52912	C11orf95	protein_coding
ENSG00000117525	0.39898	5.49575	5.14977	7.57872e-05	0.00266898	1.53485	F3	protein_coding
ENSG00000187961	-0.436847	4.13528	-5.14984	7.57761e-05	0.00266898	1.65948	KLHL17	protein_coding
ENSG00000197958	0.218472	9.40547	5.1517	7.54816e-05	0.00266898	1.30715	RPL12	protein_coding
ENSG00000135245	-0.327599	4.79972	-5.14436	7.66531e-05	0.00269339	1.56611	HILPDA	protein_coding
ENSG00000111371	-0.235035	8.4456	-5.14119	7.71654e-05	0.0027053	1.32508	SLC38A1	protein_coding
ENSG00000122550	-0.34777	5.43612	-5.13713	7.78267e-05	0.00272236	1.54134	KLHL7	protein_coding
ENSG00000171766	0.397054	2.3131	5.13395	7.83482e-05	0.00273447	1.56455	GATM	protein_coding
ENSG00000165804	-0.588895	3.40101	-5.1235	8.00882e-05	0.00277204	1.66222	ZNF219	protein_coding
ENSG00000178035	0.257845	8.33272	5.12628	7.96218e-05	0.00277204	1.2979	IMPDH2	protein_coding
ENSG00000185252	-0.365595	5.0672	-5.12325	8.01305e-05	0.00277204	1.45842	ZNF74	protein_coding
ENSG00000231500	0.249321	9.74874	5.12322	8.01353e-05	0.00277204	1.24081	RPS18	protein_coding
ENSG00000111490	-0.367899	3.06751	-5.1164	8.12928e-05	0.00280586	1.5657	TBC1D30	protein_coding
ENSG00000171208	-0.272666	7.08068	-5.11499	8.15327e-05	0.00280793	1.3507	NETO2	protein_coding
ENSG00000075240	-0.333234	4.67225	-5.1079	8.27581e-05	0.00284385	1.5258	GRAMD4	protein_coding
ENSG00000070501	-0.363728	5.06407	-5.09861	8.43918e-05	0.00285374	1.51077	POLB	protein_coding
ENSG00000101198	-1.15845	-1.68489	-5.09627	8.48091e-05	0.00285374	0.993214	NKAIN4	protein_coding
ENSG00000130508	-0.498676	6.48613	-5.09677	8.47199e-05	0.00285374	1.48638	PXDN	protein_coding
ENSG00000134057	0.22488	8.00128	5.09952	8.42303e-05	0.00285374	1.26889	CCNB1	protein_coding
ENSG00000154265	0.324855	5.36523	5.10156	8.38695e-05	0.00285374	1.3302	ABCA5	protein_coding
ENSG00000159788	-0.367962	5.21815	-5.09886	8.43472e-05	0.00285374	1.43125	RGS12	protein_coding
ENSG00000182963	-0.232169	7.38395	-5.0959	8.48752e-05	0.00285374	1.26588	GJC1	protein_coding
ENSG00000206384	0.466805	0.701376	5.09722	8.46387e-05	0.00285374	1.62118	COL6A6	protein_coding
ENSG00000243449	-1.50086	0.13846	-5.10282	8.36485e-05	0.00285374	1.05137	C4orf48	protein_coding
ENSG00000262202	-0.575744	-0.625834	-5.10201	8.37898e-05	0.00285374	1.66235	AC007952.4	lincRNA
ENSG00000216863	0.852279	-1.61561	5.09219	8.55405e-05	0.00286993	1.33923	LY86-AS1	antisense
ENSG00000089327	-2.59751	1.12865	-5.08986	8.59614e-05	0.00287786	-1.01712	FXYD5	protein_coding
ENSG00000159256	-0.328146	5.39292	-5.08447	8.69433e-05	0.0029045	1.44896	MORC3	protein_coding
ENSG00000106948	-0.69148	3.16952	-5.08115	8.75523e-05	0.00290464	1.58016	AKNA	protein_coding
ENSG00000108001	-0.295387	1.77463	-5.08193	8.74085e-05	0.00290464	1.37738	EBF3	protein_coding
ENSG00000116729	-0.251407	6.88775	-5.07595	8.85172e-05	0.00290464	1.26862	WLS	protein_coding
ENSG00000137845	-0.267359	7.41439	-5.07538	8.86244e-05	0.00290464	1.24411	ADAM10	protein_coding
ENSG00000142208	0.286832	7.26817	5.07439	8.88094e-05	0.00290464	1.24211	AKT1	protein_coding
ENSG00000153048	-0.307661	5.62762	-5.07753	8.82231e-05	0.00290464	1.35177	CARHSP1	protein_coding
ENSG00000166341	-0.336861	5.22404	-5.07608	8.84924e-05	0.00290464	1.24709	DCHS1	protein_coding
ENSG00000175197	0.584124	3.41056	5.07676	8.83665e-05	0.00290464	1.61395	DDIT3	protein_coding
ENSG00000176595	-0.459337	1.32929	-5.07841	8.80603e-05	0.00290464	1.53608	KBTBD11	protein_coding
ENSG00000196368	-0.384498	2.00545	-5.08037	8.76977e-05	0.00290464	1.48089	NUDT11	protein_coding
ENSG00000196167	0.572041	-0.492441	5.07008	8.96185e-05	0.00292497	1.58528	COLCA1	antisense
ENSG00000070601	0.499851	1.13033	5.06376	9.08208e-05	0.00294573	1.52237	FRMPD1	protein_coding
ENSG00000123411	-0.344082	4.21147	-5.06503	9.05787e-05	0.00294573	1.44201	IKZF4	protein_coding
ENSG00000175155	0.351377	4.00227	5.06423	9.0731e-05	0.00294573	1.40363	YPEL2	protein_coding
ENSG00000267719	0.311884	1.27923	5.06013	9.15187e-05	0.0029622	1.33971	LINC02078	lincRNA
ENSG00000090565	-0.33692	5.65711	-5.05621	9.22793e-05	0.00298064	1.30913	RAB11FIP3	protein_coding
ENSG00000085831	0.401069	3.42277	5.05323	9.28614e-05	0.00299298	1.41489	TTC39A	protein_coding
ENSG00000136367	-0.362268	3.9392	-5.05034	9.34288e-05	0.00299298	1.42257	ZFHX2	protein_coding
ENSG00000142541	0.223046	9.8548	5.05178	9.3146e-05	0.00299298	1.08789	RPL13A	protein_coding
ENSG00000279254	1.03407	-0.819046	5.05124	9.32519e-05	0.00299298	1.06928	AC020604.1	TEC
ENSG00000105855	-1.05174	2.15505	-5.04732	9.40265e-05	0.00300316	1.32564	ITGB8	protein_coding
ENSG00000118513	-0.580587	2.80886	-5.04486	9.45164e-05	0.00300316	1.53777	MYB	protein_coding
ENSG00000149212	0.453572	0.490156	5.045	9.44884e-05	0.00300316	1.50836	SESN3	protein_coding
ENSG00000174444	0.224023	10.8818	5.04654	9.41808e-05	0.00300316	1.03185	RPL4	protein_coding
ENSG00000214796	-0.544368	2.49509	-5.04354	9.47795e-05	0.0030054	1.52318	AC098934.1	transcribed_unprocessed_pseudogene
ENSG00000171302	-0.326969	6.32118	-5.04051	9.53878e-05	0.00301855	1.28391	CANT1	protein_coding
ENSG00000159147	0.30533	5.01751	5.0374	9.60162e-05	0.00303228	1.35156	DONSON	protein_coding
ENSG00000144395	-0.390538	4.79524	-5.03289	9.69353e-05	0.00304897	1.40869	CCDC150	protein_coding
ENSG00000178531	-0.695647	2.72591	-5.03353	9.68037e-05	0.00304897	1.48603	CTXN1	protein_coding
ENSG00000166963	0.250901	7.2208	5.03132	9.72555e-05	0.00305288	1.11183	MAP1A	protein_coding
ENSG00000134954	0.657316	4.44417	5.0237	9.88349e-05	0.00309623	1.4815	ETS1	protein_coding
ENSG00000119772	-0.237234	5.77762	-5.02104	9.93921e-05	0.00310745	1.14831	DNMT3A	protein_coding
ENSG00000095209	0.465357	4.15543	4.99814	0.000104323	0.00325508	1.40915	TMEM38B	protein_coding
ENSG00000186193	-0.308239	4.77443	-4.99678	0.000104623	0.00325792	1.26802	SAPCD2	protein_coding
ENSG00000140455	-0.290396	5.46166	-4.99217	0.000105648	0.00328329	1.18867	USP3	protein_coding
ENSG00000142632	-0.671126	3.15696	-4.98722	0.00010676	0.00331125	1.42231	ARHGEF19	protein_coding
ENSG00000116128	-0.251248	6.04011	-4.98374	0.00010755	0.00332915	1.09526	BCL9	protein_coding
ENSG00000028277	-0.493815	2.68846	-4.98169	0.000108017	0.00333697	1.42744	POU2F2	protein_coding
ENSG00000120647	-0.276538	5.98637	-4.97307	0.000110008	0.00338507	1.0971	CCDC77	protein_coding
ENSG00000196154	1.09331	0.0707135	4.97322	0.000109973	0.00338507	0.724187	S100A4	protein_coding
ENSG00000115904	-0.29272	5.94692	-4.96497	0.000111911	0.00343011	1.09098	SOS1	protein_coding
ENSG00000116147	0.464285	0.354379	4.9653	0.000111834	0.00343011	1.32945	TNR	protein_coding
ENSG00000244187	0.45854	3.57196	4.96189	0.000112643	0.00344578	1.35647	TMEM141	protein_coding
ENSG00000135074	-0.472525	5.28112	-4.95682	0.000113862	0.00347369	1.29408	ADAM19	protein_coding
ENSG00000176014	0.238611	7.08754	4.95624	0.000114001	0.00347369	1.01938	TUBB6	protein_coding
ENSG00000099957	1.10343	1.11286	4.94882	0.000115809	0.00350824	0.907752	P2RX6	protein_coding
ENSG00000176641	-0.694872	1.02413	-4.94944	0.000115655	0.00350824	1.36387	RNF152	protein_coding
ENSG00000213442	0.635297	2.5316	4.94935	0.000115679	0.00350824	1.36375	RPL18AP3	processed_pseudogene
ENSG00000137968	-0.429712	1.84419	-4.94632	0.000116424	0.00351267	1.29308	SLC44A5	protein_coding
ENSG00000174748	0.218389	8.92911	4.94548	0.000116631	0.00351267	0.895617	RPL15	protein_coding
ENSG00000196092	-0.32812	1.14454	-4.94721	0.000116205	0.00351267	1.12223	PAX5	protein_coding
ENSG00000281406	-1.20477	0.166996	-4.94407	0.000116981	0.0035164	0.644195	BLACAT1	lincRNA
ENSG00000099250	-0.234115	7.21637	-4.93947	0.000118128	0.00354239	0.99105	NRP1	protein_coding
ENSG00000249459	-0.49046	1.71105	-4.93879	0.000118299	0.00354239	1.33648	ZNF286B	protein_coding
ENSG00000071127	-0.360342	7.45827	-4.93777	0.000118554	0.00354321	1.00399	WDR1	protein_coding
ENSG00000105270	-0.376427	4.19198	-4.93343	0.000119651	0.00356237	1.2036	CLIP3	protein_coding
ENSG00000157680	-0.430221	2.75334	-4.93385	0.000119546	0.00356237	1.2905	DGKI	protein_coding
ENSG00000108518	0.219614	8.95624	4.92853	0.000120903	0.00359277	0.878295	PFN1	protein_coding
ENSG00000198886	0.218946	13.9538	4.92631	0.000121473	0.00360286	0.716768	MT-ND4	protein_coding
ENSG00000052850	0.483103	1.94642	4.92486	0.000121848	0.00360711	1.31	ALX4	protein_coding
ENSG00000103855	-0.265417	7.10836	-4.92091	0.000122873	0.00362492	0.946146	CD276	protein_coding
ENSG00000172379	-0.344066	5.67988	-4.92076	0.000122914	0.00362492	0.960324	ARNT2	protein_coding
ENSG00000087586	0.258935	6.73565	4.91912	0.000123341	0.00363064	0.96502	AURKA	protein_coding
ENSG00000112208	0.321756	5.17801	4.91535	0.000124334	0.00365299	1.12557	BAG2	protein_coding
ENSG00000125434	0.538923	2.47603	4.90685	0.000126599	0.00371254	1.28022	SLC25A35	protein_coding
ENSG00000179627	0.796265	1.40302	4.90372	0.000127443	0.00373028	1.11619	ZBTB42	protein_coding
ENSG00000173404	-0.351936	1.32457	-4.90016	0.00012841	0.00375155	1.0179	INSM1	protein_coding
ENSG00000278129	-0.281694	5.43713	-4.89811	0.000128972	0.00376091	0.899068	ZNF8	protein_coding
ENSG00000058056	0.296945	6.13376	4.89511	0.000129796	0.00377788	0.900182	USP13	protein_coding
ENSG00000162849	-0.374768	3.14389	-4.89305	0.000130366	0.00378742	1.03813	KIF26B	protein_coding
ENSG00000177551	-0.358017	1.87555	-4.89153	0.000130788	0.0037926	0.956874	NHLH2	protein_coding
ENSG00000100426	-0.263903	6.69366	-4.88633	0.000132243	0.0038277	0.868229	ZBED4	protein_coding
ENSG00000075618	-0.485177	7.00502	-4.88449	0.000132762	0.0038356	0.82448	FSCN1	protein_coding
ENSG00000121064	0.3583	6.35083	4.88207	0.000133447	0.00384825	0.923813	SCPEP1	protein_coding
ENSG00000155366	0.364839	5.23806	4.8792	0.000134263	0.00386464	1.13523	RHOC	protein_coding
ENSG00000162650	-0.376909	4.56651	-4.87473	0.000135546	0.0038944	1.03838	ATXN7L2	protein_coding
ENSG00000100592	-0.333887	4.95754	-4.87236	0.000136231	0.00390574	1.04506	DAAM1	protein_coding
ENSG00000167291	-0.327848	6.92857	-4.87077	0.000136692	0.00390574	0.819023	TBC1D16	protein_coding
ENSG00000206557	-0.319486	1.05896	-4.87085	0.000136671	0.00390574	1.02518	TRIM71	protein_coding
ENSG00000034053	-0.300813	5.9934	-4.86536	0.000138277	0.00390734	0.856747	APBA2	protein_coding
ENSG00000143153	0.278407	6.92778	4.86529	0.000138297	0.00390734	0.811372	ATP1B1	protein_coding
ENSG00000144746	0.282298	6.04192	4.8646	0.000138501	0.00390734	0.930858	ARL6IP5	protein_coding
ENSG00000159167	0.384313	5.7228	4.869	0.000137208	0.00390734	1.01358	STC1	protein_coding
ENSG00000168685	-2.56047	2.21513	-4.86622	0.000138024	0.00390734	-1.06937	IL7R	protein_coding
ENSG00000170558	-0.283173	7.60116	-4.86467	0.000138481	0.00390734	0.821825	CDH2	protein_coding
ENSG00000198464	-0.298859	5.41061	-4.86795	0.000137517	0.00390734	0.947411	ZNF480	protein_coding
ENSG00000068078	-0.402766	2.49318	-4.86326	0.000138897	0.00391143	1.13147	FGFR3	protein_coding
ENSG00000168036	0.226947	8.81167	4.86118	0.000139511	0.00392164	0.719363	CTNNB1	protein_coding
ENSG00000066926	0.319724	5.42791	4.85947	0.000140022	0.00392892	0.951971	FECH	protein_coding
ENSG00000105193	0.208692	9.17082	4.85693	0.00014078	0.00394312	0.698153	RPS16	protein_coding
ENSG00000162433	0.274514	3.21131	4.85534	0.000141259	0.00394943	0.884126	AK4	protein_coding
ENSG00000196104	-0.733632	-0.623532	-4.85438	0.000141546	0.00395038	1.03172	SPOCK3	protein_coding
ENSG00000240445	-0.603022	1.77359	-4.85206	0.000142249	0.00396292	1.16977	FOXO3B	processed_pseudogene
ENSG00000117139	-0.237467	7.10942	-4.84781	0.000143541	0.00399178	0.788146	KDM5B	protein_coding
ENSG00000105426	-0.268636	6.93993	-4.84366	0.000144818	0.00400932	0.749513	PTPRS	protein_coding
ENSG00000172687	-0.342384	4.8676	-4.84375	0.00014479	0.00400932	0.89778	ZNF738	protein_coding
ENSG00000198648	0.275206	5.73197	4.84325	0.000144943	0.00400932	0.876471	STK39	protein_coding
ENSG00000085491	-0.297576	6.52934	-4.83295	0.000148162	0.00408278	0.770502	SLC25A24	protein_coding
ENSG00000128567	-0.582748	5.74391	-4.83359	0.000147958	0.00408278	1.10722	PODXL	protein_coding
ENSG00000147650	-0.27379	6.05682	-4.83224	0.000148384	0.00408278	0.875349	LRP12	protein_coding
ENSG00000178645	0.500612	-0.552251	4.83111	0.000148744	0.00408549	1.13123	C10orf53	protein_coding
ENSG00000119403	0.300707	6.56461	4.8282	0.000149668	0.00409645	0.761166	PHF19	protein_coding
ENSG00000125730	-2.21481	3.20416	-4.82835	0.00014962	0.00409645	-0.476209	C3	protein_coding
ENSG00000148803	0.389999	2.39568	4.82617	0.000150318	0.00410702	1.04148	FUOM	protein_coding
ENSG00000113140	0.387417	9.25468	4.82329	0.000151242	0.00411138	0.698678	SPARC	protein_coding
ENSG00000117461	-0.238514	6.16067	-4.82377	0.000151089	0.00411138	0.738885	PIK3R3	protein_coding
ENSG00000189077	0.357079	4.32221	4.82317	0.000151283	0.00411138	1.00565	TMEM120A	protein_coding
ENSG00000198720	-0.279875	5.14666	-4.8224	0.000151531	0.00411138	0.788572	ANKRD13B	protein_coding
ENSG00000109576	-0.286052	4.93747	-4.82137	0.000151864	0.00411326	0.817284	AADAT	protein_coding
ENSG00000182287	-0.390174	4.85623	-4.81577	0.000153689	0.00415547	0.970518	AP1S2	protein_coding
ENSG00000159377	0.242614	8.64452	4.80399	0.000157602	0.00425388	0.600782	PSMB4	protein_coding
ENSG00000156508	0.225552	11.8045	4.79795	0.000159647	0.00430164	0.483631	EEF1A1	protein_coding
ENSG00000160014	0.201382	8.14133	4.79466	0.000160773	0.00430966	0.601527	CALM3	protein_coding
ENSG00000188994	-0.259886	5.91583	-4.79529	0.000160557	0.00430966	0.719892	ZNF292	protein_coding
ENSG00000255112	-0.325326	4.84246	-4.79613	0.000160269	0.00430966	0.880827	CHMP1B	protein_coding
ENSG00000008394	0.406745	5.74639	4.79104	0.000162018	0.00432411	0.910603	MGST1	protein_coding
ENSG00000128262	1.16525	-2.0117	4.7921	0.000161652	0.00432411	0.564419	POM121L9P	transcribed_unprocessed_pseudogene
ENSG00000145687	0.39303	3.01101	4.79068	0.000162144	0.00432411	0.978078	SSBP2	protein_coding
ENSG00000119929	0.413679	4.03234	4.78483	0.000164182	0.004371	0.946899	CUTC	protein_coding
ENSG00000104327	-0.481403	0.159322	-4.78374	0.000164567	0.00437379	1.02883	CALB1	protein_coding
ENSG00000091483	0.230431	7.16277	4.77677	0.000167034	0.0044318	0.598767	FH	protein_coding
ENSG00000102996	-0.532764	4.04167	-4.7723	0.00016864	0.00446681	0.964358	MMP15	protein_coding
ENSG00000116001	-0.224534	6.89965	-4.76773	0.000170293	0.00449715	0.603429	TIA1	protein_coding
ENSG00000213341	-0.253841	5.92807	-4.76754	0.000170362	0.00449715	0.690116	CHUK	protein_coding
ENSG00000035862	-0.269232	8.21125	-4.76669	0.000170675	0.0044978	0.586679	TIMP2	protein_coding
ENSG00000254004	-0.278869	5.476	-4.76246	0.000172225	0.004531	0.680402	ZNF260	protein_coding
ENSG00000197448	0.288307	5.95791	4.75879	0.000173581	0.00455898	0.719815	GSTK1	protein_coding
ENSG00000125898	-0.404477	2.52071	-4.75741	0.000174093	0.00456474	0.949971	FAM110A	protein_coding
ENSG00000163320	-0.241793	6.51666	-4.75654	0.000174419	0.00456562	0.598952	CGGBP1	protein_coding
ENSG00000123104	0.312911	6.4558	4.75238	0.000175978	0.00459871	0.588117	ITPR2	protein_coding
ENSG00000163590	-0.339327	4.20738	-4.74901	0.000177248	0.00462417	0.794607	PPM1L	protein_coding
ENSG00000143858	0.350746	2.22196	4.74604	0.000178379	0.00464528	0.719749	SYT2	protein_coding
ENSG00000165617	0.527034	4.75484	4.74533	0.000178653	0.00464528	0.707604	DACT1	protein_coding
ENSG00000120053	0.284761	5.99533	4.74259	0.0001797	0.00465698	0.635254	GOT1	protein_coding
ENSG00000153046	-0.799359	2.37907	-4.74296	0.000179561	0.00465698	0.71444	CDYL	protein_coding
ENSG00000007392	-0.279431	6.53114	-4.73582	0.000182323	0.00466475	0.567015	LUC7L	protein_coding
ENSG00000029993	-0.235095	7.06006	-4.73893	0.000181115	0.00466475	0.52824	HMGB3	protein_coding
ENSG00000104967	-0.352888	2.84968	-4.73736	0.000181724	0.00466475	0.775986	NOVA2	protein_coding
ENSG00000114779	0.514107	3.74453	4.73565	0.000182392	0.00466475	0.924566	ABHD14B	protein_coding
ENSG00000127914	-0.25894	6.96047	-4.73896	0.000181103	0.00466475	0.558131	AKAP9	protein_coding
ENSG00000143036	1.02988	1.30536	4.73991	0.000180734	0.00466475	0.751395	SLC44A3	protein_coding
ENSG00000198938	0.217349	13.3209	4.73728	0.000181757	0.00466475	0.335141	MT-CO3	protein_coding
ENSG00000214194	0.37512	4.29933	4.73645	0.000182078	0.00466475	0.853521	SMIM30	protein_coding
ENSG00000171150	0.338031	4.35996	4.73289	0.000183473	0.00467853	0.776351	SOCS5	protein_coding
ENSG00000227615	0.720579	2.74701	4.73274	0.000183531	0.00467853	0.93781	AP001324.1	processed_pseudogene
ENSG00000120915	0.495943	2.34132	4.72625	0.000186099	0.00473626	0.912312	EPHX2	protein_coding
ENSG00000114126	-0.261566	6.38311	-4.72181	0.000187876	0.00476595	0.550585	TFDP2	protein_coding
ENSG00000166938	0.301497	5.71904	4.72212	0.000187752	0.00476595	0.613003	DIS3L	protein_coding
ENSG00000142784	-0.262825	5.55659	-4.71917	0.000188942	0.00478247	0.621969	WDTC1	protein_coding
ENSG00000178031	-0.401703	4.39109	-4.71868	0.000189141	0.00478247	0.822855	ADAMTSL1	protein_coding
ENSG00000137868	0.390277	3.06137	4.71766	0.000189554	0.00478516	0.609268	STRA6	protein_coding
ENSG00000165434	-0.385284	3.76708	-4.71573	0.000190339	0.00479723	0.775149	PGM2L1	protein_coding
ENSG00000167771	-0.323143	4.55341	-4.7141	0.000191008	0.00480631	0.480411	RCOR2	protein_coding
ENSG00000168234	-0.385533	4.15254	-4.70921	0.00019302	0.00484912	0.80594	TTC39C	protein_coding
ENSG00000027644	0.325861	1.63927	4.70476	0.000194868	0.00488767	0.564165	INSRR	protein_coding
ENSG00000172020	-0.566955	0.607166	-4.70361	0.000195348	0.00489185	0.829448	GAP43	protein_coding
ENSG00000054392	0.293726	5.07984	4.70071	0.000196567	0.0049145	0.601447	HHAT	protein_coding
ENSG00000131002	-0.258983	1.61076	-4.69769	0.000197844	0.00493851	0.508801	TXLNGY	transcribed_unprocessed_pseudogene
ENSG00000137185	-0.291944	5.05655	-4.69625	0.000198455	0.00494584	0.638934	ZSCAN9	protein_coding
ENSG00000033867	-0.282685	5.91677	-4.69424	0.000199311	0.00494757	0.5513	SLC4A7	protein_coding
ENSG00000111206	0.235756	7.80687	4.6932	0.000199758	0.00494757	0.379659	FOXM1	protein_coding
ENSG00000139163	-0.288392	5.97877	-4.69334	0.000199699	0.00494757	0.476685	ETNK1	protein_coding
ENSG00000153885	-0.276775	4.67569	-4.69312	0.000199793	0.00494757	0.490077	KCTD15	protein_coding
ENSG00000131409	-0.664009	2.29217	-4.69111	0.000200656	0.00496106	0.823058	LRRC4B	protein_coding
ENSG00000070756	0.196633	9.73992	4.6883	0.00020187	0.00497701	0.310422	PABPC1	protein_coding
ENSG00000196387	-0.313659	4.62253	-4.68814	0.000201939	0.00497701	0.701689	ZNF140	protein_coding
ENSG00000256223	-0.414088	3.29471	-4.68044	0.000205301	0.00505188	0.793831	ZNF10	protein_coding
ENSG00000168028	0.227107	9.29216	4.66594	0.00021179	0.00520337	0.28232	RPSA	protein_coding
ENSG00000066027	0.398526	3.81952	4.66426	0.000212556	0.00520385	0.705033	PPP2R5A	protein_coding
ENSG00000139971	-0.4006	3.79846	-4.6637	0.000212811	0.00520385	0.71966	ARMH4	protein_coding
ENSG00000142235	-1.03815	0.410674	-4.66439	0.000212494	0.00520385	0.339599	LMTK3	protein_coding
ENSG00000169925	-0.287267	5.37551	-4.65971	0.000214643	0.00524044	0.474961	BRD3	protein_coding
ENSG00000138435	0.53796	2.10714	4.65732	0.000215745	0.00525913	0.50519	CHRNA1	protein_coding
ENSG00000006459	-0.336981	4.32225	-4.65422	0.000217189	0.00526144	0.577715	KDM7A	protein_coding
ENSG00000100320	-0.209369	8.18078	-4.65544	0.000216617	0.00526144	0.304372	RBFOX2	protein_coding
ENSG00000103449	0.359267	3.93207	4.65438	0.000217114	0.00526144	0.634128	SALL1	protein_coding
ENSG00000183160	0.346913	1.62323	4.65425	0.000217172	0.00526144	0.581863	TMEM119	protein_coding
ENSG00000074410	0.38484	4.62227	4.6519	0.000218272	0.00527947	0.584212	CA12	protein_coding
ENSG00000197355	0.328803	5.32995	4.64839	0.000219923	0.00530379	0.474044	UAP1L1	protein_coding
ENSG00000255769	-0.420876	2.65631	-4.64832	0.000219957	0.00530379	0.726245	GOLGA2P10	transcribed_unprocessed_pseudogene
ENSG00000151466	0.276256	4.76817	4.64499	0.000221539	0.00533368	0.520888	SCLT1	protein_coding
ENSG00000123213	-0.248932	6.60328	-4.64425	0.000221889	0.00533388	0.36508	NLN	protein_coding
ENSG00000179218	0.290671	9.52104	4.64225	0.000222843	0.00534857	0.246865	CALR	protein_coding
ENSG00000112033	0.312744	5.27974	4.63738	0.000225189	0.00537183	0.473806	PPARD	protein_coding
ENSG00000139973	-0.488406	0.637164	-4.63741	0.000225173	0.00537183	0.713924	SYT16	protein_coding
ENSG00000186815	0.319841	5.92127	4.63751	0.000225128	0.00537183	0.502918	TPCN1	protein_coding
ENSG00000198853	-0.299194	5.61645	-4.63807	0.000224855	0.00537183	0.493299	RUSC2	protein_coding
ENSG00000164308	-2.03709	1.51152	-4.63511	0.000226291	0.00538988	-1.17865	ERAP2	protein_coding
ENSG00000097007	-0.235859	6.98014	-4.63215	0.000227735	0.00541599	0.310949	ABL1	protein_coding
ENSG00000127947	-0.254688	6.47137	-4.62656	0.000230487	0.0054731	0.37755	PTPN12	protein_coding
ENSG00000077238	0.369741	5.05527	4.62284	0.000232341	0.00550873	0.540138	IL4R	protein_coding
ENSG00000157404	-0.460978	1.7232	-4.6196	0.000233964	0.0055388	0.549036	KIT	protein_coding
ENSG00000108639	0.497858	4.51119	4.61766	0.000234944	0.00555357	0.690996	SYNGR2	protein_coding
ENSG00000008282	0.322608	5.42792	4.61332	0.000237144	0.00559711	0.493201	SYPL1	protein_coding
ENSG00000114423	-0.318328	4.72672	-4.61251	0.00023756	0.00559846	0.451008	CBLB	protein_coding
ENSG00000157833	-0.333663	3.70542	-4.61001	0.000238841	0.00560879	0.380612	GAREM2	protein_coding
ENSG00000166813	-0.303129	4.76877	-4.60955	0.000239077	0.00560879	0.383974	KIF7	protein_coding
ENSG00000173898	-0.335439	6.93198	-4.61032	0.00023868	0.00560879	0.194619	SPTBN2	protein_coding
ENSG00000120889	-0.222917	7.52211	-4.60827	0.000239736	0.00561065	0.27958	TNFRSF10B	protein_coding
ENSG00000134330	0.285766	4.65249	4.608	0.000239876	0.00561065	0.480872	IAH1	protein_coding
ENSG00000167992	-0.366712	3.52107	-4.60648	0.000240662	0.0056178	0.4438	VWCE	protein_coding
ENSG00000266074	-0.365355	4.83073	-4.60602	0.000240902	0.0056178	0.372053	BAHCC1	protein_coding
ENSG00000111665	0.285319	6.05748	4.60203	0.000242975	0.00565395	0.326735	CDCA3	protein_coding
ENSG00000178171	-0.31109	0.752499	-4.60165	0.000243177	0.00565395	0.443578	AMER3	protein_coding
ENSG00000155265	0.350028	2.46369	4.59881	0.000244665	0.00568009	0.502635	GOLGA7B	protein_coding
ENSG00000137310	0.26971	5.3145	4.5975	0.000245355	0.00568765	0.386534	TCF19	protein_coding
ENSG00000118922	-0.347432	4.94397	-4.59642	0.000245928	0.00569246	0.475985	KLF12	protein_coding
ENSG00000074181	-0.453805	2.24864	-4.59369	0.000247375	0.00570903	0.557164	NOTCH3	protein_coding
ENSG00000197183	-0.335903	4.93263	-4.59372	0.000247361	0.00570903	0.465645	NOL4L	protein_coding
ENSG00000113269	-0.292722	6.02726	-4.59139	0.000248607	0.00572898	0.302843	RNF130	protein_coding
ENSG00000125744	-0.314962	3.44787	-4.58769	0.000250592	0.00576363	0.442779	RTN2	protein_coding
ENSG00000147255	0.437737	3.38883	4.58653	0.000251219	0.00576363	0.622423	IGSF1	protein_coding
ENSG00000171724	0.328781	2.50552	4.58654	0.000251216	0.00576363	0.516649	VAT1L	protein_coding
ENSG00000177169	-0.481718	5.70051	-4.57936	0.000255128	0.00584471	0.323537	ULK1	protein_coding
ENSG00000234373	2.17	-1.93453	4.5783	0.000255715	0.00584957	-1.6193	SNX18P7	processed_pseudogene
ENSG00000128594	-0.324656	0.77508	-4.57196	0.00025923	0.0059213	0.475367	LRRC4	protein_coding
ENSG00000122417	-0.24712	5.01378	-4.57011	0.000260267	0.00593629	0.309439	ODF2L	protein_coding
ENSG00000017797	-0.238082	6.31616	-4.56812	0.000261384	0.00595306	0.229908	RALBP1	protein_coding
ENSG00000175322	-0.340143	3.91036	-4.56408	0.00026367	0.00599638	0.462128	ZNF519	protein_coding
ENSG00000197256	0.240868	5.84843	4.56226	0.000264706	0.00601117	0.262758	KANK2	protein_coding
ENSG00000145349	0.317138	4.57261	4.56118	0.00026532	0.00601636	0.334163	CAMK2D	protein_coding
ENSG00000138669	0.371785	1.29901	4.55486	0.000268961	0.00608895	0.482712	PRKG2	protein_coding
ENSG00000139767	-0.22348	3.17138	-4.55427	0.000269302	0.00608895	0.188695	SRRM4	protein_coding
ENSG00000185880	0.30876	4.60211	4.55036	0.000271585	0.00613169	0.392651	TRIM69	protein_coding
ENSG00000156531	-0.264305	6.46715	-4.54699	0.000273562	0.00614741	0.181007	PHF6	protein_coding
ENSG00000168916	-0.322061	5.53436	-4.54675	0.000273705	0.00614741	0.241565	ZNF608	protein_coding
ENSG00000197299	-0.227094	6.36384	-4.54649	0.000273857	0.00614741	0.133933	BLM	protein_coding
ENSG00000254293	0.461613	-0.752102	4.54696	0.000273583	0.00614741	0.567801	AC026688.2	lincRNA
ENSG00000108298	0.181299	9.87986	4.54517	0.000274641	0.00615615	6.61661e-05	RPL19	protein_coding
ENSG00000154380	-0.211944	8.24186	-4.54388	0.000275407	0.00616445	0.0472537	ENAH	protein_coding
ENSG00000086289	0.348775	5.40182	4.5402	0.000277601	0.00619579	0.339137	EPDR1	protein_coding
ENSG00000120805	0.277167	5.63499	4.54051	0.000277414	0.00619579	0.274635	ARL1	protein_coding
ENSG00000126950	-0.485491	0.634567	-4.53828	0.000278752	0.00621257	0.481747	TMEM35A	protein_coding
ENSG00000088448	-0.245924	6.89267	-4.53635	0.000279916	0.00622075	0.163862	ANKRD10	protein_coding
ENSG00000104332	-0.294083	5.51795	-4.53685	0.00027961	0.00622075	0.168733	SFRP1	protein_coding
ENSG00000164117	0.355742	3.60311	4.53453	0.000281017	0.00623634	0.445677	FBXO8	protein_coding
ENSG00000129317	-0.321928	5.02393	-4.53292	0.000281995	0.00624916	0.226934	PUS7L	protein_coding
ENSG00000179091	0.21791	6.58265	4.5318	0.000282676	0.00625537	0.117507	CYC1	protein_coding
ENSG00000132872	0.268388	1.16103	4.52772	0.000285177	0.00630177	0.217379	SYT4	protein_coding
ENSG00000177954	0.232143	8.76029	4.52125	0.000289182	0.00638122	-0.0253833	RPS27	protein_coding
ENSG00000118689	-0.292833	4.36561	-4.51942	0.000290331	0.00639754	0.287468	FOXO3	protein_coding
ENSG00000132256	-2.02299	0.0989785	-4.51707	0.000291807	0.00642099	-1.46167	TRIM5	protein_coding
ENSG00000143157	-0.219693	7.19168	-4.5159	0.000292545	0.00642816	0.0307143	POGK	protein_coding
ENSG00000002746	-1.0403	1.92252	-4.51487	0.000293192	0.00643331	0.137593	HECW1	protein_coding
ENSG00000139618	-0.302472	5.37753	-4.51378	0.000293888	0.00643953	0.18819	BRCA2	protein_coding
ENSG00000103876	0.314753	4.95562	4.51187	0.000295099	0.006457	0.346759	FAH	protein_coding
ENSG00000130881	-0.429717	2.31184	-4.50979	0.000296428	0.006477	0.174144	LRP3	protein_coding
ENSG00000110955	0.198508	9.86807	4.50386	0.00030025	0.00655134	-0.087384	ATP5F1B	protein_coding
ENSG00000040731	0.458225	-0.187235	4.50004	0.000302735	0.00655998	0.397104	CDH10	protein_coding
ENSG00000141431	-0.279566	0.654737	-4.50116	0.000302006	0.00655998	0.226807	ASXL3	protein_coding
ENSG00000143486	0.239256	5.98588	4.50064	0.000302346	0.00655998	0.0908761	EIF2D	protein_coding
ENSG00000154511	0.288132	4.83255	4.50118	0.000301993	0.00655998	0.208818	FAM69A	protein_coding
ENSG00000180263	-0.310088	5.27022	-4.50002	0.000302749	0.00655998	0.262821	FGD6	protein_coding
ENSG00000013364	0.390759	5.4982	4.49836	0.000303835	0.00656926	0.315634	MVP	protein_coding
ENSG00000163104	-0.221432	6.60153	-4.49808	0.00030402	0.00656926	0.0446142	SMARCAD1	protein_coding
ENSG00000250479	0.382569	3.87033	4.49645	0.000305089	0.00658327	0.331188	CHCHD10	protein_coding
ENSG00000126016	-0.363657	4.2127	-4.49329	0.000307181	0.00661923	0.340647	AMOT	protein_coding
ENSG00000115993	0.250589	6.28417	4.49105	0.000308674	0.00664006	0.0933991	TRAK2	protein_coding
ENSG00000171492	-0.271779	5.48643	-4.49051	0.000309032	0.00664006	0.161	LRRC8D	protein_coding
ENSG00000197381	0.265864	5.30314	4.48992	0.000309424	0.00664006	0.111629	ADARB1	protein_coding
ENSG00000111961	0.288273	5.2943	4.48527	0.000312552	0.00666358	0.162247	SASH1	protein_coding
ENSG00000138604	0.251019	6.41528	4.48559	0.000312334	0.00666358	-0.000706105	GLCE	protein_coding
ENSG00000145715	-0.272533	5.41462	-4.48581	0.000312187	0.00666358	0.172793	RASA1	protein_coding
ENSG00000151474	-0.266213	5.33503	-4.48512	0.000312655	0.00666358	0.162512	FRMD4A	protein_coding
ENSG00000159346	0.21314	7.0534	4.48621	0.000311919	0.00666358	0.00337113	ADIPOR1	protein_coding
ENSG00000256771	-0.547615	1.98472	-4.47885	0.000316917	0.0067452	0.437181	ZNF253	protein_coding
ENSG00000138279	0.290302	5.96623	4.47576	0.000319043	0.00678118	0.107642	ANXA7	protein_coding
ENSG00000113504	-0.38793	2.16773	-4.47223	0.000321489	0.00682388	0.192786	SLC12A7	protein_coding
ENSG00000139629	0.45359	3.92082	4.46958	0.000323331	0.00685366	0.35867	GALNT6	protein_coding
ENSG00000129197	-0.260567	6.00348	-4.46801	0.000324436	0.00685843	0.0246652	RPAIN	protein_coding
ENSG00000166165	-0.38698	5.50695	-4.46824	0.000324268	0.00685843	-0.0894561	CKB	protein_coding
ENSG00000188452	0.309101	4.83486	4.46573	0.000326033	0.00688286	0.0111738	CERKL	protein_coding
ENSG00000233762	0.542261	2.90843	4.46402	0.000327246	0.00689914	0.38816	AC007969.1	processed_pseudogene
ENSG00000134291	0.31076	6.15532	4.46131	0.000329171	0.00690928	0.0563389	TMEM106C	protein_coding
ENSG00000165806	0.374969	4.69383	4.46166	0.000328915	0.00690928	0.216738	CASP7	protein_coding
ENSG00000180855	-0.439548	2.74962	-4.46085	0.000329498	0.00690928	0.344594	ZNF443	protein_coding
ENSG00000239665	-0.386456	4.21739	-4.46113	0.000329298	0.00690928	0.254708	AL157392.3	processed_transcript
ENSG00000135144	-0.450978	0.860109	-4.45931	0.000330596	0.006923	0.267686	DTX1	protein_coding
ENSG00000116774	0.740303	1.65215	4.45667	0.000332491	0.00695334	0.346373	OLFML3	protein_coding
ENSG00000214595	0.453267	2.55238	4.45375	0.000334593	0.00698793	0.330213	EML6	protein_coding
ENSG00000179195	-0.213762	8.29505	-4.45164	0.000336122	0.00701049	-0.1349	ZNF664	protein_coding
ENSG00000141367	0.191054	9.85254	4.44801	0.000338778	0.0070454	-0.206341	CLTC	protein_coding
ENSG00000147955	0.220076	7.16653	4.4475	0.000339151	0.0070454	-0.109099	SIGMAR1	protein_coding
ENSG00000168646	-0.318431	2.81313	-4.44845	0.000338454	0.0070454	0.194659	AXIN2	protein_coding
ENSG00000109758	-1.33342	-0.610162	-4.44444	0.0003414	0.00708269	-0.249079	HGFAC	protein_coding
ENSG00000092051	-0.383688	1.37259	-4.44259	0.000342774	0.00710175	0.16572	JPH4	protein_coding
ENSG00000162623	0.267986	5.75714	4.4406	0.000344251	0.0071229	-0.0369569	TYW3	protein_coding
ENSG00000107077	0.394817	4.11118	4.43022	0.000352076	0.00727515	0.212718	KDM4C	protein_coding
ENSG00000196923	-0.36412	5.43139	-4.42543	0.000355745	0.00733155	0.118872	PDLIM7	protein_coding
ENSG00000213923	-0.222149	6.39855	-4.42599	0.000355313	0.00733155	-0.114927	CSNK1E	protein_coding
ENSG00000150687	-1.31725	3.40159	-4.42411	0.000356758	0.00734272	-0.396281	PRSS23	protein_coding
ENSG00000220205	0.255799	5.06601	4.42298	0.000357638	0.00735113	-0.0137843	VAMP2	protein_coding
ENSG00000186951	0.387143	4.30962	4.42058	0.000359495	0.00737958	0.195637	PPARA	protein_coding
ENSG00000130340	0.235686	6.21039	4.41934	0.000360467	0.0073898	-0.0676041	SNX9	protein_coding
ENSG00000063015	0.313501	1.71383	4.41679	0.00036246	0.00740445	-0.0903184	SEZ6	protein_coding
ENSG00000103888	0.674012	2.52876	4.41669	0.000362539	0.00740445	0.248617	CEMIP	protein_coding
ENSG00000188641	0.30344	4.83551	4.41661	0.000362605	0.00740445	-0.0185925	DPYD	protein_coding
ENSG00000102024	0.240941	7.05765	4.41289	0.000365536	0.00745454	-0.0972928	PLS3	protein_coding
ENSG00000183908	-0.472591	0.200614	-4.4106	0.000367353	0.00748183	0.276643	LRRC55	protein_coding
ENSG00000173511	0.252201	4.93218	4.40957	0.000368171	0.0074887	0.0216077	VEGFB	protein_coding
ENSG00000204977	-0.242916	5.3939	-4.40555	0.000371394	0.00754442	-0.0718631	TRIM13	protein_coding
ENSG00000074527	-0.618124	3.31087	-4.40441	0.000372315	0.0075533	0.260207	NTN4	protein_coding
ENSG00000140326	0.262085	5.31555	4.40161	0.000374575	0.00758887	-0.0825165	CDAN1	protein_coding
ENSG00000189180	-0.230688	5.96266	-4.40104	0.000375041	0.00758887	-0.134745	ZNF33A	protein_coding
ENSG00000105402	0.268735	5.2239	4.39997	0.000375912	0.00759664	-0.062898	NAPA	protein_coding
ENSG00000085840	-0.220167	6.37661	-4.39641	0.000378821	0.00762579	-0.171649	ORC1	protein_coding
ENSG00000091490	0.478369	4.67589	4.3965	0.000378752	0.00762579	0.239085	SEL1L3	protein_coding
ENSG00000101224	0.219728	7.14268	4.39651	0.000378744	0.00762579	-0.221756	CDC25B	protein_coding
ENSG00000014641	0.250129	7.60657	4.39485	0.000380106	0.00763196	-0.21533	MDH1	protein_coding
ENSG00000136720	0.288842	4.52703	4.3954	0.000379656	0.00763196	-0.00273004	HS6ST1	protein_coding
ENSG00000089094	-0.259467	5.72735	-4.39287	0.000381739	0.0076549	-0.109678	KDM2B	protein_coding
ENSG00000087253	-1.99993	0.064405	-4.39126	0.000383076	0.00766045	-1.7719	LPCAT2	protein_coding
ENSG00000133026	-0.223541	7.84702	-4.39076	0.000383489	0.00766045	-0.270126	MYH10	protein_coding
ENSG00000175832	-0.761379	3.25143	-4.39182	0.000382613	0.00766045	0.239511	ETV4	protein_coding
ENSG00000090013	0.71309	3.47158	4.38978	0.000384306	0.00766696	0.260572	BLVRB	protein_coding
ENSG00000178057	0.242546	5.36899	4.38622	0.000387283	0.00770663	-0.127939	NDUFAF3	protein_coding
ENSG00000187605	-0.280607	6.41259	-4.38669	0.000386887	0.00770663	-0.209865	TET3	protein_coding
ENSG00000077942	-0.276283	8.18005	-4.38538	0.000387991	0.00771089	-0.245135	FBLN1	protein_coding
ENSG00000226950	0.260086	6.79802	4.38394	0.000389203	0.00772513	-0.252361	DANCR	processed_transcript
ENSG00000102003	0.293333	3.90104	4.38283	0.000390137	0.00773383	-0.204111	SYP	protein_coding
ENSG00000172766	-0.309482	4.94687	-4.38211	0.000390751	0.00773618	-0.0813044	NAA16	protein_coding
ENSG00000135404	0.274633	8.21253	4.38034	0.000392248	0.00775597	-0.246596	CD63	protein_coding
ENSG00000089177	0.318906	4.31922	4.3741	0.000397596	0.00785177	0.0389978	KIF16B	protein_coding
ENSG00000120875	-0.622706	4.69244	-4.36695	0.000403806	0.00796433	0.163127	DUSP4	protein_coding
ENSG00000087116	0.367377	0.130787	4.36303	0.00040726	0.0080223	-0.000521097	ADAMTS2	protein_coding
ENSG00000186812	-0.227637	5.63385	-4.36159	0.000408528	0.00803713	-0.23541	ZNF397	protein_coding
ENSG00000167535	-0.289803	5.31364	-4.36027	0.000409706	0.00805015	-0.0767629	CACNB3	protein_coding
ENSG00000198785	0.339407	2.02532	4.3595	0.000410384	0.00805291	0.0648944	GRIN3A	protein_coding
ENSG00000279207	-0.340334	4.30302	-4.35895	0.000410879	0.00805291	-0.0207224	AC015813.6	TEC
ENSG00000111711	-0.316055	5.22847	-4.3578	0.0004119	0.00806279	-0.128513	GOLT1B	protein_coding
ENSG00000075213	-0.700924	3.03113	-4.3508	0.000418208	0.00817602	0.14234	SEMA3A	protein_coding
ENSG00000172403	-0.246949	5.09977	-4.34659	0.000422046	0.00824072	-0.296081	SYNPO2	protein_coding
ENSG00000099364	-0.355233	5.06552	-4.34215	0.00042613	0.00830459	-0.14053	FBXL19	protein_coding
ENSG00000143641	0.224042	7.6676	4.34131	0.000426914	0.00830459	-0.361621	GALNT2	protein_coding
ENSG00000236287	-0.22946	5.78441	-4.34185	0.000426414	0.00830459	-0.236225	ZBED5	protein_coding
ENSG00000141314	0.354789	1.82404	4.33952	0.000428575	0.00832652	-0.0944087	RHBDL3	protein_coding
ENSG00000181904	-0.24486	5.98213	-4.33859	0.000429436	0.00833287	-0.244767	C5orf24	protein_coding
ENSG00000127418	-0.31993	5.54251	-4.33648	0.00043141	0.00835041	-0.150674	FGFRL1	protein_coding
ENSG00000237440	-0.363391	2.82006	-4.33703	0.000430891	0.00835041	0.0540961	ZNF737	protein_coding
ENSG00000160325	-0.509004	3.09417	-4.33405	0.000433694	0.00837383	0.106354	CACFD1	protein_coding
ENSG00000226532	0.670106	2.91503	4.33435	0.000433412	0.00837383	0.133859	AL022718.1	processed_pseudogene
ENSG00000221983	0.217347	8.8324	4.33344	0.000434264	0.00837447	-0.416878	UBA52	protein_coding
ENSG00000162769	-0.217538	5.48007	-4.33214	0.000435491	0.00838777	-0.29999	FLVCR1	protein_coding
ENSG00000136040	-0.450747	2.69109	-4.33119	0.000436396	0.00839484	0.102123	PLXNC1	protein_coding
ENSG00000187801	-0.386392	3.12256	-4.32918	0.000438305	0.00841082	0.0486756	ZFP69B	protein_coding
ENSG00000197956	0.3211	6.26507	4.32942	0.00043807	0.00841082	-0.167986	S100A6	protein_coding
ENSG00000099875	-0.267965	5.91449	-4.32841	0.000439035	0.00841449	-0.240199	MKNK2	protein_coding
ENSG00000138073	0.221552	6.00561	4.32447	0.000442808	0.00846599	-0.281682	PREB	protein_coding
ENSG00000143164	0.244373	5.591	4.32461	0.000442675	0.00846599	-0.206502	DCAF6	protein_coding
ENSG00000169946	0.333481	3.20094	4.31709	0.00044996	0.00859219	-0.0174395	ZFPM2	protein_coding
ENSG00000259959	-0.53397	2.01032	-4.31612	0.000450913	0.00859987	0.116551	AC107068.1	lincRNA
ENSG00000198846	-0.86584	2.36852	-4.31235	0.000454616	0.0086599	0.0256816	TOX	protein_coding
ENSG00000072401	-0.429429	3.54049	-4.31003	0.000456911	0.00869301	0.00586379	UBE2D1	protein_coding
ENSG00000186472	0.29166	4.09853	4.30717	0.000459759	0.00873653	-0.122075	PCLO	protein_coding
ENSG00000136933	0.211122	6.14239	4.30413	0.000462808	0.00878378	-0.380293	RABEPK	protein_coding
ENSG00000205544	0.364153	3.64816	4.3034	0.000463548	0.00878713	-0.0462224	TMEM256	protein_coding
ENSG00000109919	-0.228029	7.19139	-4.29958	0.000467404	0.00884948	-0.407133	MTCH2	protein_coding
ENSG00000121905	0.222317	2.34552	4.29342	0.000473704	0.00895789	-0.375576	HPCA	protein_coding
ENSG00000181585	0.877659	-1.07927	4.29151	0.00047568	0.00898436	-0.14019	TMIE	protein_coding
ENSG00000184602	-0.240666	5.39374	-4.28654	0.000480841	0.00907087	-0.352078	SNN	protein_coding
ENSG00000130787	-0.473037	5.28713	-4.28414	0.000483365	0.00908937	-0.129664	HIP1R	protein_coding
ENSG00000141424	-0.24276	7.49685	-4.28434	0.000483154	0.00908937	-0.455116	SLC39A6	protein_coding
ENSG00000197756	0.229659	9.94202	4.28394	0.00048357	0.00908937	-0.561583	RPL37A	protein_coding
ENSG00000198719	-0.671025	-0.575612	-4.28283	0.000484735	0.0091003	0.0510134	DLL1	protein_coding
ENSG00000198763	0.226326	12.3814	4.28129	0.000486369	0.00912001	-0.612432	MT-ND2	protein_coding
ENSG00000162373	-0.341536	1.75915	-4.27559	0.000492426	0.00922249	-0.167558	BEND5	protein_coding
ENSG00000139675	-0.373844	2.85706	-4.27408	0.000494052	0.00924184	-0.0401815	HNRNPA1L2	protein_coding
ENSG00000044574	0.286687	9.21385	4.27233	0.000495928	0.00926584	-0.546356	HSPA5	protein_coding
ENSG00000183779	-0.42493	3.65398	-4.27026	0.000498172	0.00929662	-0.0679245	ZNF703	protein_coding
ENSG00000013306	0.213012	7.61952	4.26442	0.000504536	0.00931929	-0.549768	SLC25A39	protein_coding
ENSG00000076513	0.263677	6.57129	4.262	0.000507198	0.00931929	-0.384636	ANKRD13A	protein_coding
ENSG00000092964	-0.229559	7.05099	-4.2631	0.000505991	0.00931929	-0.519153	DPYSL2	protein_coding
ENSG00000105613	-0.271206	4.49755	-4.26153	0.000507715	0.00931929	-0.363511	MAST1	protein_coding
ENSG00000106341	0.450744	0.321967	4.26173	0.000507496	0.00931929	-0.00439986	PPP1R17	protein_coding
ENSG00000108557	-0.351378	6.15528	-4.26819	0.00050042	0.00931929	-0.44529	RAI1	protein_coding
ENSG00000114554	-0.284728	7.4653	-4.26431	0.000504659	0.00931929	-0.531741	PLXNA1	protein_coding
ENSG00000126247	0.208209	7.54707	4.26368	0.000505355	0.00931929	-0.490601	CAPNS1	protein_coding
ENSG00000127603	-0.19554	8.91476	-4.26495	0.000503955	0.00931929	-0.549486	MACF1	protein_coding
ENSG00000134874	-0.223524	5.91723	-4.26296	0.000506146	0.00931929	-0.422403	DZIP1	protein_coding
ENSG00000137474	0.635579	0.986805	4.26293	0.000506178	0.00931929	-0.0201214	MYO7A	protein_coding
ENSG00000154639	-0.326253	5.18879	-4.26553	0.000503318	0.00931929	-0.283244	CXADR	protein_coding
ENSG00000163697	-0.405478	5.04828	-4.26183	0.000507392	0.00931929	-0.0912994	APBB2	protein_coding
ENSG00000165533	0.254159	4.96861	4.26096	0.000508347	0.00931929	-0.333112	TTC8	protein_coding
ENSG00000253276	-0.559815	3.80585	-4.26148	0.000507772	0.00931929	-0.0678348	CCDC71L	protein_coding
ENSG00000182272	-0.35496	3.43541	-4.25981	0.000509623	0.00933173	-0.340295	B4GALNT4	protein_coding
ENSG00000152377	-0.435461	4.88801	-4.25465	0.000515381	0.00941649	-0.14252	SPOCK1	protein_coding
ENSG00000198899	0.174851	12.6713	4.25457	0.00051546	0.00941649	-0.685366	MT-ATP6	protein_coding
ENSG00000099810	-0.244951	3.71628	-4.25278	0.000517474	0.00944224	-0.368433	MTAP	protein_coding
ENSG00000114120	-0.281556	6.08299	-4.25204	0.000518312	0.00944647	-0.451821	SLC25A36	protein_coding
ENSG00000122694	-0.362027	4.0279	-4.24979	0.000520849	0.00946601	-0.177187	GLIPR2	protein_coding
ENSG00000164611	0.211251	7.0341	4.24948	0.000521204	0.00946601	-0.50269	PTTG1	protein_coding
ENSG00000172731	0.247826	5.60694	4.25025	0.000520334	0.00946601	-0.359335	LRRC20	protein_coding
ENSG00000185220	-0.347884	3.83267	-4.24816	0.000522702	0.00948218	-0.139676	PGBD2	protein_coding
ENSG00000135862	0.218984	8.29019	4.24542	0.000525827	0.00951674	-0.543746	LAMC1	protein_coding
ENSG00000171241	0.270216	5.9733	4.24544	0.000525812	0.00951674	-0.388252	SHCBP1	protein_coding
ENSG00000129682	-0.608363	0.250392	-4.24407	0.000527372	0.00953364	-0.0853769	FGF13	protein_coding
ENSG00000030066	-0.227212	7.41135	-4.24214	0.000529601	0.00955197	-0.552857	NUP160	protein_coding
ENSG00000130147	0.234482	7.2359	4.24213	0.00052961	0.00955197	-0.472694	SH3BP4	protein_coding
ENSG00000004864	0.230365	6.4343	4.23781	0.000534614	0.00963108	-0.507219	SLC25A13	protein_coding
ENSG00000128923	0.259936	4.53512	4.23517	0.000537693	0.00967538	-0.395367	MINDY2	protein_coding
ENSG00000152127	-0.230005	6.91372	-4.2338	0.000539297	0.00969306	-0.461801	MGAT5	protein_coding
ENSG00000066923	-0.469724	2.77363	-4.23282	0.000540444	0.0097025	-0.0694856	STAG3	protein_coding
ENSG00000134717	-0.256748	6.0806	-4.23226	0.000541112	0.00970333	-0.503718	BTF3L4	protein_coding
ENSG00000110047	-0.330629	5.15314	-4.22207	0.000553251	0.00988304	-0.315497	EHD1	protein_coding
ENSG00000172197	0.689294	1.88504	4.22193	0.000553418	0.00988304	-0.130866	MBOAT1	protein_coding
ENSG00000176422	0.320759	4.07241	4.22284	0.000552316	0.00988304	-0.289863	SPRYD4	protein_coding
ENSG00000259663	-0.351133	1.75611	-4.22172	0.000553668	0.00988304	-0.181689	AC010478.1	antisense
ENSG00000144713	0.204254	9.23775	4.21966	0.000556152	0.00991602	-0.687373	RPL32	protein_coding
ENSG00000150593	0.294462	4.80896	4.21825	0.000557868	0.00993527	-0.463153	PDCD4	protein_coding
ENSG00000188643	-1.66078	1.77654	-4.21646	0.000560048	0.00996272	-1.65292	S100A16	protein_coding
ENSG00000145495	-0.190903	8.03259	-4.21439	0.000562573	0.00997962	-0.63044	2006-03-01	protein_coding
ENSG00000167123	0.53436	4.10056	4.21411	0.000562917	0.00997962	-0.123251	CERCAM	protein_coding
ENSG00000198315	-0.227254	6.47975	-4.21431	0.00056267	0.00997962	-0.569847	ZKSCAN8	protein_coding
ENSG00000279348	-0.314565	3.97192	-4.21315	0.000564092	0.0099891	-0.299765	AC012513.3	TEC
ENSG00000166710	0.255888	8.74171	4.21086	0.00056692	0.0100278	-0.604086	B2M	protein_coding
ENSG00000075945	-0.225045	5.03918	-4.20976	0.000568282	0.0100395	-0.472579	KIFAP3	protein_coding
ENSG00000172809	0.184902	9.23582	4.20928	0.000568869	0.0100395	-0.711156	RPL38	protein_coding
ENSG00000156515	0.188226	7.74472	4.20806	0.000570384	0.0100544	-0.624037	HK1	protein_coding
ENSG00000180190	-0.389605	2.80446	-4.20756	0.000571002	0.0100544	-0.151897	TDRP	protein_coding
ENSG00000141540	0.266693	4.45902	4.20612	0.000572797	0.0100633	-0.487316	TTYH2	protein_coding
ENSG00000141622	-0.261832	4.49656	-4.20613	0.000572782	0.0100633	-0.531685	RNF165	protein_coding
ENSG00000113441	0.28011	5.24729	4.2033	0.000576331	0.0101124	-0.431113	LNPEP	protein_coding
ENSG00000115414	-0.34283	7.31012	-4.20285	0.000576889	0.0101124	-0.475141	FN1	protein_coding
ENSG00000108439	0.261665	5.35881	4.20176	0.000578267	0.0101138	-0.475684	PNPO	protein_coding
ENSG00000154642	-0.323616	4.26478	-4.20185	0.000578145	0.0101138	-0.307855	C21orf91	protein_coding
ENSG00000166441	0.187822	9.04151	4.20093	0.000579308	0.0101207	-0.717315	RPL27A	protein_coding
ENSG00000240891	-0.351374	3.95902	-4.20019	0.000580247	0.0101258	-0.239745	PLCXD2	protein_coding
ENSG00000117650	0.232707	6.0175	4.19844	0.000582461	0.0101314	-0.575189	NEK2	protein_coding
ENSG00000121406	-0.21337	5.2827	-4.19797	0.000583055	0.0101314	-0.556909	ZNF549	protein_coding
ENSG00000154263	0.68365	0.984264	4.19788	0.000583168	0.0101314	-0.121648	ABCA10	protein_coding
ENSG00000168386	-1.09208	3.02942	-4.19806	0.000582941	0.0101314	-0.547908	FILIP1L	protein_coding
ENSG00000117152	0.414211	3.24806	4.1972	0.00058404	0.0101353	-0.155212	RGS4	protein_coding
ENSG00000212907	0.251338	10.6268	4.19663	0.000584757	0.0101364	-0.754825	MT-ND4L	protein_coding
ENSG00000163558	-0.26316	6.16568	-4.19612	0.000585418	0.0101366	-0.549325	PRKCI	protein_coding
ENSG00000176371	-0.33956	4.08685	-4.19475	0.000587162	0.0101556	-0.366619	ZSCAN2	protein_coding
ENSG00000183049	-0.239838	4.80013	-4.19175	0.000591019	0.0102083	-0.521764	CAMK1D	protein_coding
ENSG00000198399	0.478629	4.28878	4.19136	0.000591519	0.0102083	-0.180023	ITSN2	protein_coding
ENSG00000066032	-0.36021	0.234329	-4.19057	0.000592539	0.0102146	-0.275048	CTNNA2	protein_coding
ENSG00000162104	0.283181	5.61269	4.18987	0.000593439	0.0102188	-0.526382	ADCY9	protein_coding
ENSG00000114270	-0.400956	6.15867	-4.1887	0.000594959	0.0102289	-0.255953	COL7A1	protein_coding
ENSG00000143947	0.209937	9.22873	4.1879	0.000595994	0.0102289	-0.745492	RPS27A	protein_coding
ENSG00000165704	0.252794	5.45701	4.18838	0.00059537	0.0102289	-0.484479	HPRT1	protein_coding
ENSG00000198598	-0.444009	2.25508	-4.18228	0.000603341	0.0103437	-0.218687	MMP17	protein_coding
ENSG00000165280	0.185958	9.20977	4.18103	0.000604987	0.0103605	-0.757327	VCP	protein_coding
ENSG00000100030	0.244604	7.35705	4.17853	0.00060829	0.0103942	-0.680706	MAPK1	protein_coding
ENSG00000188157	-0.543961	5.40429	-4.17874	0.000608012	0.0103942	-0.287291	AGRN	protein_coding
ENSG00000111728	-0.536969	0.869824	-4.17592	0.000611755	0.0104306	-0.188613	ST8SIA1	protein_coding
ENSG00000116793	0.24012	6.14689	4.17639	0.000611125	0.0104306	-0.63761	PHTF1	protein_coding
ENSG00000263528	-2.10114	-0.0500782	-4.17424	0.000614006	0.0104575	-1.92023	IKBKE	protein_coding
ENSG00000169241	0.29542	4.77872	4.17113	0.000618172	0.0105167	-0.414599	SLC50A1	protein_coding
ENSG00000185033	-0.359604	4.8322	-4.17015	0.000619504	0.0105167	-0.363594	SEMA4B	protein_coding
ENSG00000256663	-0.660178	1.09786	-4.17053	0.000618983	0.0105167	-0.188851	AC112777.1	processed_pseudogene
ENSG00000181072	-0.285687	0.398076	-4.1686	0.000621591	0.0105407	-0.408169	CHRM2	protein_coding
ENSG00000140332	-0.254993	5.18579	-4.16756	0.000623005	0.0105532	-0.642234	TLE3	protein_coding
ENSG00000165449	-0.318475	4.46532	-4.16344	0.000628631	0.010637	-0.432607	SLC16A9	protein_coding
ENSG00000100867	-0.276552	2.34213	-4.16051	0.00063265	0.0106905	-0.432587	DHRS2	protein_coding
ENSG00000142733	0.314131	3.92708	4.1587	0.000635156	0.0106905	-0.351463	MAP3K6	protein_coding
ENSG00000155363	0.334097	5.56778	4.15865	0.000635219	0.0106905	-0.467864	MOV10	protein_coding
ENSG00000180035	-0.304432	4.38637	-4.15938	0.000634214	0.0106905	-0.49868	ZNF48	protein_coding
ENSG00000187260	-0.591779	0.542001	-4.15903	0.000634702	0.0106905	-0.192087	WDR86	protein_coding
ENSG00000106366	-1.78714	2.80517	-4.15731	0.000637086	0.0107103	-1.11004	SERPINE1	protein_coding
ENSG00000107562	0.261502	0.558589	4.15465	0.000640796	0.0107495	-0.538689	CXCL12	protein_coding
ENSG00000137504	-0.189576	6.83145	-4.15486	0.000640491	0.0107495	-0.749244	CREBZF	protein_coding
ENSG00000105136	-0.219856	5.13625	-4.15382	0.00064195	0.0107573	-0.621792	ZNF419	protein_coding
ENSG00000082482	-0.264834	1.70952	-4.1525	0.000643798	0.0107767	-0.574462	KCNK2	protein_coding
ENSG00000156521	0.266502	3.39768	4.15034	0.000646835	0.0107928	-0.477518	TYSND1	protein_coding
ENSG00000180376	-0.248814	4.87548	-4.15102	0.00064588	0.0107928	-0.535276	CCDC66	protein_coding
ENSG00000259439	-0.665214	-0.930167	-4.15062	0.000646442	0.0107928	-0.236904	LINC01833	lincRNA
ENSG00000163071	0.546894	-1.19916	4.14771	0.000650556	0.0108433	-0.215021	SPATA18	protein_coding
ENSG00000090447	-0.333341	4.13772	-4.14509	0.000654287	0.0108938	-0.534229	TFAP4	protein_coding
ENSG00000108107	0.210868	8.30173	4.1428	0.000657567	0.0109368	-0.814249	RPL28	protein_coding
ENSG00000133863	-0.259307	5.23689	-4.14142	0.000659547	0.010958	-0.683353	TEX15	protein_coding
ENSG00000106261	-0.219209	7.19374	-4.14002	0.000661566	0.0109588	-0.746138	ZKSCAN1	protein_coding
ENSG00000163541	0.23515	6.02564	4.14012	0.000661414	0.0109588	-0.675862	SUCLG1	protein_coding
ENSG00000169371	0.306496	4.19076	4.13992	0.000661702	0.0109588	-0.438824	SNUPN	protein_coding
ENSG00000011258	-0.220985	6.14893	-4.13829	0.000664061	0.0109862	-0.745796	MBTD1	protein_coding
ENSG00000162738	-0.227967	5.08005	-4.13622	0.000667071	0.0110243	-0.781754	VANGL2	protein_coding
ENSG00000164330	-0.251713	4.21233	-4.13486	0.000669044	0.0110452	-0.537332	EBF1	protein_coding
ENSG00000188290	-0.83671	0.672488	-4.13212	0.000673061	0.0110998	-0.332692	HES4	protein_coding
ENSG00000253230	-0.394264	0.899739	-4.13144	0.000674064	0.0111046	-0.503277	LINC00599	lincRNA
ENSG00000117399	0.201119	7.33243	4.13039	0.000675608	0.0111066	-0.778904	CDC20	protein_coding
ENSG00000198804	0.209912	13.9049	4.13058	0.000675322	0.0111066	-1.00586	MT-CO1	protein_coding
ENSG00000162521	-0.18771	7.97486	-4.1269	0.000680764	0.0111796	-0.840237	RBBP4	protein_coding
ENSG00000169635	-0.260545	4.60443	-4.12476	0.000683955	0.0112202	-0.640605	HIC2	protein_coding
ENSG00000106052	0.209093	7.19312	4.12205	0.000688004	0.0112747	-0.771098	TAX1BP1	protein_coding
ENSG00000188559	-0.320438	5.05487	-4.12132	0.000689113	0.0112811	-0.526103	RALGAPA2	protein_coding
ENSG00000152558	-0.332072	6.23014	-4.12081	0.000689868	0.0112816	-0.5319	TMEM123	protein_coding
ENSG00000071082	0.199795	9.00009	4.11896	0.000692662	0.0113084	-0.894407	RPL31	protein_coding
ENSG00000089234	-0.220858	5.63241	-4.11877	0.000692956	0.0113084	-0.679904	BRAP	protein_coding
ENSG00000051128	-0.434601	3.93867	-4.11769	0.00069459	0.0113114	-0.315955	HOMER3	protein_coding
ENSG00000184156	-0.224416	3.90977	-4.11793	0.000694218	0.0113114	-0.640376	KCNQ3	protein_coding
ENSG00000066827	0.337039	3.32794	4.11582	0.000697431	0.0113458	-0.422354	ZFAT	protein_coding
ENSG00000138764	-0.370803	4.33547	-4.11334	0.000701206	0.0113853	-0.474925	CCNG2	protein_coding
ENSG00000145014	-0.347711	4.50612	-4.11327	0.000701318	0.0113853	-0.435891	TMEM44	protein_coding
ENSG00000134769	0.483427	3.69578	4.11269	0.000702209	0.0113879	-0.308829	DTNA	protein_coding
ENSG00000185608	0.237461	5.19543	4.11108	0.000704678	0.0114161	-0.653463	MRPL40	protein_coding
ENSG00000188153	-1.96913	-0.0160233	-4.11047	0.000705617	0.0114194	-2.03014	COL4A5	protein_coding
ENSG00000012817	0.240289	1.14672	4.10882	0.000708168	0.0114488	-0.718414	KDM5D	protein_coding
ENSG00000125952	-0.23774	5.36985	-4.10818	0.00070915	0.0114494	-0.683747	MAX	protein_coding
ENSG00000142534	0.183467	10.0839	4.10784	0.000709672	0.0114494	-0.956478	RPS11	protein_coding
ENSG00000163618	-0.466822	0.393911	-4.1048	0.000714397	0.0115138	-0.417685	CADPS	protein_coding
ENSG00000163382	0.217572	6.2538	4.10341	0.000716574	0.0115369	-0.783399	NAXE	protein_coding
ENSG00000152894	-0.529895	5.13912	-4.10193	0.000718887	0.0115622	-0.355875	PTPRK	protein_coding
ENSG00000107643	-0.212955	6.5657	-4.10014	0.000721711	0.0115957	-0.800007	MAPK8	protein_coding
ENSG00000148773	0.21608	9.42395	4.0987	0.000723979	0.0116202	-0.954412	MKI67	protein_coding
ENSG00000050438	-0.19899	5.24739	-4.08991	0.000738001	0.0118209	-0.825128	SLC4A8	protein_coding
ENSG00000137154	0.194522	10.145	4.09035	0.000737301	0.0118209	-0.999192	RPS6	protein_coding
ENSG00000116096	0.39666	4.32278	4.08851	0.000740255	0.0118421	-0.431261	SPR	protein_coding
ENSG00000131462	0.201808	6.84393	4.08815	0.00074084	0.0118421	-0.88674	TUBG1	protein_coding
ENSG00000141522	-0.244075	7.35044	-4.08472	0.000746413	0.0119189	-0.881225	ARHGDIA	protein_coding
ENSG00000112787	-0.336738	5.45325	-4.08345	0.000748479	0.01193	-0.764761	FBRSL1	protein_coding
ENSG00000133985	-0.845702	1.01638	-4.08336	0.000748637	0.01193	-0.472509	TTC9	protein_coding
ENSG00000137075	-0.253048	5.46998	-4.08184	0.000751126	0.0119575	-0.757732	RNF38	protein_coding
ENSG00000113369	-0.231978	4.83085	-4.07916	0.000755534	0.0120154	-0.732375	ARRDC3	protein_coding
ENSG00000065833	0.282191	5.31208	4.07675	0.00075951	0.0120453	-0.608132	ME1	protein_coding
ENSG00000153982	-0.364592	3.1263	-4.0773	0.000758596	0.0120453	-0.432361	GDPD1	protein_coding
ENSG00000214548	-0.262136	0.567934	-4.07662	0.000759731	0.0120453	-0.721109	MEG3	lincRNA
ENSG00000147872	-0.217278	6.67609	-4.07538	0.000761784	0.0120533	-0.847604	PLIN2	protein_coding
ENSG00000169116	0.635374	0.676198	4.0755	0.000761598	0.0120533	-0.359789	PARM1	protein_coding
ENSG00000178295	-0.25064	6.01443	-4.07458	0.000763117	0.0120622	-0.834775	GEN1	protein_coding
ENSG00000164535	-0.258058	5.28747	-4.07289	0.00076595	0.0120933	-0.640771	DAGLB	protein_coding
ENSG00000213741	0.220847	7.35506	4.07248	0.000766637	0.0120933	-0.91401	RPS29	protein_coding
ENSG00000251322	-0.33759	3.63309	-4.0719	0.000767598	0.0120963	-0.631862	SHANK3	protein_coding
ENSG00000169439	0.246926	4.85698	4.06782	0.000774478	0.0121801	-0.827301	SDC2	protein_coding
ENSG00000175662	0.299453	4.90348	4.06785	0.000774423	0.0121801	-0.693673	TOM1L2	protein_coding
ENSG00000269893	0.259216	5.12591	4.06542	0.000778541	0.0122316	-0.720555	SNHG8	lincRNA
ENSG00000135108	-0.219884	6.45062	-4.06467	0.000779812	0.0122393	-0.857824	FBXO21	protein_coding
ENSG00000186469	-0.408752	4.27561	-4.06405	0.000780866	0.0122435	-0.617888	GNG2	protein_coding
ENSG00000105642	-0.510224	1.5201	-4.06285	0.000782917	0.0122633	-0.497388	KCNN1	protein_coding
ENSG00000142937	0.183244	9.57501	4.06118	0.000785782	0.0122959	-1.04638	RPS8	protein_coding
ENSG00000198816	-0.444156	3.55059	-4.05758	0.000791988	0.0123806	-0.623558	ZNF358	protein_coding
ENSG00000139445	0.429974	-0.00199157	4.05566	0.000795324	0.0124203	-0.543062	FOXN4	protein_coding
ENSG00000186017	-0.320102	3.51248	-4.0544	0.00079751	0.012442	-0.587673	ZNF566	protein_coding
ENSG00000189159	-0.226914	8.1776	-4.05331	0.000799417	0.0124592	-0.974365	JPT1	protein_coding
ENSG00000196739	-0.389053	4.89357	-4.05283	0.000800256	0.0124599	-0.538401	COL27A1	protein_coding
ENSG00000144655	0.368909	4.05535	4.05156	0.000802471	0.0124695	-0.606966	CSRNP1	protein_coding
ENSG00000173757	-0.224704	6.36224	-4.05176	0.000802125	0.0124695	-0.896822	STAT5B	protein_coding
ENSG00000120656	0.31072	4.26328	4.05042	0.000804473	0.0124881	-0.621944	TAF12	protein_coding
ENSG00000068489	0.240949	7.38289	4.04903	0.000806918	0.0125012	-0.953892	PRR11	protein_coding
ENSG00000183624	0.250186	5.61624	4.04922	0.000806589	0.0125012	-0.815811	HMCES	protein_coding
ENSG00000130770	0.228266	5.82674	4.04653	0.000811332	0.0125447	-0.875233	ATP5IF1	protein_coding
ENSG00000137955	0.203786	7.4846	4.04655	0.000811299	0.0125447	-0.987746	RABGGTB	protein_coding
ENSG00000168268	0.190362	7.85313	4.04408	0.000815688	0.0125996	-1.03956	NT5DC2	protein_coding
ENSG00000173208	0.611509	0.329231	4.04277	0.00081803	0.0126232	-0.440425	ABCD2	protein_coding
ENSG00000233718	-0.244714	1.33113	-4.04161	0.000820099	0.0126427	-0.873437	MYCNOS	antisense
ENSG00000160888	-0.317676	4.42289	-4.04099	0.000821211	0.0126473	-0.65197	IER2	protein_coding
ENSG00000242125	0.226089	7.19316	4.03945	0.000823989	0.0126776	-0.97569	SNHG3	processed_transcript
ENSG00000143416	0.509108	0.253718	4.03881	0.00082513	0.0126826	-0.514485	SELENBP1	protein_coding
ENSG00000167840	-0.274207	4.53468	-4.0361	0.000830035	0.0127455	-0.819079	ZNF232	protein_coding
ENSG00000182718	0.225492	9.56238	4.03519	0.000831693	0.0127584	-1.03967	ANXA2	protein_coding
ENSG00000213462	-0.340581	4.29095	-4.03203	0.000837442	0.0128339	-0.629005	ERV3-1	protein_coding
ENSG00000089692	-0.528678	1.49954	-4.03154	0.000838355	0.0128353	-0.441692	LAG3	protein_coding
ENSG00000109320	0.293068	5.48376	4.02822	0.000844446	0.0129159	-0.716615	NFKB1	protein_coding
ENSG00000103275	-0.201643	6.51552	-4.0275	0.000845788	0.0129237	-0.964979	UBE2I	protein_coding
ENSG00000214253	0.225144	5.80127	4.02626	0.000848077	0.012946	-0.87917	FIS1	protein_coding
ENSG00000026559	0.266107	4.16748	4.01944	0.000860811	0.0131276	-0.866605	KCNG1	protein_coding
ENSG00000130940	-0.463904	1.96242	-4.01342	0.00087222	0.0132886	-0.49589	CASZ1	protein_coding
ENSG00000161981	0.212042	5.66057	4.00985	0.000879047	0.0133795	-0.959557	SNRNP25	protein_coding
ENSG00000164292	-0.213637	7.70112	-4.00732	0.000883916	0.0134405	-1.05318	RHOBTB3	protein_coding
ENSG00000187531	-0.301143	4.96766	-4.00419	0.000889992	0.0135066	-0.674443	SIRT7	protein_coding
ENSG00000196305	0.178079	8.60907	4.0042	0.000889965	0.0135066	-1.12784	IARS	protein_coding
ENSG00000135390	0.178737	7.82751	4.00221	0.000893849	0.0135519	-1.09567	ATP5MC2	protein_coding
ENSG00000159202	0.196819	7.69564	4.00107	0.000896074	0.0135725	-1.06045	UBE2Z	protein_coding
ENSG00000233384	1.3683	-0.844999	3.99992	0.000898335	0.0135935	-1.28616	AC096537.1	bidirectional_promoter_lncRNA
ENSG00000064999	-0.226464	5.62452	-3.99935	0.000899463	0.0135974	-0.943459	ANKS1A	protein_coding
ENSG00000198242	0.31989	6.56145	3.99835	0.000901418	0.0136138	-1.0319	RPL23A	protein_coding
ENSG00000138162	-0.3152	4.5788	-3.99753	0.000903042	0.0136251	-0.755868	TACC2	protein_coding
ENSG00000019144	-0.365327	5.04207	-3.99117	0.000915689	0.013794	-0.677414	PHLDB1	protein_coding
ENSG00000130287	-0.220155	2.04559	-3.99101	0.000916002	0.013794	-1.01166	NCAN	protein_coding
ENSG00000239521	-0.31793	3.85476	-3.99031	0.000917416	0.0138019	-0.709637	CASTOR3	protein_coding
ENSG00000113048	0.192499	6.87233	3.98885	0.000920343	0.0138193	-1.07192	MRPS27	protein_coding
ENSG00000122359	0.349491	4.83273	3.98886	0.000920324	0.0138193	-0.663579	ANXA11	protein_coding
ENSG00000148082	-0.290536	1.66497	-3.98706	0.000923941	0.0138467	-0.770139	SHC3	protein_coding
ENSG00000177485	-0.276447	5.36864	-3.98735	0.000923361	0.0138467	-0.940513	ZBTB33	protein_coding
ENSG00000085741	0.427318	-0.400262	3.98636	0.000925368	0.0138531	-0.577133	WNT11	protein_coding
ENSG00000172053	0.220257	7.71315	3.98598	0.000926142	0.0138531	-1.11111	QARS	protein_coding
ENSG00000119535	0.80402	-1.72268	3.9843	0.000929532	0.0138872	-0.647977	CSF3R	protein_coding
ENSG00000144485	-0.280726	4.86629	-3.98397	0.000930204	0.0138872	-1.02584	HES6	protein_coding
ENSG00000166664	-0.767295	-0.261406	-3.98159	0.000935071	0.0139465	-0.654	CHRFAM7A	protein_coding
ENSG00000103485	0.226654	5.49012	3.9809	0.000936477	0.0139541	-0.940777	QPRT	protein_coding
ENSG00000110422	0.359178	5.00855	3.97648	0.00094558	0.0140763	-0.898862	HIPK3	protein_coding
ENSG00000134419	0.233958	6.40291	3.97001	0.000959039	0.0142359	-1.08136	RPS15A	protein_coding
ENSG00000161016	0.163981	9.63022	3.97043	0.000958168	0.0142359	-1.24344	RPL8	protein_coding
ENSG00000171649	-0.202611	5.56004	-3.97072	0.000957547	0.0142359	-1.11635	ZIK1	protein_coding
ENSG00000123453	0.582091	2.69425	3.9657	0.000968132	0.0143573	-0.570043	SARDH	protein_coding
ENSG00000012171	-0.450856	3.33127	-3.96275	0.000974385	0.0144363	-0.600976	SEMA3B	protein_coding
ENSG00000144834	-0.255875	2.19219	-3.96163	0.000976791	0.0144582	-1.08525	TAGLN3	protein_coding
ENSG00000010318	0.547407	1.80721	3.96066	0.000978847	0.0144706	-0.57976	PHF7	protein_coding
ENSG00000149218	0.53502	2.75426	3.96037	0.000979483	0.0144706	-0.584828	ENDOD1	protein_coding
ENSG00000084676	0.258271	5.34109	3.9589	0.000982642	0.0145035	-0.9917	NCOA1	protein_coding
ENSG00000127663	-0.295371	5.05404	-3.95754	0.00098556	0.0145328	-0.98307	KDM4B	protein_coding
ENSG00000112773	0.581975	2.85702	3.95539	0.000990203	0.0145834	-0.604607	TENT5A	protein_coding
ENSG00000163162	-0.286237	4.61059	-3.95509	0.000990861	0.0145834	-0.851862	RNF149	protein_coding
ENSG00000165566	-0.948114	-2.30861	-3.95283	0.000995764	0.0146418	-0.916571	AMER2	protein_coding
ENSG00000105372	0.157806	9.53687	3.94905	0.00100403	0.0147078	-1.27915	RPS19	protein_coding
ENSG00000131469	0.191125	9.57066	3.94988	0.00100222	0.0147078	-1.29721	RPL27	protein_coding
ENSG00000142303	-0.833854	1.27937	-3.95004	0.00100186	0.0147078	-0.828272	ADAMTS10	protein_coding
ENSG00000176973	-0.470076	2.79293	-3.94934	0.0010034	0.0147078	-0.664858	FAM89B	protein_coding
ENSG00000160471	0.516013	-0.37148	3.94516	0.00101261	0.0148197	-0.613228	COX6B2	protein_coding
ENSG00000073969	0.199578	6.80507	3.94351	0.00101628	0.0148455	-1.17324	NSF	protein_coding
ENSG00000074211	0.482055	3.13797	3.9439	0.0010154	0.0148455	-0.626349	PPP2R2C	protein_coding
ENSG00000165506	-0.312528	4.43756	-3.94193	0.00101978	0.0148827	-0.938859	DNAAF2	protein_coding
ENSG00000109819	0.323639	3.17665	3.93482	0.00103576	0.0150995	-0.833198	PPARGC1A	protein_coding
ENSG00000214756	0.459752	2.6903	3.93447	0.00103657	0.0150995	-0.696241	CSKMT	protein_coding
ENSG00000023902	-0.229844	6.85281	-3.93166	0.00104296	0.0151784	-1.20569	PLEKHO1	protein_coding
ENSG00000120685	-0.209318	6.3239	-3.92966	0.00104753	0.0152164	-1.15792	PROSER1	protein_coding
ENSG00000161647	-0.285324	4.4299	-3.92995	0.00104686	0.0152164	-0.930474	MPP3	protein_coding
ENSG00000010803	0.242932	5.99274	3.92851	0.00105017	0.0152407	-1.15108	SCMH1	protein_coding
ENSG00000110218	-0.275537	5.20706	-3.92709	0.00105345	0.0152741	-0.945472	PANX1	protein_coding
ENSG00000130821	-0.413276	5.09361	-3.92634	0.00105517	0.0152848	-0.928968	SLC6A8	protein_coding
ENSG00000128694	0.352437	3.69425	3.92556	0.00105698	0.0152946	-0.76939	OSGEPL1	protein_coding
ENSG00000213930	0.316527	4.37799	3.9252	0.00105781	0.0152946	-0.94973	GALT	protein_coding
ENSG00000168461	0.193553	8.07095	3.9234	0.00106197	0.0153405	-1.30179	RAB31	protein_coding
ENSG00000077420	-2.02179	-0.111499	-3.92098	0.00106762	0.0153795	-2.12989	APBB1IP	protein_coding
ENSG00000114739	-0.212439	6.03627	-3.92163	0.00106611	0.0153795	-1.22651	ACVR2B	protein_coding
ENSG00000160360	-0.347641	5.16446	-3.92114	0.00106724	0.0153795	-1.11902	GPSM1	protein_coding
ENSG00000122786	-0.239427	7.86189	-3.91769	0.00107532	0.0154618	-1.21648	CALD1	protein_coding
ENSG00000187772	-0.218449	1.22203	-3.91776	0.00107516	0.0154618	-1.11333	LIN28B	protein_coding
ENSG00000198755	0.180104	8.82206	3.91665	0.00107778	0.015483	-1.32199	RPL10A	protein_coding
ENSG00000112335	0.22343	5.59138	3.91305	0.0010863	0.0155766	-1.14319	SNX3	protein_coding
ENSG00000141577	-0.350979	4.51289	-3.91308	0.00108622	0.0155766	-1.00913	CEP131	protein_coding
ENSG00000143393	0.196745	6.61716	3.91149	0.00109002	0.0156156	-1.21706	PI4KB	protein_coding
ENSG00000122406	0.186387	10.0222	3.90978	0.0010941	0.0156596	-1.39446	RPL5	protein_coding
ENSG00000114988	0.268682	5.18354	3.90582	0.00110363	0.0157816	-1.02602	LMAN2L	protein_coding
ENSG00000171863	0.207883	8.7978	3.90371	0.00110874	0.0158401	-1.35145	RPS7	protein_coding
ENSG00000165495	0.510465	-0.466118	3.89917	0.00111981	0.0159688	-0.711824	PKNOX2	protein_coding
ENSG00000188636	-0.223256	6.77212	-3.89878	0.00112076	0.0159688	-1.24639	RTL6	protein_coding
ENSG00000189060	0.187507	6.49847	3.89876	0.00112081	0.0159688	-1.29763	H1F0	protein_coding
ENSG00000144057	-0.252596	0.582752	-3.89743	0.00112406	0.0160005	-1.07926	ST6GAL2	protein_coding
ENSG00000165259	-0.33666	3.42705	-3.89687	0.00112544	0.0160055	-0.843537	HDX	protein_coding
ENSG00000141098	-0.241929	5.37151	-3.89365	0.00113341	0.0161041	-1.13001	GFOD2	protein_coding
ENSG00000070214	0.201386	6.19784	3.88906	0.00114485	0.0162519	-1.20381	SLC44A1	protein_coding
ENSG00000113657	-0.25894	7.5639	-3.88497	0.00115514	0.0163534	-1.29901	DPYSL3	protein_coding
ENSG00000143079	-0.254433	5.64216	-3.88506	0.00115493	0.0163534	-1.15023	CTTNBP2NL	protein_coding
ENSG00000248334	1.90633	-1.76555	3.88551	0.00115377	0.0163534	-2.17942	WHAMMP2	transcribed_unprocessed_pseudogene
ENSG00000134352	0.284046	6.26642	3.88105	0.00116511	0.0164296	-1.15508	IL6ST	protein_coding
ENSG00000137203	-0.386189	3.33467	-3.88037	0.00116684	0.0164296	-0.869136	TFAP2A	protein_coding
ENSG00000171497	-0.233096	6.22871	-3.88083	0.00116566	0.0164296	-1.2601	PPID	protein_coding
ENSG00000185619	-0.193964	6.37227	-3.88067	0.00116606	0.0164296	-1.26784	PCGF3	protein_coding
ENSG00000198039	-0.330445	3.51922	-3.88125	0.0011646	0.0164296	-0.895503	ZNF273	protein_coding
ENSG00000250155	-1.84542	-2.52141	-3.88146	0.00116404	0.0164296	-2.30038	AC008957.1	antisense
ENSG00000159023	-0.187477	7.15836	-3.87847	0.00117169	0.0164829	-1.35701	EPB41	protein_coding
ENSG00000198521	-0.243905	5.30067	-3.87802	0.00117285	0.0164843	-1.16741	ZNF43	protein_coding
ENSG00000178202	-1.97673	0.564035	-3.87641	0.00117698	0.0165275	-2.23848	KDELC2	protein_coding
ENSG00000083845	0.156895	10.06	3.87592	0.00117824	0.0165303	-1.48329	RPS5	protein_coding
ENSG00000128285	0.528441	-0.524388	3.87535	0.00117973	0.0165364	-0.789251	MCHR1	protein_coding
ENSG00000148341	0.256812	5.9684	3.87447	0.00118199	0.0165531	-1.21387	SH3GLB2	protein_coding
ENSG00000127616	-0.205966	8.3787	-3.87374	0.0011839	0.016565	-1.41401	SMARCA4	protein_coding
ENSG00000103642	0.39556	3.93182	3.87287	0.00118614	0.0165814	-0.810475	LACTB	protein_coding
ENSG00000080819	0.280234	4.65926	3.87124	0.00119039	0.0166112	-1.05676	CPOX	protein_coding
ENSG00000143702	-0.194059	6.91043	-3.87131	0.00119021	0.0166112	-1.35179	CEP170	protein_coding
ENSG00000197121	-0.25336	5.41183	-3.86979	0.00119417	0.0166491	-1.2599	PGAP1	protein_coding
ENSG00000106683	-0.285504	5.91164	-3.86868	0.00119706	0.0166745	-1.13986	LIMK1	protein_coding
ENSG00000153395	-0.198681	6.17664	-3.86685	0.00120187	0.0167004	-1.28983	LPCAT1	protein_coding
ENSG00000163945	-0.250139	5.1223	-3.86751	0.00120015	0.0167004	-1.19117	UVSSA	protein_coding
ENSG00000174371	-0.179525	6.90911	-3.86675	0.00120214	0.0167004	-1.36591	EXO1	protein_coding
ENSG00000157542	0.291187	-0.0683234	3.86518	0.00120627	0.0167429	-1.00761	KCNJ6	protein_coding
ENSG00000111799	-1.65949	3.52509	-3.86353	0.00121063	0.0167885	-1.19627	COL12A1	protein_coding
ENSG00000106049	0.30534	5.28797	3.86219	0.0012142	0.016823	-1.04787	HIBADH	protein_coding
ENSG00000108669	-0.235781	5.5771	-3.86098	0.00121742	0.0168527	-1.168	CYTH1	protein_coding
ENSG00000080298	-0.283912	4.15416	-3.85942	0.00122158	0.0168741	-1.12226	RFX3	protein_coding
ENSG00000101945	0.288753	4.25455	3.85925	0.00122203	0.0168741	-1.04037	SUV39H1	protein_coding
ENSG00000149499	0.249601	5.20548	3.85912	0.00122238	0.0168741	-1.17776	EML3	protein_coding
ENSG00000163513	-1.89274	1.39117	-3.85878	0.0012233	0.0168741	-1.54558	TGFBR2	protein_coding
ENSG00000102606	-0.202784	6.38506	-3.85751	0.00122669	0.016886	-1.33205	ARHGEF7	protein_coding
ENSG00000114796	-0.237356	4.69757	-3.85725	0.0012274	0.016886	-1.15139	KLHL24	protein_coding
ENSG00000116641	-0.200235	6.96115	-3.85749	0.00122675	0.016886	-1.35583	DOCK7	protein_coding
ENSG00000182095	-0.311615	5.18992	-3.85395	0.00123629	0.0169932	-1.11539	TNRC18	protein_coding
ENSG00000114942	0.176972	8.83152	3.85283	0.00123933	0.0170201	-1.46853	EEF1B2	protein_coding
ENSG00000149273	0.186915	10.3851	3.85134	0.00124338	0.0170607	-1.53234	RPS3	protein_coding
ENSG00000168615	0.243097	6.69214	3.85007	0.00124684	0.0170931	-1.16956	ADAM9	protein_coding
ENSG00000110435	0.223466	5.31472	3.84896	0.00124987	0.0171196	-1.21304	PDHX	protein_coding
ENSG00000204520	-2.04945	0.106976	-3.84823	0.00125188	0.017132	-2.29727	MICA	protein_coding
ENSG00000163539	0.216618	7.09391	3.84597	0.00125809	0.017202	-1.41766	CLASP2	protein_coding
ENSG00000042286	0.326238	4.66349	3.84481	0.00126128	0.0172154	-1.0035	AIFM2	protein_coding
ENSG00000145247	-0.255116	5.75079	-3.84503	0.00126066	0.0172154	-1.24289	OCIAD2	protein_coding
ENSG00000169764	0.24526	5.79199	3.84414	0.00126313	0.0172257	-1.2158	UGP2	protein_coding
ENSG00000168090	0.190174	7.3556	3.84331	0.00126542	0.0172417	-1.40039	COPS6	protein_coding
ENSG00000125691	0.194887	9.54331	3.84271	0.0012671	0.0172495	-1.5126	RPL23	protein_coding
ENSG00000050030	0.235501	1.03684	3.83851	0.00127878	0.0173935	-1.22571	NEXMIF	protein_coding
ENSG00000142599	-0.216138	5.85192	-3.83473	0.00128941	0.0175227	-1.27422	RERE	protein_coding
ENSG00000005801	-0.216657	6.10324	-3.82772	0.00130935	0.0177319	-1.36478	ZNF195	protein_coding
ENSG00000104763	0.259136	6.25897	3.82866	0.00130668	0.0177319	-1.35438	ASAH1	protein_coding
ENSG00000198034	0.182109	10.1419	3.8283	0.0013077	0.0177319	-1.55665	RPS4X	protein_coding
ENSG00000266709	0.821357	0.247009	3.82795	0.0013087	0.0177319	-1.07317	MGC12916	lincRNA
ENSG00000134308	-0.202421	8.54595	-3.82614	0.0013139	0.0177781	-1.49935	YWHAQ	protein_coding
ENSG00000148219	0.260646	4.16943	3.82562	0.00131541	0.0177831	-1.29013	ASTN2	protein_coding
ENSG00000119471	0.246128	5.14765	3.82448	0.00131869	0.017812	-1.25743	HSDL2	protein_coding
ENSG00000011451	-0.296726	6.12335	-3.82155	0.00132716	0.0178714	-1.40799	WIZ	protein_coding
ENSG00000055163	-0.236844	5.74605	-3.82141	0.00132756	0.0178714	-1.26511	CYFIP2	protein_coding
ENSG00000102034	0.387339	4.2399	3.82138	0.00132766	0.0178714	-0.918878	ELF4	protein_coding
ENSG00000173193	-1.75001	1.26922	-3.82241	0.00132468	0.0178714	-1.86524	PARP14	protein_coding
ENSG00000172037	0.299311	5.85606	3.82055	0.00133006	0.0178882	-1.19776	LAMB2	protein_coding
ENSG00000129946	-0.489102	0.0498916	-3.81675	0.00134117	0.0180132	-0.918265	SHC2	protein_coding
ENSG00000164221	-0.29222	4.17481	-3.81659	0.00134167	0.0180132	-1.13214	CCDC112	protein_coding
ENSG00000090861	0.225247	6.98546	3.81607	0.0013432	0.0180182	-1.42749	AARS	protein_coding
ENSG00000135677	0.216997	7.48715	3.8152	0.00134576	0.0180305	-1.42696	GNS	protein_coding
ENSG00000185641	0.718923	1.60921	3.81497	0.00134642	0.0180305	-0.906419	AC034236.1	processed_pseudogene
ENSG00000104290	-0.230525	5.54349	-3.81395	0.00134943	0.0180552	-1.32199	FZD3	protein_coding
ENSG00000104412	0.258281	4.45437	3.81304	0.00135212	0.0180603	-1.18909	EMC2	protein_coding
ENSG00000130529	0.749792	1.91201	3.81331	0.00135131	0.0180603	-0.952464	TRPM4	protein_coding
ENSG00000119866	-0.2468	2.69246	-3.81044	0.00135983	0.0181322	-1.21732	BCL11A	protein_coding
ENSG00000196814	-0.226089	5.07905	-3.81053	0.00135958	0.0181322	-1.37824	MVB12B	protein_coding
ENSG00000103507	0.221822	5.29993	3.80303	0.00138209	0.0184075	-1.30481	BCKDK	protein_coding
ENSG00000131174	0.254096	7.11426	3.80278	0.00138283	0.0184075	-1.47334	COX7B	protein_coding
ENSG00000105438	0.195085	7.81907	3.80214	0.00138477	0.0184176	-1.51782	KDELR1	protein_coding
ENSG00000121690	-0.305989	3.96088	-3.8012	0.00138764	0.01844	-1.13637	DEPDC7	protein_coding
ENSG00000143553	0.236409	5.10487	3.80006	0.00139111	0.0184464	-1.33201	SNAPIN	protein_coding
ENSG00000151929	0.259986	5.16239	3.79987	0.00139167	0.0184464	-1.16647	BAG3	protein_coding
ENSG00000158560	-1.56766	0.0570744	-3.80044	0.00138993	0.0184464	-1.64591	DYNC1I1	protein_coding
ENSG00000123416	0.182375	8.84529	3.79753	0.00139884	0.0185257	-1.57825	TUBA1B	protein_coding
ENSG00000121775	-0.260164	4.29022	-3.79178	0.00141655	0.0187444	-1.20251	TMEM39B	protein_coding
ENSG00000104899	-0.53758	3.65781	-3.79084	0.00141945	0.018751	-1.18491	AMH	protein_coding
ENSG00000168273	0.284112	3.51653	3.79098	0.00141904	0.018751	-1.15063	SMIM4	protein_coding
ENSG00000248540	-0.396992	-0.443595	-3.78817	0.0014278	0.0188452	-1.05654	AC010931.2	lincRNA
ENSG00000162517	0.211152	5.52927	3.78778	0.00142901	0.0188453	-1.36206	PEF1	protein_coding
ENSG00000002549	0.228768	5.84337	3.78644	0.0014332	0.0188589	-1.42297	LAP3	protein_coding
ENSG00000077264	-0.273689	2.44754	-3.78629	0.00143367	0.0188589	-1.22232	PAK3	protein_coding
ENSG00000108528	0.211134	5.90803	3.78672	0.00143234	0.0188589	-1.44609	SLC25A11	protein_coding
ENSG00000166704	-0.242076	4.38426	-3.78482	0.00143829	0.0189037	-1.42385	ZNF606	protein_coding
ENSG00000004777	-0.328363	4.1473	-3.78346	0.0014426	0.0189305	-1.30233	ARHGAP33	protein_coding
ENSG00000163521	0.511083	2.72592	3.78341	0.00144275	0.0189305	-0.927518	GLB1L	protein_coding
ENSG00000134817	0.692705	-1.65859	3.7798	0.00145421	0.0190494	-0.99748	APLNR	protein_coding
ENSG00000205913	0.719447	0.373549	3.77978	0.00145426	0.0190494	-0.964054	SRRM2-AS1	antisense
ENSG00000065613	0.251073	6.18899	3.77818	0.00145937	0.0190684	-1.44712	SLK	protein_coding
ENSG00000122180	0.346538	-0.597475	3.77858	0.00145807	0.0190684	-1.03394	MYOG	protein_coding
ENSG00000130559	-0.191533	6.95803	-3.77844	0.00145852	0.0190684	-1.54612	CAMSAP1	protein_coding
ENSG00000119638	0.18529	6.77316	3.77639	0.00146508	0.019095	-1.51477	NEK9	protein_coding
ENSG00000165916	0.16866	7.89699	3.77681	0.00146373	0.019095	-1.58169	PSMC3	protein_coding
ENSG00000258056	0.467117	2.18942	3.77671	0.00146407	0.019095	-0.947751	AC009779.2	antisense
ENSG00000081377	-0.263782	4.97418	-3.77575	0.00146716	0.0191061	-1.26783	CDC14B	protein_coding
ENSG00000171867	0.324695	5.70135	3.77491	0.00146984	0.0191251	-1.16534	PRNP	protein_coding
ENSG00000077585	-0.395949	3.51939	-3.77334	0.00147492	0.0191592	-1.03282	GPR137B	protein_coding
ENSG00000185818	-0.408057	3.32468	-3.77343	0.00147463	0.0191592	-1.20181	NAT8L	protein_coding
ENSG00000233757	-0.442858	1.61092	-3.77216	0.00147872	0.0191926	-0.977224	AC092835.1	protein_coding
ENSG00000134294	-0.217712	8.04392	-3.77151	0.00148084	0.0192041	-1.59038	SLC38A2	protein_coding
ENSG00000111144	-0.194854	6.86263	-3.76769	0.00149328	0.0193494	-1.51503	LTA4H	protein_coding
ENSG00000108961	0.569048	1.32239	3.76534	0.00150096	0.0194328	-0.957404	RANGRF	protein_coding
ENSG00000066629	-0.248188	3.95574	-3.76477	0.00150286	0.0194412	-1.29684	EML1	protein_coding
ENSG00000130723	-0.228134	8.1436	-3.76045	0.00151714	0.0196097	-1.65405	PRRC2B	protein_coding
ENSG00000167085	0.184834	7.74741	3.75817	0.00152473	0.0196914	-1.62496	PHB	protein_coding
ENSG00000103653	-0.219273	6.28638	-3.75587	0.00153243	0.0197746	-1.53164	CSK	protein_coding
ENSG00000164684	-0.189093	2.95353	-3.75272	0.00154303	0.0198948	-1.58921	ZNF704	protein_coding
ENSG00000197329	-0.244451	4.66258	-3.74985	0.00155274	0.0200036	-1.39263	PELI1	protein_coding
ENSG00000180822	-0.295408	4.1305	-3.74917	0.00155506	0.0200169	-1.2566	PSMG4	protein_coding
ENSG00000180875	0.436116	0.561056	3.74804	0.0015589	0.0200498	-1.05116	GREM2	protein_coding
ENSG00000179284	0.982465	-0.672183	3.74755	0.00156061	0.0200552	-1.13597	DAND5	protein_coding
ENSG00000187231	-0.222133	5.58299	-3.74079	0.00158387	0.0203374	-1.47075	SESTD1	protein_coding
ENSG00000174080	0.278178	5.08409	3.73928	0.00158911	0.0203879	-1.48959	CTSF	protein_coding
ENSG00000126088	0.238491	6.16863	3.73838	0.00159222	0.0204103	-1.54289	UROD	protein_coding
ENSG00000204634	0.249801	4.53977	3.73803	0.00159347	0.0204103	-1.34617	TBC1D8	protein_coding
ENSG00000196458	-0.241765	5.14842	-3.73552	0.00160225	0.0205059	-1.40993	ZNF605	protein_coding
ENSG00000125971	0.189463	6.23307	3.73459	0.0016055	0.0205165	-1.56073	DYNLRB1	protein_coding
ENSG00000180914	-0.571289	2.27408	-3.73453	0.00160571	0.0205165	-1.02149	OXTR	protein_coding
ENSG00000181038	0.292691	4.0393	3.73252	0.00161279	0.0205901	-1.22846	METTL23	protein_coding
ENSG00000149554	-0.209286	5.79091	-3.73202	0.00161456	0.0205958	-1.49427	CHEK1	protein_coding
ENSG00000111669	0.161122	9.83205	3.73109	0.00161785	0.0206207	-1.76977	TPI1	protein_coding
ENSG00000177548	-0.478558	3.02348	-3.73073	0.00161915	0.0206207	-1.06887	RABEP2	protein_coding
ENSG00000162063	0.193281	6.075	3.72876	0.00162612	0.0206926	-1.58943	CCNF	protein_coding
ENSG00000103512	0.221512	5.86827	3.72776	0.00162971	0.0207213	-1.51904	NOMO1	protein_coding
ENSG00000254491	0.649942	-1.49814	3.727	0.00163239	0.0207386	-1.03842	AC022832.1	processed_pseudogene
ENSG00000075340	-0.187167	4.6946	-3.7263	0.00163492	0.0207469	-1.68438	ADD2	protein_coding
ENSG00000170382	0.583513	0.362916	3.72571	0.00163704	0.0207469	-1.05846	LRRN2	protein_coding
ENSG00000181090	-0.196189	6.26329	-3.72598	0.00163605	0.0207469	-1.58602	EHMT1	protein_coding
ENSG00000139132	-0.241667	4.33702	-3.72406	0.00164294	0.0208049	-1.50504	FGD4	protein_coding
ENSG00000128000	-0.208804	5.16914	-3.72242	0.00164885	0.0208458	-1.54511	ZNF780B	protein_coding
ENSG00000263272	-0.337627	3.42364	-3.72264	0.00164807	0.0208458	-1.21262	AC004148.2	antisense
ENSG00000162337	-0.314314	6.13045	-3.72151	0.00165215	0.0208706	-1.57664	LRP5	protein_coding
ENSG00000123485	0.1954	6.9067	3.72054	0.00165567	0.0208981	-1.62288	HJURP	protein_coding
ENSG00000100316	0.146983	10.2481	3.71967	0.00165883	0.0209211	-1.81297	RPL3	protein_coding
ENSG00000075239	0.225088	5.46427	3.71832	0.00166373	0.0209659	-1.46012	ACAT1	protein_coding
ENSG00000278600	-0.36398	2.48347	-3.71743	0.00166698	0.02099	-1.14513	AC015871.3	sense_intronic
ENSG00000160932	0.228002	6.36478	3.71628	0.00167116	0.0210256	-1.62296	LY6E	protein_coding
ENSG00000078018	-0.222586	6.36096	-3.71443	0.00167795	0.0210431	-1.63237	MAP2	protein_coding
ENSG00000083444	0.285849	6.32564	3.71499	0.00167592	0.0210431	-1.45174	PLOD1	protein_coding
ENSG00000129103	0.268497	6.84939	3.71456	0.00167747	0.0210431	-1.63351	SUMF2	protein_coding
ENSG00000264920	0.434913	1.99016	3.71471	0.00167693	0.0210431	-1.09209	AC018521.5	processed_transcript
ENSG00000051108	0.323672	5.368	3.71253	0.00168495	0.021114	-1.48621	HERPUD1	protein_coding
ENSG00000173157	-0.263961	1.53521	-3.71062	0.00169203	0.0211857	-1.35012	ADAMTS20	protein_coding
ENSG00000143384	-0.176001	8.13279	-3.71019	0.0016936	0.0211884	-1.74463	MCL1	protein_coding
ENSG00000138675	-0.951657	1.09695	-3.70906	0.0016978	0.0212238	-1.22077	FGF5	protein_coding
ENSG00000198945	-0.374097	3.98717	-3.70789	0.00170217	0.0212615	-1.26023	L3MBTL3	protein_coding
ENSG00000050555	0.584182	-0.457923	3.70676	0.00170635	0.0212925	-1.07044	LAMC3	protein_coding
ENSG00000119711	0.387244	2.94569	3.70649	0.00170739	0.0212925	-1.20254	ALDH6A1	protein_coding
ENSG00000198420	-0.200408	5.50559	-3.70249	0.00172239	0.0214625	-1.55006	TCAF1	protein_coding
ENSG00000167283	0.227189	6.46284	3.70174	0.00172524	0.0214808	-1.61672	ATP5MG	protein_coding
ENSG00000082805	0.196942	6.9512	3.69944	0.00173393	0.0215718	-1.70898	ERC1	protein_coding
ENSG00000260565	0.257584	4.75952	3.69769	0.00174059	0.0216374	-1.57045	ERVK13-1	processed_transcript
ENSG00000187634	-0.38296	3.61961	-3.6967	0.00174438	0.0216673	-1.64209	SAMD11	protein_coding
ENSG00000111906	0.198028	6.11167	3.69589	0.00174747	0.0216712	-1.63489	HDDC2	protein_coding
ENSG00000116329	0.247682	1.4135	3.6959	0.00174743	0.0216712	-1.44098	OPRD1	protein_coding
ENSG00000160685	0.445634	3.4586	3.69467	0.00175215	0.0216949	-1.12471	ZBTB7B	protein_coding
ENSG00000167272	0.23515	5.14831	3.69466	0.00175217	0.0216949	-1.50974	POP5	protein_coding
ENSG00000079462	-0.228656	5.56118	-3.69212	0.00176194	0.0217986	-1.63432	PAFAH1B3	protein_coding
ENSG00000154856	0.345529	0.0623546	3.69157	0.00176406	0.0218076	-1.27486	APCDD1	protein_coding
ENSG00000181544	-0.321053	3.17787	-3.6908	0.00176705	0.0218272	-1.24936	FANCB	protein_coding
ENSG00000089558	-0.450036	0.645977	-3.6896	0.00177168	0.021867	-1.30528	KCNH4	protein_coding
ENSG00000250903	1.01189	0.448001	3.68713	0.00178129	0.0219683	-1.42534	GMDS-DT	lincRNA
ENSG00000253250	0.384043	2.34515	3.68629	0.0017846	0.0219917	-1.16788	C8orf88	protein_coding
ENSG00000196405	-0.182431	6.60876	-3.68582	0.00178641	0.0219966	-1.7405	EVL	protein_coding
ENSG00000161791	-0.253697	5.87328	-3.68306	0.00179725	0.0220953	-1.5678	FMNL3	protein_coding
ENSG00000184672	0.466986	-0.802129	3.68314	0.00179691	0.0220953	-1.13135	RALYL	protein_coding
ENSG00000069011	-0.373513	2.39155	-3.68213	0.0018009	0.0221227	-1.34808	PITX1	protein_coding
ENSG00000106144	-0.208288	6.31899	-3.68158	0.00180307	0.0221319	-1.67476	CASP2	protein_coding
ENSG00000168243	-0.198874	6.2278	-3.67728	0.00182014	0.0223239	-1.78421	GNG4	protein_coding
ENSG00000101384	-0.809192	2.71875	-3.67591	0.00182561	0.0223505	-1.1908	JAG1	protein_coding
ENSG00000173218	0.324733	4.77519	3.67566	0.00182661	0.0223505	-1.32816	VANGL1	protein_coding
ENSG00000196591	-0.207838	7.30096	-3.67583	0.0018259	0.0223505	-1.76665	HDAC2	protein_coding
ENSG00000109736	-0.3487	5.25055	-3.67342	0.00183555	0.0224424	-1.57147	MFSD10	protein_coding
ENSG00000147526	0.262002	5.76875	3.67303	0.00183714	0.0224442	-1.52762	TACC1	protein_coding
ENSG00000176624	-0.187899	5.99019	-3.67083	0.00184601	0.0225349	-1.69914	MEX3C	protein_coding
ENSG00000100889	0.377511	3.72718	3.66856	0.00185522	0.0226164	-1.33365	PCK2	protein_coding
ENSG00000137288	0.230079	5.61618	3.66847	0.00185558	0.0226164	-1.64728	UQCC2	protein_coding
ENSG00000130477	-0.178643	4.43317	-3.66667	0.0018629	0.0226879	-1.78088	UNC13A	protein_coding
ENSG00000101558	0.190902	8.03561	3.66547	0.00186779	0.022715	-1.85881	VAPA	protein_coding
ENSG00000182010	-0.235828	4.75458	-3.66541	0.00186804	0.022715	-1.55025	RTKN2	protein_coding
ENSG00000178685	-0.880628	1.11777	-3.66171	0.00188323	0.0228819	-1.37392	PARP10	protein_coding
ENSG00000185236	-0.342086	5.06408	-3.66043	0.00188852	0.0229283	-1.59163	RAB11B	protein_coding
ENSG00000107816	-0.251966	6.06635	-3.65879	0.00189531	0.0229718	-1.72285	LZTS2	protein_coding
ENSG00000134256	-0.395839	1.94717	-3.6585	0.00189652	0.0229718	-1.2055	CD101	protein_coding
ENSG00000144567	0.190652	6.55332	3.65855	0.00189628	0.0229718	-1.73178	RETREG2	protein_coding
ENSG00000095321	0.350002	3.85401	3.65755	0.00190046	0.0229838	-1.32572	CRAT	protein_coding
ENSG00000246067	0.307017	3.30958	3.65769	0.00189987	0.0229838	-1.45849	RAB30-AS1	lincRNA
ENSG00000196693	-0.202213	5.33673	-3.65706	0.00190248	0.0229904	-1.6521	ZNF33B	protein_coding
ENSG00000141570	-0.235977	4.2652	-3.65356	0.0019171	0.0231134	-1.53851	CBX8	protein_coding
ENSG00000155660	0.260994	8.01085	3.6537	0.00191653	0.0231134	-1.79321	PDIA4	protein_coding
ENSG00000198668	0.176104	8.10204	3.65368	0.00191661	0.0231134	-1.85795	CALM1	protein_coding
ENSG00000157181	-0.205618	5.62209	-3.65237	0.00192212	0.023156	-1.70645	ODR4	protein_coding
ENSG00000124191	-0.410719	2.63057	-3.64648	0.00194705	0.0234383	-1.22942	TOX2	protein_coding
ENSG00000112893	0.235939	5.96266	3.6456	0.00195081	0.0234444	-1.72825	MAN2A1	protein_coding
ENSG00000166503	-0.218185	6.83035	-3.6453	0.00195207	0.0234444	-1.81602	HDGFL3	protein_coding
ENSG00000242247	0.265417	5.13956	3.64574	0.00195023	0.0234444	-1.54201	ARFGAP3	protein_coding
ENSG00000000003	-0.232234	5.8809	-3.64271	0.00196319	0.0235143	-1.75185	TSPAN6	protein_coding
ENSG00000137872	0.239709	1.71351	3.64254	0.00196392	0.0235143	-1.76832	SEMA6D	protein_coding
ENSG00000162434	0.195776	6.9025	3.64319	0.00196111	0.0235143	-1.76378	JAK1	protein_coding
ENSG00000173621	-0.361206	3.72836	-3.64315	0.00196131	0.0235143	-1.5394	LRFN4	protein_coding
ENSG00000100095	0.202848	2.06041	3.64149	0.00196844	0.0235504	-1.75743	SEZ6L	protein_coding
ENSG00000114374	-0.201301	1.20775	-3.64043	0.00197303	0.0235871	-1.68628	USP9Y	protein_coding
ENSG00000153094	-0.264846	4.32077	-3.63852	0.0019813	0.0236678	-1.51386	BCL2L11	protein_coding
ENSG00000184939	-0.267288	4.94656	-3.63749	0.00198573	0.0237026	-1.68645	ZFP90	protein_coding
ENSG00000061337	-0.262894	4.92746	-3.63559	0.001994	0.0237832	-1.76123	LZTS1	protein_coding
ENSG00000108389	-0.187294	7.88193	-3.63287	0.00200593	0.0238707	-1.89631	MTMR4	protein_coding
ENSG00000112182	-0.561197	2.06196	-3.63302	0.00200527	0.0238707	-1.21091	BACH2	protein_coding
ENSG00000198513	-0.254807	3.41271	-3.63315	0.00200471	0.0238707	-1.58319	ATL1	protein_coding
ENSG00000196227	-0.268938	4.27564	-3.63149	0.00201199	0.0239246	-1.54013	FAM217B	protein_coding
ENSG00000064393	-0.277084	7.72001	-3.62783	0.00202819	0.0240989	-1.88185	HIPK2	protein_coding
ENSG00000166337	0.230746	5.65333	3.62742	0.00203001	0.0241021	-1.71075	TAF10	protein_coding
ENSG00000109814	-0.231897	5.70392	-3.62355	0.00204728	0.0242802	-1.73104	UGDH	protein_coding
ENSG00000269416	-0.250701	4.55193	-3.62336	0.00204812	0.0242802	-1.64396	LINC01224	lincRNA
ENSG00000228794	-0.296739	3.99763	-3.6224	0.00205242	0.0243127	-1.50935	LINC01128	processed_transcript
ENSG00000212694	-0.273782	4.32652	-3.61737	0.00207511	0.0245628	-1.58074	LINC01089	lincRNA
ENSG00000144591	0.245781	5.40435	3.61346	0.00209295	0.0247552	-1.65804	GMPPA	protein_coding
ENSG00000124302	-0.273888	0.764397	-3.6103	0.00210746	0.0249079	-1.75956	CHST8	protein_coding
ENSG00000106638	0.191378	5.79001	3.60657	0.00212474	0.0250553	-1.79921	TBL2	protein_coding
ENSG00000149633	-1.0416	-0.583899	-3.60676	0.00212387	0.0250553	-1.67541	KIAA1755	protein_coding
ENSG00000174799	-0.217747	4.98818	-3.60687	0.00212335	0.0250553	-1.73274	CEP135	protein_coding
ENSG00000155846	0.346564	3.50663	3.60613	0.00212679	0.0250604	-1.44739	PPARGC1B	protein_coding
ENSG00000100485	-0.243475	5.25243	-3.60436	0.00213506	0.0251199	-1.74	SOS2	protein_coding
ENSG00000145990	-0.293301	3.68088	-3.60469	0.00213349	0.0251199	-1.5717	GFOD1	protein_coding
ENSG00000177707	0.279861	4.18948	3.60252	0.00214365	0.0252021	-1.59146	NECTIN3	protein_coding
ENSG00000102109	-0.648467	-1.94457	-3.60039	0.00215365	0.0252815	-1.29146	PCSK1N	protein_coding
ENSG00000210082	0.148001	12.5309	3.60058	0.00215279	0.0252815	-2.10283	MT-RNR2	Mt_rRNA
ENSG00000134686	-0.17286	7.18287	-3.59972	0.00215682	0.0252996	-1.91716	PHC2	protein_coding
ENSG00000183648	0.213431	5.22422	3.59736	0.00216798	0.0254115	-1.76064	NDUFB1	protein_coding
ENSG00000205213	0.280407	4.79195	3.59609	0.00217404	0.0254634	-1.68276	LGR4	protein_coding
ENSG00000109436	-0.223315	5.3815	-3.59543	0.00217716	0.0254808	-1.66963	TBC1D9	protein_coding
ENSG00000241468	0.189577	6.53955	3.59473	0.00218051	0.0255009	-1.88411	ATP5MF	protein_coding
ENSG00000171224	-0.30307	4.56431	-3.59438	0.00218218	0.0255013	-1.56254	FAM241B	protein_coding
ENSG00000204946	-0.179182	4.52081	-3.59371	0.00218538	0.0255195	-1.85345	ZNF783	protein_coding
ENSG00000166260	-0.18853	5.64214	-3.59271	0.00219017	0.0255564	-1.85712	COX11	protein_coding
ENSG00000110108	-0.240981	6.09015	-3.59148	0.00219608	0.0256062	-1.78749	TMEM109	protein_coding
ENSG00000185043	0.295118	4.7793	3.59069	0.00219987	0.0256138	-1.59586	CIB1	protein_coding
ENSG00000269837	-0.263012	4.08083	-3.59066	0.00220001	0.0256138	-1.68242	IPO5P1	transcribed_processed_pseudogene
ENSG00000198146	-0.216071	5.54815	-3.59027	0.00220189	0.0256165	-1.84489	ZNF770	protein_coding
ENSG00000015479	-0.493449	1.69947	-3.58822	0.00221179	0.025707	-1.31821	MATR3	protein_coding
ENSG00000156587	-0.232489	5.33833	-3.58763	0.00221462	0.025707	-1.71519	UBE2L6	protein_coding
ENSG00000163872	-0.193966	7.06802	-3.58777	0.00221397	0.025707	-1.94389	YEATS2	protein_coding
ENSG00000066322	0.22869	5.74796	3.58446	0.00223004	0.0258668	-1.72666	ELOVL1	protein_coding
ENSG00000172878	0.3235	4.20022	3.58317	0.00223632	0.0259204	-1.54334	METAP1D	protein_coding
ENSG00000067369	-0.160364	7.63097	-3.58281	0.00223813	0.0259221	-2.00401	TP53BP1	protein_coding
ENSG00000124588	0.324756	4.26727	3.58228	0.0022407	0.0259326	-1.53284	NQO2	protein_coding
ENSG00000128487	-0.253294	5.19938	-3.58118	0.00224612	0.0259761	-1.61117	SPECC1	protein_coding
ENSG00000177469	-0.904569	3.47896	-3.57836	0.00225999	0.0261171	-1.55635	CAVIN1	protein_coding
ENSG00000064666	-0.224783	6.32076	-3.57735	0.00226498	0.0261554	-1.78856	CNN2	protein_coding
ENSG00000276043	-0.259624	6.36214	-3.57678	0.00226784	0.0261691	-1.94041	UHRF1	protein_coding
ENSG00000117598	0.296179	-0.0526568	3.57334	0.00228493	0.0263468	-1.54788	PLPPR5	protein_coding
ENSG00000213585	0.162468	7.69987	3.5726	0.00228866	0.0263703	-1.99404	VDAC1	protein_coding
ENSG00000137218	-0.330369	2.75953	-3.57177	0.00229281	0.0263986	-1.48489	FRS3	protein_coding
ENSG00000106066	0.270742	0.773565	3.56966	0.00230344	0.0264624	-1.66216	CPVL	protein_coding
ENSG00000119185	0.196023	5.90165	3.5702	0.00230069	0.0264624	-1.88896	ITGB1BP1	protein_coding
ENSG00000164086	0.206073	4.84604	3.56987	0.00230234	0.0264624	-1.85497	DUSP7	protein_coding
ENSG00000182601	0.289083	-0.149892	3.56901	0.00230667	0.02648	-1.56449	HS3ST4	protein_coding
ENSG00000173207	0.220884	6.07307	3.56839	0.00230982	0.0264967	-1.95593	CKS1B	protein_coding
ENSG00000197961	-0.19722	6.52569	-3.5679	0.00231231	0.0265058	-1.97154	ZNF121	protein_coding
ENSG00000101746	-0.51186	-0.375077	-3.56665	0.00231863	0.0265154	-1.38067	NOL4	protein_coding
ENSG00000117016	0.259223	6.03228	3.56639	0.00231995	0.0265154	-2.03322	RIMS3	protein_coding
ENSG00000177628	0.300057	5.53401	3.56681	0.0023178	0.0265154	-1.79608	GBA	protein_coding
ENSG00000276449	-0.303175	1.74619	-3.56717	0.00231599	0.0265154	-1.5356	AC004076.2	antisense
ENSG00000265579	-0.613921	-1.58041	-3.56532	0.00232539	0.0265581	-1.36768	AC023301.1	sense_intronic
ENSG00000198492	-0.171425	6.70033	-3.56489	0.00232758	0.0265637	-1.96526	YTHDF2	protein_coding
ENSG00000128045	0.208453	2.50657	3.56402	0.002332	0.0265947	-1.83197	RASL11B	protein_coding
ENSG00000160867	-0.343631	3.20334	-3.56229	0.00234081	0.0266757	-1.55147	FGFR4	protein_coding
ENSG00000179361	-0.269045	4.38266	-3.56157	0.00234453	0.0266986	-1.8048	ARID3B	protein_coding
ENSG00000148700	0.19424	5.78728	3.55952	0.00235508	0.0267839	-1.91166	ADD3	protein_coding
ENSG00000182141	-0.357625	3.7153	-3.55944	0.00235546	0.0267839	-1.64176	ZNF708	protein_coding
ENSG00000070159	0.271019	5.30267	3.55837	0.00236097	0.0268075	-1.76644	PTPN3	protein_coding
ENSG00000113522	-0.500905	1.98576	-3.5585	0.0023603	0.0268075	-1.35757	RAD50	protein_coding
ENSG00000213719	0.183608	7.8893	3.55471	0.00237996	0.0270034	-2.00184	CLIC1	protein_coding
ENSG00000166411	0.260217	4.95736	3.55434	0.00238186	0.0270054	-1.78602	IDH3A	protein_coding
ENSG00000053371	0.253609	4.33874	3.55266	0.00239063	0.0270851	-1.69455	AKR7A2	protein_coding
ENSG00000162664	-0.210355	6.45076	-3.55019	0.00240363	0.0272126	-1.99228	ZNF326	protein_coding
ENSG00000126267	0.208821	7.16245	3.54858	0.0024121	0.0272888	-2.0152	COX6B1	protein_coding
ENSG00000100151	-0.33066	3.82243	-3.54751	0.00241773	0.0273015	-1.60014	PICK1	protein_coding
ENSG00000165359	-0.256149	4.26421	-3.54793	0.00241551	0.0273015	-1.7353	INTS6L	protein_coding
ENSG00000166263	-0.22004	5.06573	-3.54737	0.00241848	0.0273015	-1.86335	STXBP4	protein_coding
ENSG00000063046	0.158995	8.08046	3.54531	0.00242936	0.0273715	-2.10095	EIF4B	protein_coding
ENSG00000138336	-0.21127	3.92782	-3.5452	0.00242995	0.0273715	-1.84747	TET1	protein_coding
ENSG00000148798	-0.207888	3.60169	-3.54535	0.00242918	0.0273715	-2.07065	INA	protein_coding
ENSG00000127252	0.314722	-0.0650061	3.5431	0.00244115	0.0274186	-1.58407	HRASLS	protein_coding
ENSG00000149925	0.167812	9.27834	3.5434	0.00243957	0.0274186	-2.14455	ALDOA	protein_coding
ENSG00000183853	0.176143	7.18064	3.54392	0.00243678	0.0274186	-2.02045	KIRREL1	protein_coding
ENSG00000277443	-0.32085	6.09387	-3.54373	0.00243777	0.0274186	-1.9675	MARCKS	protein_coding
ENSG00000116459	0.1611	7.66741	3.5417	0.00244862	0.0274467	-2.0821	ATP5PB	protein_coding
ENSG00000174145	-0.311233	0.540185	-3.54164	0.00244893	0.0274467	-1.68407	NWD2	protein_coding
ENSG00000187164	-0.29367	4.98914	-3.54165	0.00244892	0.0274467	-1.63896	SHTN1	protein_coding
ENSG00000111481	0.175131	6.91497	3.54115	0.00245156	0.0274564	-2.01737	COPZ1	protein_coding
ENSG00000151692	-0.17965	1.78935	-3.53937	0.00246114	0.0275439	-2.00326	RNF144A	protein_coding
ENSG00000063660	-0.302608	5.99586	-3.53841	0.00246629	0.0275818	-1.89696	GPC1	protein_coding
ENSG00000136448	0.154523	8.15244	3.53794	0.00246884	0.0275905	-2.12922	NMT1	protein_coding
ENSG00000251562	0.294051	7.6566	3.53717	0.00247299	0.0276171	-2.10526	MALAT1	lincRNA
ENSG00000164970	0.19708	5.7667	3.53679	0.00247506	0.0276204	-1.93823	FAM219A	protein_coding
ENSG00000166272	-0.294738	4.74138	-3.53562	0.00248142	0.0276717	-1.62261	WBP1L	protein_coding
ENSG00000064199	0.787951	1.08417	3.53496	0.00248498	0.0276916	-1.54493	SPA17	protein_coding
ENSG00000160172	0.43975	1.7245	3.53338	0.00249358	0.0277675	-1.42577	FAM86C2P	transcribed_unprocessed_pseudogene
ENSG00000112144	-0.193746	5.56078	-3.53219	0.00250007	0.0278001	-1.92155	ICK	protein_coding
ENSG00000115307	0.171274	7.44776	3.53234	0.00249923	0.0278001	-2.06801	AUP1	protein_coding
ENSG00000204314	0.389959	1.90195	3.53082	0.00250758	0.0278637	-1.47299	PRRT1	protein_coding
ENSG00000135596	-0.240798	6.26045	-3.53026	0.00251062	0.0278777	-2.01376	MICAL1	protein_coding
ENSG00000198440	-0.323198	3.37634	-3.52992	0.00251248	0.0278785	-1.60434	ZNF583	protein_coding
ENSG00000171823	-0.378447	2.99647	-3.52953	0.00251463	0.0278826	-1.61939	FBXL14	protein_coding
ENSG00000077254	-0.165803	6.98603	-3.52856	0.00251998	0.027922	-2.06675	USP33	protein_coding
ENSG00000260604	-1.97291	-0.844006	-3.52735	0.00252667	0.0279763	-2.6239	AL590004.3	lincRNA
ENSG00000184863	-0.199485	6.46257	-3.52658	0.00253091	0.0280034	-2.03179	RBM33	protein_coding
ENSG00000120833	-0.312269	4.45046	-3.52624	0.0025328	0.0280036	-1.65161	SOCS2	protein_coding
ENSG00000144406	0.270101	1.89023	3.52593	0.00253452	0.0280036	-1.83508	UNC80	protein_coding
ENSG00000165410	0.214299	6.39429	3.52394	0.00254557	0.0280859	-2.00351	CFL2	protein_coding
ENSG00000175029	-0.179276	5.96952	-3.52418	0.00254423	0.0280859	-1.99221	CTBP2	protein_coding
ENSG00000114541	-0.296764	4.01709	-3.52272	0.00255233	0.0281141	-1.81929	FRMD4B	protein_coding
ENSG00000116871	-0.188654	6.99545	-3.52278	0.002552	0.0281141	-2.05131	MAP7D1	protein_coding
ENSG00000163050	0.175728	5.79144	3.52251	0.00255353	0.0281141	-2.07539	COQ8A	protein_coding
ENSG00000104081	-0.420288	3.69586	-3.52169	0.00255813	0.028125	-1.59378	BMF	protein_coding
ENSG00000105605	-0.442334	1.57582	-3.52173	0.0025579	0.028125	-1.4856	CACNG7	protein_coding
ENSG00000206538	0.632454	1.99095	3.52025	0.00256616	0.0281934	-1.42769	VGLL3	protein_coding
ENSG00000104427	-0.377363	3.49346	-3.51707	0.00258405	0.0283387	-1.6399	ZC2HC1A	protein_coding
ENSG00000155886	0.578397	0.405372	3.51738	0.00258232	0.0283387	-1.46158	SLC24A2	protein_coding
ENSG00000162236	0.276625	4.22873	3.51694	0.00258483	0.0283387	-1.704	STX5	protein_coding
ENSG00000139318	-0.631942	2.53025	-3.515	0.00259581	0.028439	-1.43455	DUSP6	protein_coding
ENSG00000070540	0.411312	3.80259	3.51187	0.00261362	0.028554	-1.5627	WIPI1	protein_coding
ENSG00000136149	0.647878	2.79502	3.51201	0.00261282	0.028554	-1.52008	RPL13AP25	processed_pseudogene
ENSG00000188227	-0.393342	2.37679	-3.51188	0.00261355	0.028554	-1.52217	ZNF793	protein_coding
ENSG00000241956	0.652146	-1.78663	3.51249	0.00261004	0.028554	-1.47509	AC109466.1	antisense
ENSG00000117543	0.194573	5.43873	3.51112	0.00261791	0.0285608	-2.0048	DPH5	protein_coding
ENSG00000157168	-0.456203	4.26823	-3.51137	0.00261649	0.0285608	-1.51825	NRG1	protein_coding
ENSG00000161888	0.188543	6.11414	3.51018	0.00262328	0.0285994	-2.07865	SPC24	protein_coding
ENSG00000166526	-0.21452	6.32957	-3.50976	0.00262566	0.0286054	-2.04283	ZNF3	protein_coding
ENSG00000186187	-0.318737	4.29148	-3.50943	0.00262756	0.0286062	-1.6819	ZNRF1	protein_coding
ENSG00000166669	-0.269725	4.36244	-3.50611	0.00264671	0.0287946	-1.74526	ATF7IP2	protein_coding
ENSG00000145194	0.268267	3.13039	3.50484	0.00265405	0.0288542	-1.7174	ECE2	protein_coding
ENSG00000116809	-0.385982	4.54401	-3.50351	0.00266179	0.0289183	-1.73988	ZBTB17	protein_coding
ENSG00000042832	0.557771	1.05529	3.50294	0.00266512	0.0289343	-1.45804	TG	protein_coding
ENSG00000085365	-0.223248	5.37167	-3.50069	0.00267821	0.0290158	-1.99794	SCAMP1	protein_coding
ENSG00000113361	0.526783	-0.556012	3.50093	0.00267681	0.0290158	-1.48824	CDH6	protein_coding
ENSG00000116679	-0.154991	8.05728	-3.50071	0.00267811	0.0290158	-2.21774	IVNS1ABP	protein_coding
ENSG00000181790	-0.316575	0.855875	-3.50019	0.00268117	0.0290278	-1.7118	ADGRB1	protein_coding
ENSG00000188803	0.318779	0.575697	3.49843	0.00269152	0.0291196	-1.82529	SHISA6	protein_coding
ENSG00000087842	0.22314	4.99546	3.49709	0.00269937	0.0291842	-1.89337	PIR	protein_coding
ENSG00000026751	-1.93605	0.209464	-3.49508	0.00271124	0.0292723	-2.5485	SLAMF7	protein_coding
ENSG00000106077	0.312411	4.0406	3.49508	0.00271127	0.0292723	-1.71807	ABHD11	protein_coding
ENSG00000074621	0.27072	3.71648	3.49301	0.00272357	0.0293848	-1.74054	SLC24A1	protein_coding
ENSG00000227473	-0.677423	0.671867	-3.4924	0.00272719	0.0294035	-1.48964	TSSK5P	unitary_pseudogene
ENSG00000121741	-0.183678	6.30641	-3.49173	0.0027312	0.0294264	-2.09212	ZMYM2	protein_coding
ENSG00000147604	0.16215	8.87747	3.49088	0.00273626	0.0294606	-2.24657	RPL7	protein_coding
ENSG00000117691	0.249966	5.60434	3.49034	0.00273948	0.029475	-2.03967	NENF	protein_coding
ENSG00000010292	0.189709	8.77719	3.48913	0.00274674	0.0295327	-2.25517	NCAPD2	protein_coding
ENSG00000164062	0.201109	6.86257	3.4868	0.00276075	0.0296628	-2.1393	APEH	protein_coding
ENSG00000110237	-0.238086	6.42136	-3.48597	0.00276578	0.0296965	-2.09376	ARHGEF17	protein_coding
ENSG00000269834	-0.237763	3.45396	-3.48333	0.00278177	0.0298476	-1.88962	ZNF528-AS1	processed_transcript
ENSG00000123975	0.196275	6.3954	3.48059	0.00279845	0.0300059	-2.11815	CKS2	protein_coding
ENSG00000167912	-0.884671	0.777246	-3.47811	0.00281366	0.0301483	-1.60927	AC090152.1	antisense
ENSG00000024422	0.513857	3.72722	3.47722	0.00281916	0.0301865	-1.564	EHD2	protein_coding
ENSG00000083544	0.241353	4.32185	3.47471	0.00283465	0.0303315	-1.9035	TDRD3	protein_coding
ENSG00000049089	-0.890811	1.2913	-3.4738	0.00284026	0.0303708	-1.51307	COL9A2	protein_coding
ENSG00000136928	0.494458	0.49457	3.47273	0.00284688	0.0304124	-1.64717	GABBR2	protein_coding
ENSG00000145730	0.270392	6.63085	3.47255	0.00284805	0.0304124	-2.02867	PAM	protein_coding
ENSG00000072195	0.274314	5.30998	3.47197	0.00285164	0.0304298	-1.9081	SPEG	protein_coding
ENSG00000258947	-0.577287	2.28751	-3.47089	0.00285837	0.0304808	-1.52641	TUBB3	protein_coding
ENSG00000172465	0.391802	3.05233	3.46976	0.00286541	0.030535	-1.63616	TCEAL1	protein_coding
ENSG00000136813	0.177745	7.60093	3.46881	0.00287136	0.0305775	-2.23273	ECPAS	protein_coding
ENSG00000131263	-0.190185	6.53964	-3.46769	0.00287843	0.0306187	-2.1714	RLIM	protein_coding
ENSG00000210144	0.569752	2.85454	3.46757	0.00287915	0.0306187	-1.56227	MT-TY	Mt_tRNA
ENSG00000198075	0.304718	0.300481	3.46549	0.00289229	0.0307374	-1.86011	SULT1C4	protein_coding
ENSG00000254986	-0.218323	5.83044	-3.46499	0.00289545	0.0307502	-2.08504	DPP3	protein_coding
ENSG00000186684	-0.238053	2.45618	-3.46452	0.00289839	0.0307604	-1.95542	CYP27C1	protein_coding
ENSG00000130758	-0.359253	3.31103	-3.46385	0.00290262	0.0307844	-1.73508	MAP3K10	protein_coding
ENSG00000109339	-0.257453	3.29294	-3.46346	0.00290512	0.0307899	-1.90889	MAPK10	protein_coding
ENSG00000183762	-0.181688	6.69404	-3.46235	0.00291218	0.0308438	-2.28577	KREMEN1	protein_coding
ENSG00000095637	-0.282552	4.00861	-3.46101	0.00292071	0.0308922	-1.81892	SORBS1	protein_coding
ENSG00000212802	0.586866	1.75797	3.46101	0.00292068	0.0308922	-1.54015	RPL15P3	processed_pseudogene
ENSG00000246859	-0.229431	4.23427	-3.45956	0.00292995	0.030969	-1.93847	STARD4-AS1	antisense
ENSG00000130224	-0.308082	3.88442	-3.45779	0.00294131	0.0310679	-1.84582	LRCH2	protein_coding
ENSG00000151835	-0.232887	7.47137	-3.45667	0.00294851	0.0311019	-2.24795	SACS	protein_coding
ENSG00000185088	0.261204	6.57358	3.45694	0.0029468	0.0311019	-2.10782	RPS27L	protein_coding
ENSG00000128708	0.189643	6.67381	3.45601	0.00295277	0.0311258	-2.16472	HAT1	protein_coding
ENSG00000137364	0.323168	4.00042	3.45473	0.00296101	0.0311803	-1.73296	TPMT	protein_coding
ENSG00000168487	-0.293857	5.19807	-3.45459	0.00296194	0.0311803	-1.80524	BMP1	protein_coding
ENSG00000172965	1.48948	0.796188	3.45397	0.00296594	0.0312014	-2.03762	MIR4435-2HG	lincRNA
ENSG00000134030	-0.186573	6.25738	-3.45327	0.00297048	0.0312281	-2.19586	CTIF	protein_coding
ENSG00000028528	-0.159257	7.2407	-3.45178	0.00298014	0.0312768	-2.24105	SNX1	protein_coding
ENSG00000117643	0.355389	0.910245	3.45163	0.00298113	0.0312768	-1.73414	MAN1C1	protein_coding
ENSG00000138834	-0.291157	6.3246	-3.45221	0.00297732	0.0312768	-2.19103	MAPK8IP3	protein_coding
ENSG00000173334	-0.352293	3.85496	-3.45094	0.00298561	0.0313028	-1.78065	TRIB1	protein_coding
ENSG00000156804	-0.643819	4.28456	-3.4487	0.00300023	0.0314349	-1.57108	FBXO32	protein_coding
ENSG00000105677	0.203507	5.88668	3.44813	0.003004	0.0314533	-2.13282	TMEM147	protein_coding
ENSG00000255330	-0.776353	-0.18839	-3.44745	0.00300843	0.0314785	-1.58193	AL096711.2	protein_coding
ENSG00000118432	-0.25361	0.412076	-3.44711	0.00301065	0.0314807	-1.93066	CNR1	protein_coding
ENSG00000258732	0.324935	1.55054	3.44577	0.00301948	0.0315518	-1.72126	AC025884.1	unprocessed_pseudogene
ENSG00000114853	0.243381	3.90443	3.44486	0.0030255	0.0315732	-1.92045	ZBTB47	protein_coding
ENSG00000213401	-1.64501	0.0085897	-3.44485	0.00302557	0.0315732	-2.65641	MAGEA12	protein_coding
ENSG00000132932	-0.629804	0.379962	-3.44439	0.00302864	0.0315841	-1.59438	ATP8A2	protein_coding
ENSG00000070669	-0.82332	-0.113054	-3.44218	0.00304325	0.0316164	-1.67088	ASNS	protein_coding
ENSG00000132386	0.176924	4.59784	3.44157	0.00304731	0.0316164	-2.23618	SERPINF1	protein_coding
ENSG00000137133	0.216754	4.43976	3.44147	0.00304795	0.0316164	-1.9913	HINT2	protein_coding
ENSG00000139220	-0.470629	0.172426	-3.4421	0.00304381	0.0316164	-1.65652	PPFIA2	protein_coding
ENSG00000144560	-0.253839	4.9512	-3.44283	0.00303895	0.0316164	-2.00794	VGLL4	protein_coding
ENSG00000163820	0.324598	4.945	3.44233	0.00304223	0.0316164	-1.88854	FYCO1	protein_coding
ENSG00000171469	-0.19462	5.56901	-3.44178	0.00304594	0.0316164	-2.10652	ZNF561	protein_coding
ENSG00000181929	0.222689	5.54348	3.44357	0.00303402	0.0316164	-2.02648	PRKAG1	protein_coding
ENSG00000099341	0.17462	7.39229	3.44098	0.00305122	0.0316293	-2.25367	PSMD8	protein_coding
ENSG00000170734	0.26367	5.13854	3.44047	0.00305465	0.0316438	-2.04203	POLH	protein_coding
ENSG00000273033	-0.337227	3.03941	-3.43841	0.00306841	0.0317653	-1.68979	LINC02035	lincRNA
ENSG00000085832	0.209101	6.09245	3.4374	0.00307516	0.0318141	-2.16869	EPS15	protein_coding
ENSG00000127022	0.179324	9.74313	3.43661	0.00308045	0.0318476	-2.37906	CANX	protein_coding
ENSG00000147180	-0.240778	2.66631	-3.43631	0.00308252	0.031848	-2.11751	ZNF711	protein_coding
ENSG00000105655	-0.268072	3.50118	-3.4327	0.00310685	0.0320569	-2.12178	ISYNA1	protein_coding
ENSG00000143375	0.703904	1.97664	3.43287	0.00310571	0.0320569	-1.60287	CGN	protein_coding
ENSG00000089597	0.153991	9.21908	3.43076	0.00312006	0.0321719	-2.36829	GANAB	protein_coding
ENSG00000188846	0.167674	8.90298	3.43015	0.00312422	0.0321935	-2.38316	RPL14	protein_coding
ENSG00000125149	-0.224814	5.05394	-3.42908	0.00313152	0.0322474	-2.07521	C16orf70	protein_coding
ENSG00000139793	0.240798	5.118	3.42801	0.00313883	0.0322801	-1.93681	MBNL2	protein_coding
ENSG00000168280	-0.19904	6.70423	-3.4281	0.00313823	0.0322801	-2.32954	KIF5C	protein_coding
ENSG00000121957	0.1731	5.96166	3.42523	0.00315788	0.0323701	-2.277	GPSM2	protein_coding
ENSG00000124225	-0.261295	4.41967	-3.42492	0.00316003	0.0323701	-1.92567	PMEPA1	protein_coding
ENSG00000131018	0.219824	6.54282	3.42542	0.00315662	0.0323701	-2.15964	SYNE1	protein_coding
ENSG00000149527	0.272886	0.482198	3.42609	0.00315198	0.0323701	-1.97086	PLCH2	protein_coding
ENSG00000164061	-0.18243	3.66793	-3.4259	0.00315328	0.0323701	-2.24636	BSN	protein_coding
ENSG00000197978	-0.415962	2.3953	-3.42517	0.00315835	0.0323701	-1.67101	GOLGA6L9	protein_coding
ENSG00000083720	0.196187	5.70344	3.42303	0.00317312	0.0324829	-2.17316	OXCT1	protein_coding
ENSG00000013293	0.172485	1.17967	3.42229	0.00317826	0.0325141	-2.21745	SLC7A14	protein_coding
ENSG00000196357	-0.439632	2.00109	-3.4217	0.00318236	0.0325347	-1.64589	ZNF565	protein_coding
ENSG00000171574	0.20465	4.40866	3.42066	0.00318958	0.0325659	-2.12971	ZNF584	protein_coding
ENSG00000182957	-1.84091	-0.56467	-3.42082	0.00318843	0.0325659	-2.57472	SPATA13	protein_coding
ENSG00000197124	-0.26151	3.74442	-3.41999	0.00319421	0.0325918	-1.93315	ZNF682	protein_coding
ENSG00000178982	0.170671	7.42133	3.41808	0.00320759	0.032707	-2.32177	EIF3K	protein_coding
ENSG00000159461	0.207257	5.62257	3.41643	0.00321914	0.0328032	-2.1166	AMFR	protein_coding
ENSG00000102780	-0.304467	4.56887	-3.41545	0.00322602	0.0328417	-1.98927	DGKH	protein_coding
ENSG00000165272	0.524162	1.3613	3.41529	0.00322713	0.0328417	-1.63061	AQP3	protein_coding
ENSG00000204371	-0.193244	6.8452	-3.41467	0.00323148	0.0328646	-2.31935	EHMT2	protein_coding
ENSG00000204568	0.19878	5.9634	3.41426	0.0032344	0.0328729	-2.21457	MRPS18B	protein_coding
ENSG00000142168	0.167069	7.67153	3.41234	0.00324798	0.032969	-2.36455	SOD1	protein_coding
ENSG00000186594	0.480707	3.68459	3.41222	0.0032488	0.032969	-1.69205	MIR22HG	lincRNA
ENSG00000275835	0.233209	5.16089	3.41203	0.0032502	0.032969	-2.17086	TUBGCP5	protein_coding
ENSG00000196470	-0.332958	2.80415	-3.41145	0.00325428	0.032989	-1.78011	SIAH1	protein_coding
ENSG00000140264	0.156853	7.61362	3.41052	0.00326087	0.0330343	-2.36835	SERF2	protein_coding
ENSG00000102910	0.177445	6.60439	3.40999	0.00326468	0.0330514	-2.28652	LONP2	protein_coding
ENSG00000148841	-0.23265	4.95335	-3.40605	0.00329281	0.0333147	-2.04011	ITPRIP	protein_coding
ENSG00000007968	-0.22835	4.7486	-3.40464	0.00330297	0.0333957	-2.14537	E2F2	protein_coding
ENSG00000075415	0.147187	9.03126	3.404	0.00330758	0.0333991	-2.41971	SLC25A3	protein_coding
ENSG00000171148	-0.205653	6.27891	-3.4042	0.00330611	0.0333991	-2.26739	TADA3	protein_coding
ENSG00000170153	-0.240259	3.55521	-3.4035	0.00331122	0.0334142	-2.25706	RNF150	protein_coding
ENSG00000141519	-0.328126	3.05282	-3.40283	0.00331601	0.0334409	-1.82948	CCDC40	protein_coding
ENSG00000181449	0.537077	-0.994477	3.40073	0.00333122	0.0335726	-1.65349	SOX2	protein_coding
ENSG00000198901	0.164495	8.28926	3.39935	0.00334126	0.033652	-2.41638	PRC1	protein_coding
ENSG00000163702	0.336901	3.80169	3.3955	0.00336948	0.0339143	-1.85589	IL17RC	protein_coding
ENSG00000102882	0.229212	5.42155	3.39358	0.00338356	0.0339727	-2.20695	MAPK3	protein_coding
ENSG00000130021	0.233815	4.71772	3.3927	0.00339007	0.0339727	-2.12064	PUDP	protein_coding
ENSG00000132002	0.16828	6.9209	3.39205	0.00339488	0.0339727	-2.3375	DNAJB1	protein_coding
ENSG00000135905	0.236346	6.1032	3.39311	0.00338702	0.0339727	-2.16587	DOCK10	protein_coding
ENSG00000153250	-0.199458	6.28969	-3.39397	0.00338075	0.0339727	-2.25955	RBMS1	protein_coding
ENSG00000205302	0.176713	6.07095	3.39229	0.0033931	0.0339727	-2.27331	SNX2	protein_coding
ENSG00000226508	-0.836135	-1.40589	-3.39258	0.003391	0.0339727	-1.71808	LINC01918	lincRNA
ENSG00000258900	-0.643373	0.66234	-3.39428	0.00337846	0.0339727	-1.69913	HNRNPCP1	processed_pseudogene
ENSG00000278053	-0.198683	6.07337	-3.39337	0.00338515	0.0339727	-2.26271	DDX52	protein_coding
ENSG00000166598	0.226794	10.2972	3.39075	0.00340452	0.0340255	-2.48281	HSP90B1	protein_coding
ENSG00000186577	0.273573	3.82472	3.39091	0.00340335	0.0340255	-1.97572	SMIM29	protein_coding
ENSG00000124126	0.202236	5.85149	3.3903	0.00340787	0.0340372	-2.30753	PREX1	protein_coding
ENSG00000130303	-1.67953	1.26599	-3.3899	0.00341087	0.0340454	-2.37932	BST2	protein_coding
ENSG00000262580	0.38241	2.27554	3.38918	0.00341623	0.0340771	-1.73401	AC087741.1	antisense
ENSG00000116044	0.189059	7.02816	3.38855	0.00342088	0.0340988	-2.33849	NFE2L2	protein_coding
ENSG00000151572	0.341175	3.13632	3.3883	0.00342278	0.0340988	-1.79529	ANO4	protein_coding
ENSG00000100626	-0.237608	4.39489	-3.38629	0.00343776	0.0342262	-2.13892	GALNT16	protein_coding
ENSG00000158859	-0.265226	1.46857	-3.38115	0.00347648	0.0345897	-2.08896	ADAMTS4	protein_coding
ENSG00000133256	0.407585	-0.215123	3.3801	0.00348451	0.0346474	-1.83657	PDE6B	protein_coding
ENSG00000125848	0.204131	1.0654	3.3788	0.00349435	0.034696	-2.23469	FLRT3	protein_coding
ENSG00000155508	-0.18044	6.0033	-3.37893	0.00349341	0.034696	-2.29239	CNOT8	protein_coding
ENSG00000174469	-0.177778	3.30807	-3.37858	0.00349607	0.034696	-2.3903	CNTNAP2	protein_coding
ENSG00000120709	-0.168255	6.21889	-3.37824	0.00349863	0.0346994	-2.32634	FAM53C	protein_coding
ENSG00000281332	-0.791674	0.314399	-3.37594	0.00351624	0.0348519	-1.82	LINC00997	lincRNA
ENSG00000112183	-0.219135	5.05726	-3.37556	0.00351911	0.0348582	-2.21237	RBM24	protein_coding
ENSG00000107984	-0.521391	4.93443	-3.3724	0.00354347	0.0350772	-2.01745	DKK1	protein_coding
ENSG00000003056	0.185071	6.96649	3.37205	0.00354613	0.0350812	-2.36483	M6PR	protein_coding
ENSG00000183018	-0.424605	1.62389	-3.37043	0.00355867	0.035183	-1.79796	SPNS2	protein_coding
ENSG00000218739	0.233685	4.88325	3.36926	0.00356778	0.0352507	-2.17581	CEBPZOS	protein_coding
ENSG00000113013	0.140999	9.1236	3.36852	0.00357351	0.035285	-2.52091	HSPA9	protein_coding
ENSG00000108468	-0.162262	8.61765	-3.36657	0.00358873	0.0353905	-2.51117	CBX1	protein_coding
ENSG00000165891	0.25007	6.37944	3.36667	0.00358792	0.0353905	-2.34015	E2F7	protein_coding
ENSG00000273749	-0.169114	7.00001	-3.36611	0.0035923	0.0354034	-2.38688	CYFIP1	protein_coding
ENSG00000145592	0.177537	9.62415	3.36542	0.00359772	0.0354344	-2.53505	RPL37	protein_coding
ENSG00000198888	0.223056	11.8701	3.3651	0.00360029	0.0354373	-2.58674	MT-ND1	protein_coding
ENSG00000160299	-0.177823	6.77421	-3.36477	0.00360281	0.0354398	-2.43524	PCNT	protein_coding
ENSG00000107736	0.380635	0.753475	3.36326	0.00361468	0.0354939	-1.83809	CDH23	protein_coding
ENSG00000125445	0.16416	6.71309	3.36343	0.00361334	0.0354939	-2.39428	MRPS7	protein_coding
ENSG00000160013	1.94139	-1.17908	3.36292	0.00361742	0.0354939	-2.69015	PTGIR	protein_coding
ENSG00000258920	0.542566	1.23551	3.36296	0.0036171	0.0354939	-1.71882	FOXN3-AS1	antisense
ENSG00000109133	-0.199414	6.53564	-3.36127	0.00363039	0.0355318	-2.38329	TMEM33	protein_coding
ENSG00000109971	0.150685	11.2624	3.36151	0.00362851	0.0355318	-2.59651	HSPA8	protein_coding
ENSG00000220842	0.793727	1.52583	3.36184	0.00362591	0.0355318	-1.72092	RPL21P16	processed_pseudogene
ENSG00000261678	-0.349211	0.572061	-3.36211	0.00362381	0.0355318	-2.04773	SCRT1	protein_coding
ENSG00000106034	-1.48562	0.519609	-3.36033	0.00363786	0.0355826	-2.46021	CPED1	protein_coding
ENSG00000126464	-0.252821	4.71427	-3.35994	0.00364092	0.0355902	-2.22777	PRR12	protein_coding
ENSG00000116667	-0.189416	4.68669	-3.35819	0.00365483	0.0356209	-2.29256	C1orf21	protein_coding
ENSG00000146426	-0.261253	4.57447	-3.35848	0.00365258	0.0356209	-2.10068	TIAM2	protein_coding
ENSG00000160345	-0.608531	1.82753	-3.35838	0.0036533	0.0356209	-1.74259	C9orf116	protein_coding
ENSG00000184347	0.151085	5.58028	3.35812	0.00365543	0.0356209	-2.49407	SLIT3	protein_coding
ENSG00000197728	0.157876	7.20389	3.35811	0.00365548	0.0356209	-2.43008	RPS26	protein_coding
ENSG00000165124	0.207526	4.05815	3.35522	0.00367857	0.0357789	-2.29924	SVEP1	protein_coding
ENSG00000180992	0.196706	5.79829	3.35523	0.00367849	0.0357789	-2.30918	MRPL14	protein_coding
ENSG00000219222	0.876275	0.144084	3.35558	0.0036757	0.0357789	-1.80384	RPL12P47	processed_pseudogene
ENSG00000156103	-0.230699	5.18897	-3.35381	0.00368989	0.0358667	-2.30494	MMP16	protein_coding
ENSG00000089335	-0.183157	5.14452	-3.3528	0.00369799	0.035923	-2.33029	ZNF302	protein_coding
ENSG00000163430	0.198987	7.49205	3.3519	0.00370523	0.0359709	-2.35548	FSTL1	protein_coding
ENSG00000167967	-0.311943	4.44141	-3.34829	0.00373452	0.0362327	-2.18021	E4F1	protein_coding
ENSG00000118473	-0.40885	0.529903	-3.34704	0.0037447	0.036309	-1.87376	SGIP1	protein_coding
ENSG00000145246	-0.233707	5.2738	-3.34571	0.00375555	0.0363915	-2.21487	ATP10D	protein_coding
ENSG00000108175	-0.195466	7.3793	-3.3434	0.00377448	0.0365295	-2.51692	ZMIZ1	protein_coding
ENSG00000144642	-0.193021	5.02666	-3.34349	0.00377373	0.0365295	-2.37674	RBMS3	protein_coding
ENSG00000079335	-0.36825	2.90056	-3.34282	0.00377928	0.0365534	-1.87858	CDC14A	protein_coding
ENSG00000164220	-1.61611	1.13689	-3.34201	0.00378588	0.0365945	-2.70386	F2RL2	protein_coding
ENSG00000136490	-0.198609	6.31753	-3.34133	0.00379154	0.0366265	-2.49155	LIMD2	protein_coding
ENSG00000100804	0.152228	8.11483	3.33997	0.00380275	0.0366894	-2.52891	PSMB5	protein_coding
ENSG00000272711	0.26943	3.16873	3.34013	0.00380141	0.0366894	-2.09981	AC019069.1	lincRNA
ENSG00000225663	-0.36187	5.51519	-3.33862	0.00381395	0.0367747	-2.39037	MCRIP1	protein_coding
ENSG00000235162	0.219601	5.62893	3.33793	0.00381968	0.0368072	-2.25865	C12orf75	protein_coding
ENSG00000196670	-0.208087	5.08285	-3.33705	0.00382704	0.0368554	-2.32523	ZFP62	protein_coding
ENSG00000024526	0.218259	6.11731	3.33594	0.00383628	0.0369032	-2.41113	DEPDC1	protein_coding
ENSG00000183309	-0.198895	5.61789	-3.3356	0.00383911	0.0369032	-2.36494	ZNF623	protein_coding
ENSG00000185112	0.235642	2.65596	3.33569	0.00383838	0.0369032	-2.20706	FAM43A	protein_coding
ENSG00000243680	1.1382	-0.240311	3.33374	0.0038547	0.0370302	-1.97087	RPL37P23	processed_pseudogene
ENSG00000099284	-0.2616	5.78194	-3.33219	0.00386774	0.0371327	-2.47835	H2AFY2	protein_coding
ENSG00000196338	-0.510941	1.61266	-3.33152	0.00387338	0.037164	-1.78168	NLGN3	protein_coding
ENSG00000256667	-0.467305	2.3574	-3.3311	0.00387692	0.0371751	-1.87217	KLRA1P	transcribed_unprocessed_pseudogene
ENSG00000149657	-0.180018	5.99953	-3.33047	0.00388221	0.0371928	-2.43803	LSM14B	protein_coding
ENSG00000165152	0.200243	3.50896	3.33031	0.00388354	0.0371928	-2.40335	TMEM246	protein_coding
ENSG00000135643	-0.363647	2.83073	-3.32925	0.00389255	0.0372563	-1.92991	KCNMB4	protein_coding
ENSG00000119138	0.460153	2.37181	3.32419	0.00393563	0.0376455	-1.82007	KLF9	protein_coding
ENSG00000170412	-0.356642	3.60583	-3.32295	0.00394631	0.0377245	-1.98864	GPRC5C	protein_coding
ENSG00000165282	0.240323	5.15933	3.32244	0.00395065	0.0377298	-2.3115	PIGO	protein_coding
ENSG00000196268	-0.28327	3.48103	-3.32232	0.0039517	0.0377298	-2.08236	ZNF493	protein_coding
ENSG00000128829	0.181406	6.33849	3.32188	0.00395544	0.0377424	-2.38356	EIF2AK4	protein_coding
ENSG00000186522	0.204731	5.57946	3.32108	0.00396234	0.0377851	-2.32171	2010-09-01	protein_coding
ENSG00000071051	-0.217526	4.81597	-3.31869	0.00398306	0.0379595	-2.334	NCK2	protein_coding
ENSG00000141753	0.214861	4.10724	3.3171	0.00399679	0.0380671	-2.4529	IGFBP4	protein_coding
ENSG00000121864	-0.185889	5.21395	-3.31603	0.00400618	0.03811	-2.38433	ZNF639	protein_coding
ENSG00000134684	0.164692	7.67823	3.31613	0.0040053	0.03811	-2.54974	YARS	protein_coding
ENSG00000249122	0.525329	-0.88875	3.31441	0.00402032	0.0382212	-1.83373	AC105389.1	lincRNA
ENSG00000047634	0.238389	4.53136	3.31404	0.00402354	0.0382285	-2.26747	SCML1	protein_coding
ENSG00000123636	-0.188922	5.63426	-3.31326	0.00403039	0.0382497	-2.33722	BAZ2B	protein_coding
ENSG00000176340	0.168846	7.00791	3.31318	0.00403107	0.0382497	-2.53152	COX8A	protein_coding
ENSG00000185561	0.522018	1.29881	3.31294	0.00403313	0.0382497	-1.81127	TLCD2	protein_coding
ENSG00000167889	-0.337886	5.08686	-3.31045	0.00405504	0.0384342	-2.27035	MGAT5B	protein_coding
ENSG00000198429	-0.345187	-0.373598	-3.30915	0.00406654	0.0385198	-1.95544	ZNF69	protein_coding
ENSG00000105552	0.234826	4.79945	3.3087	0.00407051	0.038533	-2.22243	BCAT2	protein_coding
ENSG00000118257	0.209964	7.29979	3.30843	0.00407288	0.038533	-2.52543	NRP2	protein_coding
ENSG00000013375	0.186982	6.21414	3.30775	0.00407899	0.0385674	-2.44487	PGM3	protein_coding
ENSG00000232573	0.390666	2.6882	3.30685	0.00408696	0.0386195	-1.9496	RPL3P4	processed_pseudogene
ENSG00000172469	0.28872	3.63906	3.30627	0.00409207	0.0386209	-2.15603	MANEA	protein_coding
ENSG00000197008	-0.251191	3.76167	-3.30645	0.00409046	0.0386209	-2.14034	ZNF138	protein_coding
ENSG00000211459	0.199047	9.26008	3.30537	0.0041001	0.0386734	-2.57548	MT-RNR1	Mt_rRNA
ENSG00000164619	1.31463	0.402627	3.30499	0.00410351	0.0386821	-2.17255	BMPER	protein_coding
ENSG00000131370	-0.37909	2.47668	-3.30433	0.00410943	0.0386943	-1.92259	SH3BP5	protein_coding
ENSG00000224578	-0.422355	2.29411	-3.30429	0.00410977	0.0386943	-1.93282	HNRNPA1P48	protein_coding
ENSG00000060069	-0.302073	4.3867	-3.30291	0.00412211	0.0387871	-2.24871	CTDP1	protein_coding
ENSG00000087191	0.171757	8.56053	3.30135	0.00413615	0.0388958	-2.63277	PSMC5	protein_coding
ENSG00000115129	-0.218623	5.1973	-3.29989	0.00414922	0.0389952	-2.37753	TP53I3	protein_coding
ENSG00000163939	-0.164234	7.17134	-3.29776	0.00416849	0.0391527	-2.5862	PBRM1	protein_coding
ENSG00000144476	0.397712	2.7395	3.29736	0.00417219	0.0391639	-1.89781	ACKR3	protein_coding
ENSG00000105711	0.316083	2.77119	3.2968	0.00417726	0.0391879	-2.07904	SCN1B	protein_coding
ENSG00000178878	0.537187	1.96411	3.29573	0.00418694	0.0392551	-1.84978	APOLD1	protein_coding
ENSG00000115163	0.214388	4.67619	3.29528	0.00419104	0.0392699	-2.29867	CENPA	protein_coding
ENSG00000128596	0.256151	5.73961	3.29444	0.00419877	0.0393122	-2.5168	CCDC136	protein_coding
ENSG00000168300	-0.255407	4.21069	-3.29424	0.00420059	0.0393122	-2.18211	PCMTD1	protein_coding
ENSG00000173267	0.700971	0.257266	3.29393	0.0042034	0.0393149	-1.90523	SNCG	protein_coding
ENSG00000175287	0.427522	-0.0287956	3.29335	0.00420865	0.0393404	-1.95804	PHYHD1	protein_coding
ENSG00000143870	0.196521	7.82411	3.293	0.00421191	0.0393473	-2.58638	PDIA6	protein_coding
ENSG00000090487	-0.167319	6.67698	-3.29133	0.00422722	0.0394667	-2.5449	SPG21	protein_coding
ENSG00000146830	-0.210699	6.80461	-3.28924	0.00424648	0.0396228	-2.57688	GIGYF1	protein_coding
ENSG00000105339	-0.319338	4.35213	-3.28856	0.00425274	0.0396338	-2.0937	DENND3	protein_coding
ENSG00000133027	0.268968	3.57774	3.28863	0.00425213	0.0396338	-2.16058	PEMT	protein_coding
ENSG00000197808	-0.342109	2.79095	-3.28826	0.00425555	0.0396364	-1.97601	ZNF461	protein_coding
ENSG00000122870	0.274775	4.37541	3.28757	0.00426188	0.0396716	-2.19328	BICC1	protein_coding
ENSG00000138613	0.2613	4.4763	3.28639	0.00427284	0.0397499	-2.24628	APH1B	protein_coding
ENSG00000058404	0.56311	-0.228386	3.2851	0.00428481	0.0398375	-1.86827	CAMK2B	protein_coding
ENSG00000177058	-0.252834	4.24807	-3.28321	0.00430245	0.0399777	-2.23994	SLC38A9	protein_coding
ENSG00000160606	0.525212	2.36206	3.2827	0.00430726	0.0399986	-1.92351	TLCD1	protein_coding
ENSG00000166833	0.244592	6.88267	3.28147	0.0043188	0.0400818	-2.59167	NAV2	protein_coding
ENSG00000006740	0.276152	3.58143	3.28059	0.00432702	0.0401105	-2.23847	ARHGAP44	protein_coding
ENSG00000188706	-0.261786	5.37019	-3.28073	0.00432568	0.0401105	-2.26709	ZDHHC9	protein_coding
ENSG00000109132	-0.188042	4.18869	-3.27993	0.00433322	0.040144	-2.68638	PHOX2B	protein_coding
ENSG00000148120	0.164609	5.98421	3.27957	0.00433665	0.040152	-2.54082	C9orf3	protein_coding
ENSG00000225377	0.459527	0.964564	3.2778	0.00435334	0.0402826	-1.88347	NRSN2-AS1	antisense
ENSG00000171016	-0.194476	4.63298	-3.27735	0.0043576	0.0402981	-2.44052	PYGO1	protein_coding
ENSG00000134202	0.198642	5.30065	3.27579	0.00437244	0.040367	-2.5055	GSTM3	protein_coding
ENSG00000167491	-0.197646	6.63541	-3.27575	0.00437281	0.040367	-2.59271	GATAD2A	protein_coding
ENSG00000250132	0.31574	2.47232	3.27609	0.00436957	0.040367	-2.05905	AC004803.1	antisense
ENSG00000196208	-0.155371	5.2319	-3.27182	0.00441027	0.0406887	-2.57138	GREB1	protein_coding
ENSG00000104866	-0.323454	4.44737	-3.26942	0.00443335	0.040757	-2.29282	PPP1R37	protein_coding
ENSG00000123200	-0.146796	7.5444	-3.26943	0.00443322	0.040757	-2.64655	ZC3H13	protein_coding
ENSG00000132692	0.541059	1.67952	3.27	0.00442775	0.040757	-1.91447	BCAN	protein_coding
ENSG00000162407	0.289677	4.5477	3.26972	0.00443048	0.040757	-2.32142	PLPP3	protein_coding
ENSG00000164070	0.255325	4.69398	3.27033	0.00442459	0.040757	-2.38043	HSPA4L	protein_coding
ENSG00000184281	-0.302598	5.14111	-3.26985	0.00442923	0.040757	-2.49398	TSSC4	protein_coding
ENSG00000150938	-1.77115	2.35743	-3.26665	0.00446009	0.0409659	-2.46694	CRIM1	protein_coding
ENSG00000169738	0.209051	5.59643	3.26652	0.00446132	0.0409659	-2.54536	DCXR	protein_coding
ENSG00000155755	-0.164983	6.78967	-3.26598	0.00446656	0.0409899	-2.58885	TMEM237	protein_coding
ENSG00000117298	0.200113	6.38558	3.26489	0.00447715	0.0410629	-2.40979	ECE1	protein_coding
ENSG00000124181	-0.157354	7.95043	-3.26286	0.00449699	0.0411965	-2.69914	PLCG1	protein_coding
ENSG00000229152	-0.44366	2.85378	-3.26311	0.00449449	0.0411965	-1.97128	ANKRD10-IT1	sense_intronic
ENSG00000137842	0.282117	4.09426	3.26221	0.00450327	0.0412298	-2.22301	TMEM62	protein_coding
ENSG00000004478	0.155633	8.08741	3.26122	0.004513	0.0412704	-2.73047	FKBP4	protein_coding
ENSG00000173546	0.431211	1.55441	3.26146	0.00451063	0.0412704	-2.03637	CSPG4	protein_coding
ENSG00000155495	-1.65155	0.705452	-3.26014	0.00452355	0.0413427	-2.81765	MAGEC1	protein_coding
ENSG00000164082	-0.266642	1.63111	-3.25881	0.0045367	0.0414034	-2.32844	GRM2	protein_coding
ENSG00000171444	0.146706	6.87964	3.25885	0.00453626	0.0414034	-2.71415	MCC	protein_coding
ENSG00000214413	0.2624	4.35233	3.25866	0.00453815	0.0414034	-2.30866	BBIP1	protein_coding
ENSG00000163328	0.392574	3.03228	3.25807	0.00454392	0.0414076	-2.14477	GPR155	protein_coding
ENSG00000197586	0.205343	6.02513	3.2583	0.0045417	0.0414076	-2.55434	ENTPD6	protein_coding
ENSG00000104812	0.177356	5.65727	3.25765	0.00454814	0.0414218	-2.49494	GYS1	protein_coding
ENSG00000120708	-1.89815	3.13117	-3.25729	0.0045517	0.04143	-2.38643	TGFBI	protein_coding
ENSG00000166851	0.197088	6.75561	3.25683	0.0045562	0.0414468	-2.62071	PLK1	protein_coding
ENSG00000112242	-0.160932	6.47005	-3.25555	0.00456893	0.0415384	-2.61869	E2F3	protein_coding
ENSG00000149926	-0.238549	2.88305	-3.25468	0.00457756	0.0415926	-2.56027	FAM57B	protein_coding
ENSG00000076242	0.194443	6.37589	3.25356	0.00458864	0.041669	-2.60723	MLH1	protein_coding
ENSG00000138738	0.34796	2.37001	3.25317	0.00459258	0.0416806	-2.12374	PRDM5	protein_coding
ENSG00000126107	0.192438	5.51256	3.25262	0.00459803	0.0417057	-2.5043	HECTD3	protein_coding
ENSG00000237179	-0.384211	-0.756479	-3.252	0.00460429	0.0417382	-1.98452	LINC01797	lincRNA
ENSG00000147465	-0.53999	-0.751429	-3.25065	0.0046178	0.0418364	-1.92586	STAR	protein_coding
ENSG00000004660	0.293001	3.46814	3.24867	0.0046376	0.0419914	-2.33989	CAMKK1	protein_coding
ENSG00000163072	-0.44939	1.8143	-3.24813	0.00464307	0.0420163	-1.94742	NOSTRIN	protein_coding
ENSG00000184611	0.277389	0.361077	3.24787	0.00464574	0.0420163	-2.35352	KCNH7	protein_coding
ENSG00000138172	-0.339429	2.77859	-3.24551	0.00466952	0.0422069	-2.09145	CALHM2	protein_coding
ENSG00000074696	-0.149134	8.55358	-3.24523	0.00467239	0.0422084	-2.76967	HACD3	protein_coding
ENSG00000135441	0.32839	3.76463	3.24209	0.00470439	0.0424729	-2.23803	BLOC1S1	protein_coding
ENSG00000129219	0.242666	4.4565	3.2416	0.00470938	0.0424934	-2.33301	PLD2	protein_coding
ENSG00000284602	0.778973	0.646099	3.23962	0.00472959	0.0426511	-1.95258	AL031432.4	bidirectional_promoter_lncRNA
ENSG00000008283	1.32368	1.1747	3.2391	0.00473501	0.0426653	-2.51274	CYB561	protein_coding
ENSG00000113273	0.214651	5.33855	3.23894	0.00473664	0.0426653	-2.43056	ARSB	protein_coding
ENSG00000162458	-0.564221	3.91282	-3.23735	0.00475295	0.0427876	-1.95993	FBLIM1	protein_coding
ENSG00000075188	0.211068	5.19004	3.23595	0.00476748	0.0428922	-2.42763	NUP37	protein_coding
ENSG00000147874	-0.17706	6.32689	-3.2357	0.00477008	0.0428922	-2.65182	HAUS6	protein_coding
ENSG00000143171	0.403546	-0.747664	3.23312	0.00479682	0.0431053	-2.0254	RXRG	protein_coding
ENSG00000276248	-0.549008	1.43707	-3.23288	0.0047993	0.0431053	-1.95866	AL442125.1	sense_intronic
ENSG00000215883	0.23032	4.39036	3.2325	0.00480325	0.043116	-2.49414	CYB5RL	protein_coding
ENSG00000113083	-0.369501	1.7315	-3.23138	0.00481498	0.0431271	-2.10583	LOX	protein_coding
ENSG00000170832	0.181455	6.42293	3.23079	0.00482108	0.0431271	-2.65766	USP32	protein_coding
ENSG00000189319	-0.222823	5.05173	-3.23167	0.00481188	0.0431271	-2.53678	FAM53B	protein_coding
ENSG00000229334	-0.646046	0.660036	-3.23133	0.00481551	0.0431271	-1.98013	AC046143.1	antisense
ENSG00000259330	0.234337	4.20242	3.23123	0.00481653	0.0431271	-2.41306	INAFM2	protein_coding
ENSG00000279519	-0.661471	1.16382	-3.23102	0.00481874	0.0431271	-1.97483	AC007382.1	TEC
ENSG00000184009	-0.17974	11.4335	-3.23051	0.00482399	0.0431284	-2.89246	ACTG1	protein_coding
ENSG00000133816	0.38774	4.76618	3.22733	0.00485742	0.0434024	-2.11177	MICAL2	protein_coding
ENSG00000143612	0.170949	7.92088	3.22483	0.00488388	0.0435873	-2.77657	C1orf43	protein_coding
ENSG00000161544	0.549589	-0.385888	3.22459	0.00488642	0.0435873	-2.00727	CYGB	protein_coding
ENSG00000169750	-0.188218	4.22152	-3.22458	0.00488649	0.0435873	-2.57328	RAC3	protein_coding
ENSG00000088888	0.189603	6.9071	3.22328	0.00490025	0.0436606	-2.69451	MAVS	protein_coding
ENSG00000116151	0.334747	2.29235	3.22328	0.00490031	0.0436606	-2.10116	MORN1	protein_coding
ENSG00000038295	0.636248	-1.9312	3.22242	0.00490943	0.0436671	-1.99975	TLL1	protein_coding
ENSG00000120129	-0.499159	3.8027	-3.22245	0.00490908	0.0436671	-2.12796	DUSP1	protein_coding
ENSG00000163485	-0.510206	1.67803	-3.22287	0.00490465	0.0436671	-2.01643	ADORA1	protein_coding
ENSG00000132294	0.231386	5.41418	3.22213	0.00491256	0.04367	-2.50803	EFR3A	protein_coding
ENSG00000129351	-0.137826	9.53155	-3.22185	0.00491555	0.0436717	-2.85219	ILF3	protein_coding
ENSG00000167525	-0.262792	3.14362	-3.22156	0.0049186	0.0436739	-2.30172	PROCA1	protein_coding
ENSG00000233369	-0.370752	2.68498	-3.21841	0.00495234	0.0439485	-2.09931	GTF2IP4	transcribed_processed_pseudogene
ENSG00000122386	-0.42238	2.27386	-3.21784	0.00495848	0.043953	-2.12381	ZNF205	protein_coding
ENSG00000125863	0.177229	5.58062	3.21809	0.00495573	0.043953	-2.59333	MKKS	protein_coding
ENSG00000165458	0.207517	7.20313	3.21739	0.00496325	0.0439703	-2.72527	INPPL1	protein_coding
ENSG00000151948	-0.697773	-1.98157	-3.21492	0.0049899	0.0441813	-2.05429	GLT1D1	protein_coding
ENSG00000046651	-0.211639	4.9105	-3.21429	0.00499671	0.0442165	-2.4386	OFD1	protein_coding
ENSG00000213160	-0.184884	6.40579	-3.21371	0.00500304	0.0442474	-2.72088	KLHL23	protein_coding
ENSG00000115840	0.197961	5.56066	3.21272	0.00501377	0.0443074	-2.56695	SLC25A12	protein_coding
ENSG00000250959	-0.621612	0.460096	-3.21256	0.00501551	0.0443074	-1.99932	GLUD1P3	transcribed_unprocessed_pseudogene
ENSG00000113594	0.163681	6.06747	3.212	0.00502166	0.0443163	-2.6949	LIFR	protein_coding
ENSG00000133422	-0.178402	6.18313	-3.21195	0.00502219	0.0443163	-2.69776	MORC2	protein_coding
ENSG00000087494	1.15148	-0.187087	3.20847	0.00506018	0.0445718	-2.36141	PTHLH	protein_coding
ENSG00000101079	0.205065	5.69693	3.20843	0.00506065	0.0445718	-2.62593	NDRG3	protein_coding
ENSG00000117280	0.2358	4.91952	3.20897	0.00505469	0.0445718	-2.42341	RAB29	protein_coding
ENSG00000162601	-0.180128	6.44198	-3.20825	0.00506257	0.0445718	-2.70183	MYSM1	protein_coding
ENSG00000170011	0.318975	-0.0273625	3.20745	0.00507142	0.0446245	-2.26717	MYRIP	protein_coding
ENSG00000115234	0.15841	6.69169	3.20687	0.00507779	0.0446553	-2.71643	SNX17	protein_coding
ENSG00000169231	-0.201719	5.13449	-3.20568	0.00509087	0.0447451	-2.60815	THBS3	protein_coding
ENSG00000143437	0.181872	5.93158	3.20406	0.00510872	0.0448768	-2.71236	ARNT	protein_coding
ENSG00000161681	-0.218161	1.66055	-3.20318	0.00511854	0.0449377	-2.4559	SHANK1	protein_coding
ENSG00000141385	0.166131	6.28938	3.20161	0.005136	0.0450657	-2.70349	AFG3L2	protein_coding
ENSG00000078070	0.249377	4.57823	3.19909	0.00516409	0.0451851	-2.50082	MCCC1	protein_coding
ENSG00000145431	0.512758	3.78976	3.19934	0.00516131	0.0451851	-2.07752	PDGFC	protein_coding
ENSG00000146674	-1.11097	-0.348441	-3.19956	0.00515887	0.0451851	-2.34809	IGFBP3	protein_coding
ENSG00000166860	-0.206092	5.47668	-3.20011	0.0051527	0.0451851	-2.68311	ZBTB39	protein_coding
ENSG00000167555	-0.195865	5.47523	-3.1994	0.00516062	0.0451851	-2.69536	ZNF528	protein_coding
ENSG00000126453	0.336992	3.61158	3.19694	0.00518816	0.0453601	-2.18655	BCL2L12	protein_coding
ENSG00000162430	0.178775	6.5175	3.19679	0.00518991	0.0453601	-2.73012	SELENON	protein_coding
ENSG00000170801	0.513916	0.228479	3.1962	0.00519648	0.0453921	-2.02595	HTRA3	protein_coding
ENSG00000184005	-0.263128	3.02327	-3.19588	0.00520015	0.0453987	-2.37925	ST6GALNAC3	protein_coding
ENSG00000095906	-0.339873	5.09765	-3.19461	0.00521447	0.0454983	-2.63855	NUBP2	protein_coding
ENSG00000105220	0.146045	8.18078	3.19316	0.0052309	0.0456161	-2.8501	GPI	protein_coding
ENSG00000102032	0.436564	-0.0917837	3.19236	0.00523994	0.0456439	-2.10692	RENBP	protein_coding
ENSG00000157216	-0.159241	6.9016	-3.19256	0.00523763	0.0456439	-2.82457	SSBP3	protein_coding
ENSG00000226137	0.194026	4.77487	3.18856	0.00528322	0.0459953	-2.6495	BAIAP2-DT	lincRNA
ENSG00000148680	0.561352	2.16152	3.18465	0.00532811	0.0463602	-2.04748	HTR7	protein_coding
ENSG00000268543	0.709526	0.062312	3.18439	0.00533109	0.0463603	-2.05177	AC012313.4	TEC
ENSG00000145348	-0.195085	4.72313	-3.18262	0.00535162	0.0465129	-2.56391	TBCK	protein_coding
ENSG00000168116	-0.226792	4.28429	-3.18067	0.00537427	0.0466838	-2.5386	KIAA1586	protein_coding
ENSG00000087338	-0.202477	4.54884	-3.17951	0.00538779	0.0467752	-2.57591	GMCL1	protein_coding
ENSG00000141582	-0.288209	3.63358	-3.17758	0.00541027	0.0469442	-2.36188	CBX4	protein_coding
ENSG00000133704	0.171784	6.64873	3.17496	0.00544107	0.0471852	-2.80413	IPO8	protein_coding
ENSG00000198756	0.334543	1.42934	3.17406	0.00545167	0.0472509	-2.21581	COLGALT2	protein_coding
ENSG00000154640	0.235347	5.87766	3.17254	0.00546965	0.0473789	-2.68572	BTG3	protein_coding
ENSG00000265417	0.711779	0.536788	3.1723	0.00547252	0.0473789	-2.13161	AP005119.2	processed_pseudogene
ENSG00000108848	-0.149403	8.97316	-3.17137	0.00548357	0.0473836	-2.93803	LUC7L3	protein_coding
ENSG00000129250	0.213118	5.9609	3.17105	0.00548732	0.0473836	-2.63615	KIF1C	protein_coding
ENSG00000262814	-0.648762	2.41711	-3.17097	0.00548825	0.0473836	-2.2204	MRPL12	protein_coding
ENSG00000264364	-0.179159	7.48954	-3.17192	0.00547703	0.0473836	-2.86817	DYNLL2	protein_coding
ENSG00000270605	0.568031	1.00417	3.17115	0.00548613	0.0473836	-2.07101	AL353622.1	antisense
ENSG00000143919	0.316675	2.23227	3.17007	0.00549902	0.0474278	-2.26747	CAMKMT	protein_coding
ENSG00000196683	0.192994	6.63421	3.17003	0.00549945	0.0474278	-2.76468	TOMM7	protein_coding
ENSG00000130561	0.848325	-1.91969	3.16826	0.00552062	0.0475841	-2.16215	SAG	protein_coding
ENSG00000248527	0.196314	9.75436	3.16784	0.00552556	0.0476003	-2.91287	MTATP6P1	unprocessed_pseudogene
ENSG00000142676	0.178475	8.9648	3.16754	0.00552921	0.0476056	-2.9122	RPL11	protein_coding
ENSG00000223745	0.312929	3.18753	3.16693	0.00553646	0.0476416	-2.29377	CCDC18-AS1	processed_transcript
ENSG00000163947	0.34288	3.43522	3.16634	0.00554353	0.0476762	-2.22401	ARHGEF3	protein_coding
ENSG00000176087	0.160608	6.69932	3.16524	0.00555676	0.0477637	-2.83512	SLC35A4	protein_coding
ENSG00000106211	0.304087	6.72777	3.16427	0.00556844	0.0478113	-2.80057	HSPB1	protein_coding
ENSG00000157927	-0.267364	2.29194	-3.16428	0.00556832	0.0478113	-2.46522	RADIL	protein_coding
ENSG00000070018	-0.161116	6.7168	-3.16268	0.00558761	0.0479433	-2.8326	LRP6	protein_coding
ENSG00000267041	-0.227241	4.2179	-3.16249	0.00558996	0.0479433	-2.51704	ZNF850	protein_coding
ENSG00000147799	-0.311627	3.00696	-3.1618	0.00559825	0.047988	-2.42177	ARHGAP39	protein_coding
ENSG00000184967	-0.288409	4.46262	-3.16155	0.00560132	0.047988	-2.54165	NOC4L	protein_coding
ENSG00000145569	0.335859	4.30168	3.16062	0.00561263	0.0480058	-2.56958	OTULINL	protein_coding
ENSG00000156642	0.200734	6.91082	3.16105	0.00560731	0.0480058	-2.81991	NPTN	protein_coding
ENSG00000221867	-1.52614	0.831173	-3.16076	0.00561083	0.0480058	-2.89116	MAGEA3	protein_coding
ENSG00000198015	-0.195439	6.38204	-3.16031	0.00561634	0.0480113	-2.77386	MRPL42	protein_coding
ENSG00000165185	-0.22451	4.95773	-3.16003	0.00561977	0.0480142	-2.7225	KIAA1958	protein_coding
ENSG00000138346	-0.16629	5.97642	-3.15945	0.00562683	0.048022	-2.78894	DNA2	protein_coding
ENSG00000151092	0.229215	4.88229	3.1596	0.00562493	0.048022	-2.56841	NGLY1	protein_coding
ENSG00000145888	0.555829	-0.508121	3.15589	0.00567027	0.0483398	-2.09879	GLRA1	protein_coding
ENSG00000177108	0.290658	0.216678	3.15608	0.00566797	0.0483398	-2.35534	ZDHHC22	protein_coding
ENSG00000111358	0.196159	5.48091	3.15501	0.00568111	0.0484058	-2.65294	GTF2H3	protein_coding
ENSG00000102178	0.161124	5.78573	3.15416	0.00569157	0.048442	-2.78021	UBL4A	protein_coding
ENSG00000198838	-0.205153	3.61989	-3.15439	0.00568875	0.048442	-2.60776	RYR3	protein_coding
ENSG00000087086	0.133862	10.271	3.15377	0.00569635	0.0484563	-2.98609	FTL	protein_coding
ENSG00000186230	-0.199294	4.56873	-3.15071	0.00573413	0.048751	-2.75967	ZNF749	protein_coding
ENSG00000070423	-0.309305	4.23651	-3.14953	0.00574884	0.0488054	-2.5737	RNF126	protein_coding
ENSG00000114626	0.439253	2.85135	3.14989	0.00574431	0.0488054	-2.21843	ABTB1	protein_coding
ENSG00000137168	0.153298	6.36405	3.14944	0.00574991	0.0488054	-2.82686	PPIL1	protein_coding
ENSG00000244165	-0.35929	2.38634	-3.1487	0.00575917	0.0488574	-2.30042	P2RY11	protein_coding
ENSG00000152578	-0.38634	-0.101135	-3.14782	0.00577012	0.0489237	-2.20188	GRIA4	protein_coding
ENSG00000050405	0.157015	7.50749	3.14615	0.00579097	0.0490738	-2.83462	LIMA1	protein_coding
ENSG00000136802	-0.223052	6.54134	-3.1451	0.00580408	0.0491582	-2.81056	LRRC8A	protein_coding
ENSG00000167384	-0.233835	4.52792	-3.14477	0.00580828	0.0491671	-2.63204	ZNF180	protein_coding
ENSG00000157064	-0.184846	4.41661	-3.14364	0.00582247	0.0492605	-2.85207	NMNAT2	protein_coding
ENSG00000198162	0.157546	6.23421	3.14314	0.00582871	0.0492866	-2.82812	MAN1A2	protein_coding
ENSG00000184992	-0.179123	5.76891	-3.14287	0.00583215	0.0492889	-2.78822	BRI3BP	protein_coding
ENSG00000141252	-0.182718	6.02181	-3.14209	0.00584202	0.0493456	-2.78787	VPS53	protein_coding
ENSG00000205423	-0.266052	3.73426	-3.14105	0.00585511	0.0494294	-2.39861	CNEP1R1	protein_coding
ENSG00000126243	-0.276784	3.11818	-3.13969	0.00587238	0.0495373	-2.42167	LRFN3	protein_coding
ENSG00000203497	0.549357	0.887933	3.13954	0.00587424	0.0495373	-2.15063	PDCD4-AS1	antisense
ENSG00000117971	0.178561	3.41083	3.13769	0.00589782	0.0496824	-2.88444	CHRNB4	protein_coding
ENSG00000160094	-0.220575	4.50803	-3.13789	0.00589526	0.0496824	-2.72959	ZNF362	protein_coding
ENSG00000174684	0.187885	4.98309	3.13673	0.00591011	0.0497591	-2.7278	B4GAT1	protein_coding
ENSG00000111328	-0.18166	6.03427	-3.13628	0.00591576	0.0497798	-2.85284	CDK2AP1	protein_coding
ENSG00000198727	0.175552	12.5758	3.13549	0.00592598	0.049839	-3.09864	MT-CYB	protein_coding
ENSG00000140465	-1.12973	-0.21387	-3.13469	0.00593621	0.0498981	-2.61188	CYP1A1	protein_coding
ENSG00000106927	0.60638	0.984415	3.13405	0.00594441	0.0499401	-2.13716	AMBP	protein_coding
ENSG00000100865	0.194948	4.90614	3.1334	0.00595273	0.0499831	-2.65124	CINP	protein_coding

## Sheet: SOX11 KD in CLB-GA
Supplementary Table 2.2: Differentially expressed genes (adj.P.Val < 0.05) upon SOX11 knockdown in CLB-GA cells. Statistical testing was done using the empirical Bayes quasi-likelihood F-test.
Ensembl ID	logFC	AveExpr	t	P.Value	adj.P.Val	B	external_gene_name	gene_biotype
ENSG00000140853	1.97274	0.983762	10.8282	1.21647e-07	4.30685e-06	6.53988	NLRC5	protein_coding
ENSG00000133067	1.66728	-0.202253	5.46803	0.000132174	0.000939882	0.792532	LGR6	protein_coding
ENSG00000103888	1.63402	3.21658	18.2333	2.90705e-10	8.4684e-08	13.0587	CEMIP	protein_coding
ENSG00000136235	1.57371	3.81476	21.0315	5.29825e-11	3.59979e-08	14.9529	GPNMB	protein_coding
ENSG00000143171	1.42137	1.7624	9.66021	4.30692e-07	1.04154e-05	6.1635	RXRG	protein_coding
ENSG00000174600	1.38947	4.98989	19.934	1.00545e-10	4.73952e-08	14.9582	CMKLR1	protein_coding
ENSG00000185745	1.36075	0.99026	7.04609	1.18848e-05	0.000137863	3.13838	IFIT1	protein_coding
ENSG00000198798	1.35712	0.880099	5.76792	8.14444e-05	0.000641307	1.54163	MAGEB3	protein_coding
ENSG00000109072	1.34072	1.17108	7.25127	8.90346e-06	0.000109796	3.54878	VTN	protein_coding
ENSG00000163606	1.32654	0.377822	6.51118	2.58897e-05	0.000258317	2.25031	CD200R1	protein_coding
ENSG00000169297	1.31982	1.80718	6.99051	1.28636e-05	0.000146246	3.50125	NR0B1	protein_coding
ENSG00000122176	1.28722	1.00855	7.10176	1.09831e-05	0.000129403	3.08383	FMOD	protein_coding
ENSG00000163637	1.26305	1.08098	7.89077	3.74188e-06	5.62583e-05	4.23497	PRICKLE2	protein_coding
ENSG00000004468	1.25861	1.36208	7.67448	4.98914e-06	7.06224e-05	3.98516	CD38	protein_coding
ENSG00000136546	1.22444	0.121171	3.93074	0.001913	0.00758609	-1.13562	SCN7A	protein_coding
ENSG00000117834	1.22342	0.911441	5.83147	7.36204e-05	0.000590785	1.74871	SLC5A9	protein_coding
ENSG00000163513	1.20653	1.1019	7.67083	5.01366e-06	7.07144e-05	3.93453	TGFBR2	protein_coding
ENSG00000271447	1.19582	1.64483	8.62527	1.46585e-06	2.68482e-05	5.27717	MMP28	protein_coding
ENSG00000123999	1.19416	0.763675	6.12745	4.63403e-05	0.000407871	2.08945	INHA	protein_coding
ENSG00000188783	1.18634	2.75448	11.5674	5.78454e-08	2.53171e-06	8.36673	PRELP	protein_coding
ENSG00000167964	1.16676	1.8803	9.78648	3.7353e-07	9.44342e-06	6.54406	RAB26	protein_coding
ENSG00000177807	1.14725	0.350202	6.0658	5.09795e-05	0.000438972	1.90745	KCNJ10	protein_coding
ENSG00000106018	1.13397	3.98213	13.9039	7.01784e-09	6.93178e-07	10.8707	VIPR2	protein_coding
ENSG00000143382	1.12413	1.66532	8.67814	1.37334e-06	2.55141e-05	5.36368	ADAMTSL4	protein_coding
ENSG00000182492	1.12039	2.56349	7.63324	5.27377e-06	7.3268e-05	4.39994	BGN	protein_coding
ENSG00000172037	1.12028	3.53481	15.4256	2.0909e-09	3.14516e-07	11.8505	LAMB2	protein_coding
ENSG00000205704	1.08648	1.39733	8.03624	3.09311e-06	4.87113e-05	4.56091	LINC00634	protein_coding
ENSG00000137809	1.08433	4.33649	15.4222	2.09625e-09	3.14516e-07	12.0785	ITGA11	protein_coding
ENSG00000137880	1.06562	2.32874	8.82763	1.14398e-06	2.2034e-05	5.77941	GCHFR	protein_coding
ENSG00000161896	1.06077	2.13605	9.103	8.21924e-07	1.72206e-05	5.90402	IP6K3	protein_coding
ENSG00000143036	1.05982	2.0873	8.80949	1.16948e-06	2.23376e-05	5.59906	SLC44A3	protein_coding
ENSG00000155846	1.05759	0.258009	4.19819	0.00117685	0.00515546	-0.716568	PPARGC1B	protein_coding
ENSG00000138311	1.04413	0.417403	4.16881	0.00124091	0.00538974	-0.753657	ZNF365	protein_coding
ENSG00000149489	1.03761	1.76013	6.5134	2.58042e-05	0.000257644	2.80722	ROM1	protein_coding
ENSG00000267317	1.03209	1.69984	6.52535	2.53486e-05	0.000253273	2.81651	AC027307.2	lncRNA
ENSG00000162645	1.02906	0.783395	5.18321	0.000211805	0.00134372	0.821276	GBP2	protein_coding
ENSG00000108821	1.01923	3.76943	15.4085	2.11813e-09	3.14516e-07	11.8854	COL1A1	protein_coding
ENSG00000034239	1.01808	1.49848	6.48113	2.70777e-05	0.000266834	2.69194	EFCAB1	protein_coding
ENSG00000204228	1.01553	1.48126	5.74591	8.43546e-05	0.000660263	1.72078	HSD17B8	protein_coding
ENSG00000256340	1.00916	0.653194	5.80101	7.72669e-05	0.000615547	1.58044	ABCC6P1	transcribed_unprocessed_pseudogene
ENSG00000169116	1.00435	2.86019	10.9769	1.04407e-07	3.86386e-06	8.08967	PARM1	protein_coding
ENSG00000140538	1.00159	4.84116	8.59765	1.51679e-06	2.76394e-05	5.52305	NTRK3	protein_coding
ENSG00000233695	1.00107	2.21757	8.34369	2.08475e-06	3.58832e-05	5.21821	GAS6-AS1	lncRNA
ENSG00000132692	0.996337	1.49461	6.73842	1.8513e-05	0.000196975	3.06994	BCAN	protein_coding
ENSG00000156966	0.992339	4.50693	14.0723	6.10313e-09	6.22246e-07	11.0658	B3GNT7	protein_coding
ENSG00000272068	0.984474	2.23558	6.92134	1.42034e-05	0.000157953	3.47832	AL365181.2	lncRNA
ENSG00000255121	0.983703	0.37149	4.51235	0.000671942	0.00330751	-0.238741	CENATAC-DT	lncRNA
ENSG00000213621	0.982472	2.06623	7.58256	5.64743e-06	7.7404e-05	4.29215	RPSAP54	processed_pseudogene
ENSG00000150907	0.982067	1.16236	4.46674	0.000728369	0.00353121	-0.207086	FOXO1	protein_coding
ENSG00000101000	0.968368	2.97403	10.8568	1.18118e-07	4.20278e-06	7.99841	PROCR	protein_coding
ENSG00000027644	0.961065	4.28865	12.6395	2.10723e-08	1.23221e-06	9.86736	INSRR	protein_coding
ENSG00000257524	0.959545	0.431485	4.29351	0.00099161	0.00450009	-0.54036	AL157935.2	protein_coding
ENSG00000157343	0.95833	0.917095	4.6061	0.000569796	0.00290352	-0.0153326	ARMC12	protein_coding
ENSG00000255248	0.953917	1.79224	6.02488	5.43283e-05	0.000461811	2.17669	MIR100HG	lncRNA
ENSG00000171587	0.953026	2.53378	6.3233	3.43421e-05	0.000321518	2.6572	DSCAM	protein_coding
ENSG00000186470	0.941417	0.959492	5.57771	0.000110561	0.000816081	1.37303	BTN3A2	protein_coding
ENSG00000178718	0.940602	2.26355	6.04045	5.30277e-05	0.000454141	2.2422	RPP25	protein_coding
ENSG00000106565	0.936249	1.67928	5.95385	6.07057e-05	0.000508867	1.99019	TMEM176B	protein_coding
ENSG00000167123	0.934427	3.05265	10.6516	1.46198e-07	4.87373e-06	7.81914	CERCAM	protein_coding
ENSG00000165646	0.934058	5.51772	21.9029	3.25741e-11	2.58204e-08	16.1438	SLC18A2	protein_coding
ENSG00000175938	0.933839	2.60085	9.82103	3.59348e-07	9.22153e-06	6.8856	ORAI3	protein_coding
ENSG00000011028	0.933707	6.35083	22.413	2.47108e-11	2.13911e-08	16.5539	MRC2	protein_coding
ENSG00000157978	0.926025	0.559632	5.21996	0.000199176	0.00128358	0.803013	LDLRAP1	protein_coding
ENSG00000270964	0.924183	0.0334366	3.65304	0.0031909	0.0114191	-1.55942	AC016355.1	lncRNA
ENSG00000234498	0.92374	0.914205	5.14714	0.000225022	0.0014125	0.784993	RPL13AP20	processed_pseudogene
ENSG00000121316	0.921193	0.417863	4.62715	0.000549166	0.00282768	-0.0777258	PLBD1	protein_coding
ENSG00000168671	0.92091	2.67281	8.28868	2.23549e-06	3.77915e-05	5.2372	UGT3A2	protein_coding
ENSG00000026508	0.908697	5.75347	23.044	1.77023e-11	1.91681e-08	16.7981	CD44	protein_coding
ENSG00000172794	0.902067	4.9889	20.7116	6.3648e-11	3.94839e-08	15.4552	RAB37	protein_coding
ENSG00000168398	0.900846	4.12166	10.2146	2.32953e-07	6.68768e-06	7.50655	BDKRB2	protein_coding
ENSG00000181585	0.900072	0.838704	5.00163	0.000287773	0.001703	0.515264	TMIE	protein_coding
ENSG00000072182	0.892691	0.553374	4.9833	0.000296893	0.00175044	0.525364	ASIC4	protein_coding
ENSG00000198400	0.884222	5.74699	13.8144	7.56388e-09	7.19476e-07	10.8531	NTRK1	protein_coding
ENSG00000152137	0.883488	3.71283	12.5093	2.37254e-08	1.34331e-06	9.65505	HSPB8	protein_coding
ENSG00000134107	0.8828	2.50178	6.94698	1.36903e-05	0.000153866	3.52022	BHLHE40	protein_coding
ENSG00000085563	0.882284	4.71686	17.1794	5.88556e-10	1.33491e-07	13.298	ABCB1	protein_coding
ENSG00000158008	0.880521	0.406919	4.85503	0.000369785	0.00206905	0.304161	EXTL1	protein_coding
ENSG00000111110	0.880423	0.349197	4.19283	0.00118828	0.00519755	-0.720878	PPM1H	protein_coding
ENSG00000048545	0.878681	1.38616	5.27302	0.000182318	0.00120209	1.04733	GUCA1A	protein_coding
ENSG00000242060	0.862256	0.124806	3.82064	0.00234133	0.00897047	-1.30464	RPS3AP49	processed_pseudogene
ENSG00000128016	0.862021	0.460421	4.70647	0.000478171	0.00253156	0.0881055	ZFP36	protein_coding
ENSG00000005243	0.857004	0.556841	4.74545	0.00044686	0.00240053	0.162014	COPZ2	protein_coding
ENSG00000174791	0.856554	0.80485	4.99703	0.000290034	0.00171354	0.572705	RIN1	protein_coding
ENSG00000154856	0.856402	4.94946	17.8775	3.67261e-10	9.70385e-08	13.7858	APCDD1	protein_coding
ENSG00000272462	0.855292	1.45992	6.012	5.54304e-05	0.000469087	2.12652	U91328.1	lncRNA
ENSG00000144476	0.849134	6.49522	25.5697	5.05803e-12	8.6881e-09	18.0903	ACKR3	protein_coding
ENSG00000240583	0.84813	5.85082	11.3562	7.12391e-08	2.97205e-06	8.53163	AQP1	protein_coding
ENSG00000126709	0.847995	2.59866	7.89794	3.70673e-06	5.59171e-05	4.75817	IFI6	protein_coding
ENSG00000120708	0.847982	1.41248	6.15977	4.40886e-05	0.00039218	2.29855	TGFBI	protein_coding
ENSG00000184564	0.846579	0.672669	4.75215	0.000441693	0.00238146	0.166241	SLITRK6	protein_coding
ENSG00000170961	0.844593	2.65068	8.81085	1.16755e-06	2.23376e-05	5.82027	HAS2	protein_coding
ENSG00000141540	0.844407	4.6626	15.7937	1.58556e-09	2.48601e-07	12.3901	TTYH2	protein_coding
ENSG00000117154	0.843951	0.860459	3.04384	0.00996473	0.0285725	-2.51233	IGSF21	protein_coding
ENSG00000179071	0.842007	0.0134924	4.03907	0.00156987	0.00651172	-0.961819	CCDC89	protein_coding
ENSG00000233670	0.840891	1.7074	5.60157	0.000106372	0.000791614	1.52002	PIRT	protein_coding
ENSG00000135525	0.840458	3.6771	11.3423	7.22274e-08	2.99576e-06	8.6235	MAP7	protein_coding
ENSG00000242049	0.838067	1.66047	6.02257	5.45241e-05	0.00046279	2.19459	DNAJB8-AS1	lncRNA
ENSG00000013364	0.837673	3.4836	11.8425	4.43117e-08	2.10046e-06	9.02416	MVP	protein_coding
ENSG00000275223	0.836803	0.523939	4.14766	0.00128925	0.00555575	-0.755365	AL121906.2	lncRNA
ENSG00000175868	0.834991	3.87161	9.3959	5.83029e-07	1.32042e-05	6.60602	CALCB	protein_coding
ENSG00000144655	0.830944	1.93148	7.14138	1.0386e-05	0.000124111	3.72458	CSRNP1	protein_coding
ENSG00000170271	0.825531	2.52549	8.1098	2.81179e-06	4.53831e-05	5.00507	FAXDC2	protein_coding
ENSG00000130600	0.825466	7.24107	12.1718	3.24284e-08	1.6825e-06	9.21369	H19	lncRNA
ENSG00000221817	0.824784	0.884993	4.05771	0.00151756	0.00633857	-0.883207	PPP3CB-AS1	lncRNA
ENSG00000184838	0.822388	1.42244	5.46543	0.000132737	0.000942237	1.30181	PRR16	protein_coding
ENSG00000133687	0.822113	2.6629	6.26771	3.73704e-05	0.000344668	2.57187	TMTC1	protein_coding
ENSG00000113580	0.820694	3.96906	12.2586	2.9903e-08	1.61612e-06	9.47781	NR3C1	protein_coding
ENSG00000091986	0.820509	3.25972	9.78891	3.72515e-07	9.44058e-06	6.9526	CCDC80	protein_coding
ENSG00000115232	0.819866	4.12436	11.705	5.05904e-08	2.30615e-06	8.99784	ITGA4	protein_coding
ENSG00000155792	0.813824	1.28311	4.7148	0.000471291	0.00249884	0.186668	DEPTOR	protein_coding
ENSG00000158813	0.813021	0.63995	4.12911	0.00133324	0.00570739	-0.785003	EDA	protein_coding
ENSG00000058335	0.809937	3.06687	10.8354	1.20749e-07	4.28569e-06	8.06242	RASGRF1	protein_coding
ENSG00000115840	0.809558	4.13156	13.8387	7.41083e-09	7.14445e-07	10.8391	SLC25A12	protein_coding
ENSG00000145244	0.806647	0.127585	4.20782	0.00115662	0.0050887	-0.667421	CORIN	protein_coding
ENSG00000180875	0.8008	5.09438	8.84198	1.12422e-06	2.18251e-05	5.81904	GREM2	protein_coding
ENSG00000162496	0.800453	1.99108	5.09712	0.000244797	0.0015068	0.801473	DHRS3	protein_coding
ENSG00000118985	0.80019	4.04222	12.5814	2.2214e-08	1.2832e-06	9.77685	ELL2	protein_coding
ENSG00000160606	0.799524	2.30709	7.86648	3.86372e-06	5.77252e-05	4.6719	TLCD1	protein_coding
ENSG00000165300	0.796794	2.4634	6.87537	1.51752e-05	0.000167326	3.42627	SLITRK5	protein_coding
ENSG00000258279	0.795863	0.450344	3.97979	0.00174897	0.00708326	-1.03046	LINC00592	lncRNA
ENSG00000105499	0.795793	0.559285	3.68788	0.00299145	0.0108689	-1.47243	PLA2G4C	protein_coding
ENSG00000165272	0.795729	0.0730193	3.27979	0.00640059	0.019944	-2.1264	AQP3	protein_coding
ENSG00000087076	0.795652	1.81582	5.89733	6.63446e-05	0.000544651	1.99524	HSD17B14	protein_coding
ENSG00000141524	0.795048	1.7473	5.54859	0.000115909	0.000846746	1.49762	TMC6	protein_coding
ENSG00000069188	0.793597	2.80054	7.65565	5.117e-06	7.17184e-05	4.48395	SDK2	protein_coding
ENSG00000165105	0.792789	1.42738	3.52466	0.0040505	0.0138193	-1.75202	RASEF	protein_coding
ENSG00000221955	0.791142	3.15764	10.011	2.9101e-07	7.8639e-06	7.22118	SLC12A8	protein_coding
ENSG00000243789	0.785403	2.1658	5.65152	9.81357e-05	0.000745184	1.65997	JMJD7	protein_coding
ENSG00000110195	0.782682	1.12523	4.27143	0.00103164	0.00465498	-0.528072	FOLR1	protein_coding
ENSG00000266524	0.782488	4.43854	6.36042	3.2465e-05	0.000306356	2.43723	GDF10	protein_coding
ENSG00000130203	0.781089	4.83844	15.8149	1.56073e-09	2.48601e-07	12.4257	APOE	protein_coding
ENSG00000076258	0.77936	0.547406	4.14251	0.0013013	0.0055915	-0.767721	FMO4	protein_coding
ENSG00000203930	0.77838	3.26841	10.4056	1.8966e-07	5.83444e-06	7.64402	LINC00632	lncRNA
ENSG00000246705	0.775283	2.54126	8.10138	2.84257e-06	4.56732e-05	5.01471	H2AJ	protein_coding
ENSG00000166482	0.774877	4.30823	12.9285	1.62552e-08	1.0639e-06	10.1119	MFAP4	protein_coding
ENSG00000237732	0.774785	0.449415	3.20671	0.00734037	0.0223025	-2.24124	CT75	transcribed_unprocessed_pseudogene
ENSG00000102053	0.774219	0.834293	4.21239	0.00114713	0.00505162	-0.649502	ZC3H12B	protein_coding
ENSG00000170075	0.771365	1.16744	4.85845	0.000367618	0.00206341	0.376984	GPR37L1	protein_coding
ENSG00000091262	0.770731	1.69148	5.85801	7.05926e-05	0.000571308	1.94609	ABCC6	protein_coding
ENSG00000177301	0.768348	0.970748	4.27014	0.00103405	0.00466216	-0.529181	KCNA2	protein_coding
ENSG00000180422	0.768069	0.213525	3.0668	0.00954433	0.0276012	-2.46173	LINC00304	lncRNA
ENSG00000116981	0.766523	1.75163	4.89817	0.00034338	0.00195974	0.481147	NT5C1A	protein_coding
ENSG00000176912	0.765918	0.684879	3.9459	0.00186067	0.00743641	-1.0587	TYMSOS	lncRNA
ENSG00000274012	0.757427	2.10574	5.54242	0.000117077	0.000853144	1.474	RN7SL2	misc_RNA
ENSG00000152580	0.757369	0.944117	3.69993	0.00292548	0.0106836	-1.45072	IGSF10	protein_coding
ENSG00000172824	0.756423	1.12591	4.77994	0.000420936	0.00229059	0.290551	CES4A	protein_coding
ENSG00000130813	0.755897	0.2569	3.96358	0.00180152	0.0072467	-1.03512	SHFL	protein_coding
ENSG00000184313	0.754443	0.741308	4.16424	0.00125119	0.00542569	-0.697889	MROH7	protein_coding
ENSG00000173281	0.753956	4.47243	8.30717	2.18358e-06	3.71339e-05	5.2457	PPP1R3B	protein_coding
ENSG00000213999	0.753067	0.278971	3.74097	0.00271178	0.0100472	-1.38399	MEF2B	protein_coding
ENSG00000087303	0.752032	2.84727	6.03114	5.38017e-05	0.000459391	2.20451	NID2	protein_coding
ENSG00000042062	0.75119	1.23301	5.15914	0.000220531	0.0013892	0.877504	RIPOR3	protein_coding
ENSG00000184451	0.750481	1.27874	4.81737	0.000394578	0.00217788	0.351228	CCR10	protein_coding
ENSG00000157087	0.748866	2.2425	5.71702	8.83406e-05	0.000685397	1.75913	ATP2B2	protein_coding
ENSG00000165072	0.748154	1.07164	3.77561	0.00254382	0.00952382	-1.3275	MAMDC2	protein_coding
ENSG00000154027	0.748144	0.934684	4.3966	0.000824928	0.00390367	-0.345256	AK5	protein_coding
ENSG00000043143	0.746741	3.83347	10.8898	1.14166e-07	4.14758e-06	8.19309	JADE2	protein_coding
ENSG00000026103	0.740557	1.1762	4.11207	0.00137501	0.00584411	-0.785713	FAS	protein_coding
ENSG00000110013	0.739812	0.889244	4.28805	0.00100137	0.00453716	-0.528712	SIAE	protein_coding
ENSG00000143512	0.73975	0.718435	4.33294	0.000924067	0.00426134	-0.450069	HHIPL2	protein_coding
ENSG00000170011	0.738063	3.55684	7.10621	1.09144e-05	0.000128699	3.72598	MYRIP	protein_coding
ENSG00000165424	0.736708	3.14126	8.90553	1.04102e-06	2.06582e-05	6.00399	ZCCHC24	protein_coding
ENSG00000109099	0.730971	7.46886	24.4695	8.59617e-12	1.115e-08	17.6237	PMP22	protein_coding
ENSG00000119681	0.730618	1.08951	4.46479	0.000730881	0.00354099	-0.2162	LTBP2	protein_coding
ENSG00000197019	0.729485	2.25556	5.73424	8.59419e-05	0.000670431	1.78468	SERTAD1	protein_coding
ENSG00000198416	0.72742	0.775917	3.56002	0.00379249	0.0130704	-1.67991	ZNF658B	transcribed_unprocessed_pseudogene
ENSG00000126458	0.727077	3.36502	9.53062	4.99227e-07	1.1793e-05	6.74734	RRAS	protein_coding
ENSG00000139329	0.723961	0.0912602	3.26745	0.00655023	0.0203127	-2.14711	LUM	protein_coding
ENSG00000143375	0.721718	3.86973	10.9757	1.04531e-07	3.86386e-06	8.28724	CGN	protein_coding
ENSG00000256443	0.721516	0.81133	4.60516	0.000570735	0.00290726	0.00688686	AP003559.1	lncRNA
ENSG00000170419	0.721163	5.74585	14.5374	4.18103e-09	4.81088e-07	11.4527	VSTM2A	protein_coding
ENSG00000106333	0.720654	7.8623	28.5988	1.3066e-12	7.60309e-09	19.473	PCOLCE	protein_coding
ENSG00000257337	0.718867	0.890352	3.25129	0.00675174	0.0208335	-2.19375	AC068888.1	lncRNA
ENSG00000041353	0.717711	4.36924	6.50422	2.61597e-05	0.000259921	2.68744	RAB27B	protein_coding
ENSG00000198732	0.716523	3.2786	4.29592	0.000987337	0.00448213	-0.777516	SMOC1	protein_coding
ENSG00000125355	0.713437	2.76903	8.12033	2.7738e-06	4.48714e-05	5.05522	TMEM255A	protein_coding
ENSG00000253138	0.712916	0.92379	3.8183	0.00235144	0.00899954	-1.2598	LINC00967	lncRNA
ENSG00000104953	0.712659	2.60568	7.70268	4.80397e-06	6.86117e-05	4.52688	TLE6	protein_coding
ENSG00000236830	0.711805	0.116427	2.71106	0.0185899	0.047112	-3.00597	CBR3-AS1	lncRNA
ENSG00000130518	0.70954	4.13003	11.9179	4.12275e-08	1.98058e-06	9.21212	IQCN	protein_coding
ENSG00000244239	0.70936	0.452643	3.64192	0.00325734	0.0115957	-1.54439	AC007009.1	lncRNA
ENSG00000174292	0.707865	0.773605	4.41575	0.000797305	0.003801	-0.301042	TNK1	protein_coding
ENSG00000073331	0.706783	1.37154	4.767	0.000430472	0.00233004	0.263369	ALPK1	protein_coding
ENSG00000177374	0.706495	4.35938	10.7367	1.33772e-07	4.57059e-06	8.04274	HIC1	protein_coding
ENSG00000134070	0.704558	1.27222	4.35913	0.000881864	0.00410922	-0.383601	IRAK2	protein_coding
ENSG00000176124	0.702909	2.92268	6.2519	3.82824e-05	0.000352623	2.55095	DLEU1	lncRNA
ENSG00000123104	0.702299	4.69357	12.8768	1.70215e-08	1.09202e-06	10.0853	ITPR2	protein_coding
ENSG00000126259	0.70185	-0.129018	2.75176	0.017229	0.0442772	-2.95104	KIRREL2	protein_coding
ENSG00000084636	0.700673	1.34333	4.56162	0.000616076	0.0030886	-0.054128	COL16A1	protein_coding
ENSG00000105329	0.699253	4.56803	12.0794	3.53733e-08	1.78342e-06	9.36224	TGFB1	protein_coding
ENSG00000272909	0.697759	0.695004	4.02133	0.00162139	0.00666685	-0.933251	AL122035.2	lncRNA
ENSG00000010318	0.696563	0.506313	3.12379	0.00857607	0.0253603	-2.38879	PHF7	protein_coding
ENSG00000197355	0.69547	6.28922	16.5275	9.29266e-10	1.79173e-07	12.9478	UAP1L1	protein_coding
ENSG00000160951	0.694938	1.47133	4.5802	0.00059628	0.00300839	-0.0213207	PTGER1	protein_coding
ENSG00000122420	0.694815	2.87939	7.69568	4.84926e-06	6.91892e-05	4.52868	PTGFR	protein_coding
ENSG00000163491	0.694023	1.40525	4.50967	0.000675124	0.00331818	-0.142896	NEK10	protein_coding
ENSG00000266714	0.692091	2.90202	8.83141	1.13873e-06	2.19856e-05	5.94455	MYO15B	protein_coding
ENSG00000187800	0.691206	4.79878	13.3959	1.07961e-08	8.6232e-07	10.5365	PEAR1	protein_coding
ENSG00000185561	0.690753	3.36354	8.47936	1.75746e-06	3.1111e-05	5.52792	TLCD2	protein_coding
ENSG00000136114	0.690542	1.17461	3.62796	0.00334277	0.0118245	-1.57469	THSD1	protein_coding
ENSG00000089127	0.690455	3.77726	9.10472	8.20246e-07	1.72107e-05	6.27029	OAS1	protein_coding
ENSG00000125746	0.690176	4.86532	14.0497	6.21803e-09	6.29212e-07	11.0803	EML2	protein_coding
ENSG00000167371	0.689973	4.30246	12.7657	1.88027e-08	1.16352e-06	9.98227	PRRT2	protein_coding
ENSG00000237515	0.688932	1.19572	4.15914	0.00126278	0.00546009	-0.706195	SHISA9	protein_coding
ENSG00000184828	0.688669	2.08162	5.93918	6.2119e-05	0.00051801	2.08895	ZBTB7C	protein_coding
ENSG00000259976	0.687719	1.19545	3.53748	0.00395491	0.0135613	-1.75165	AC093010.2	lncRNA
ENSG00000128335	0.687033	2.49697	6.6339	2.15824e-05	0.000222162	3.08728	APOL2	protein_coding
ENSG00000241935	0.686041	0.909266	3.65716	0.00316662	0.0113564	-1.52161	HOGA1	protein_coding
ENSG00000235194	0.684923	2.55381	6.61826	2.20864e-05	0.000226385	3.07934	PPP1R3E	protein_coding
ENSG00000167664	0.683815	0.980451	2.74124	0.0175709	0.0449529	-3.04567	TMIGD2	protein_coding
ENSG00000204950	0.682389	2.08776	5.64695	9.88604e-05	0.00074949	1.64814	LRRC10B	protein_coding
ENSG00000225345	0.681898	0.829593	4.11953	0.00135655	0.00578458	-0.769736	SNX18P3	transcribed_unprocessed_pseudogene
ENSG00000230461	0.681286	1.51688	3.93499	0.00189816	0.00754609	-1.07689	PROX1-AS1	lncRNA
ENSG00000214106	0.679559	2.20839	4.97392	0.000301673	0.00177184	0.599525	PAXIP1-AS2	lncRNA
ENSG00000272442	0.679436	1.89659	4.03006	0.00159582	0.00659021	-0.965123	AL353588.1	protein_coding
ENSG00000104375	0.677413	1.12694	3.49798	0.00425689	0.0143859	-1.78296	STK3	protein_coding
ENSG00000242686	0.67664	0.621201	3.28259	0.00636703	0.0198524	-2.13279	PDE6B-AS1	lncRNA
ENSG00000162997	0.676174	0.957136	4.59636	0.000579607	0.00294509	-0.00686087	PRORSD1P	transcribed_unitary_pseudogene
ENSG00000139508	0.673403	2.95346	7.69165	4.87553e-06	6.94945e-05	4.53112	SLC46A3	protein_coding
ENSG00000147119	0.673324	1.7909	3.98413	0.00173515	0.00703129	-1.01346	CHST7	protein_coding
ENSG00000230513	0.672973	1.15803	4.21622	0.00113925	0.00502158	-0.610869	THAP7-AS1	lncRNA
ENSG00000119138	0.670664	3.269	7.59851	5.52692e-06	7.59461e-05	4.41454	KLF9	protein_coding
ENSG00000119227	0.670237	2.65647	5.87389	6.88429e-05	0.000560965	1.97465	PIGZ	protein_coding
ENSG00000225339	0.668707	0.888773	3.80912	0.00239152	0.00909926	-1.27305	AL354740.1	lncRNA
ENSG00000070808	0.668698	2.13887	6.22064	4.01561e-05	0.000365462	2.50326	CAMK2A	protein_coding
ENSG00000170425	0.668346	2.2432	5.14482	0.000225899	0.00141738	0.867553	ADORA2B	protein_coding
ENSG00000172878	0.666271	2.49981	5.84791	7.17286e-05	0.000578532	1.95304	METAP1D	protein_coding
ENSG00000243708	0.665636	2.56596	6.40749	3.02403e-05	0.000288788	2.77506	PLA2G4B	protein_coding
ENSG00000258056	0.664931	1.62094	4.25252	0.00106727	0.00478287	-0.557457	AC009779.2	lncRNA
ENSG00000174807	0.664648	4.65917	11.7925	4.64899e-08	2.18197e-06	9.09011	CD248	protein_coding
ENSG00000122679	0.663809	2.52479	5.64317	9.9465e-05	0.000751677	1.64313	RAMP3	protein_coding
ENSG00000135437	0.662411	0.533324	3.49761	0.00425981	0.014389	-1.77726	RDH5	protein_coding
ENSG00000162004	0.662213	2.11148	5.3685	0.00015565	0.0010643	1.22002	CCDC78	protein_coding
ENSG00000111816	0.661634	0.654548	3.18245	0.00768214	0.0231389	-2.286	FRK	protein_coding
ENSG00000007944	0.661509	2.13327	5.39265	0.000149579	0.00103151	1.26224	MYLIP	protein_coding
ENSG00000170667	0.66101	3.00592	2.67704	0.0198083	0.0497053	-3.56438	RASA4B	protein_coding
ENSG00000137507	0.660393	3.4582	9.42039	5.66738e-07	1.29379e-05	6.62392	LRRC32	protein_coding
ENSG00000051523	0.659916	2.01163	5.35137	0.000160114	0.00108618	1.1965	CYBA	protein_coding
ENSG00000183298	0.658725	2.28496	3.49867	0.00425144	0.0143777	-1.92636	RPSAP19	processed_pseudogene
ENSG00000144152	0.657895	2.0522	5.31955	0.000168769	0.00112998	1.14593	FBLN7	protein_coding
ENSG00000078269	0.657374	4.01768	10.0711	2.72405e-07	7.50323e-06	7.35268	SYNJ2	protein_coding
ENSG00000243749	0.65714	2.21542	5.21395	0.000201185	0.00129419	0.97942	TMEM35B	protein_coding
ENSG00000271918	0.656611	1.09725	4.45049	0.00074964	0.00362203	-0.233295	AC034236.2	lncRNA
ENSG00000119698	0.655949	0.781984	3.85416	0.00220141	0.00853526	-1.2044	PPP4R4	protein_coding
ENSG00000075429	0.655254	1.04529	3.98585	0.00172973	0.00701531	-0.985693	CACNG5	protein_coding
ENSG00000115461	0.654338	5.49767	12.7746	1.86523e-08	1.16214e-06	9.96416	IGFBP5	protein_coding
ENSG00000162390	0.654055	4.16623	11.0477	9.71404e-08	3.66517e-06	8.36658	ACOT11	protein_coding
ENSG00000146122	0.653635	3.90392	7.63914	5.23199e-06	7.29004e-05	4.41019	DAAM2	protein_coding
ENSG00000165186	0.653327	1.3391	4.01921	0.00162767	0.00668497	-0.936528	PTCHD1	protein_coding
ENSG00000060718	0.653197	4.57036	10.9469	1.07664e-07	3.94899e-06	8.24837	COL11A1	protein_coding
ENSG00000090534	0.65244	0.475157	2.77897	0.0163741	0.0425625	-2.92211	THPO	protein_coding
ENSG00000130283	0.652093	3.15204	3.98831	0.00172197	0.0069878	-1.27425	GDF1	protein_coding
ENSG00000156711	0.651118	3.63567	8.22802	2.41534e-06	4.02594e-05	5.20869	MAPK13	protein_coding
ENSG00000164318	0.650264	3.98929	10.0221	2.8749e-07	7.81317e-06	7.29962	EGFLAM	protein_coding
ENSG00000214770	0.649064	0.237301	3.40107	0.0051009	0.0166164	-1.93231	AL161756.1	lncRNA
ENSG00000115107	0.649058	4.35869	10.4788	1.75445e-07	5.52595e-06	7.77578	STEAP3	protein_coding
ENSG00000245532	0.648299	6.8837	20.0261	9.51647e-11	4.73952e-08	15.2274	NEAT1	lncRNA
ENSG00000255020	0.644141	2.73099	5.00276	0.000287225	0.00170179	0.58369	AF131216.3	lncRNA
ENSG00000272031	0.642879	0.826685	3.22773	0.00705658	0.0216105	-2.22304	ANKRD34A	protein_coding
ENSG00000090013	0.640994	2.37638	5.86899	6.93782e-05	0.000564039	1.9869	BLVRB	protein_coding
ENSG00000116774	0.640871	2.09314	5.52958	0.000119547	0.000869367	1.47381	OLFML3	protein_coding
ENSG00000087116	0.640045	7.46748	22.3553	2.5487e-11	2.13911e-08	16.5463	ADAMTS2	protein_coding
ENSG00000115556	0.638121	3.60346	7.10697	1.09026e-05	0.000128667	3.71308	PLCD4	protein_coding
ENSG00000131981	0.636372	1.68101	4.72074	0.000466454	0.00248427	0.204321	LGALS3	protein_coding
ENSG00000157152	0.636214	7.12656	16.3288	1.07153e-09	1.97661e-07	12.7571	SYN2	protein_coding
ENSG00000064309	0.636174	5.80636	10.4022	1.90363e-07	5.84106e-06	7.52909	CDON	protein_coding
ENSG00000111666	0.635942	4.05654	8.55023	1.60876e-06	2.90186e-05	5.58928	CHPT1	protein_coding
ENSG00000260001	0.635886	1.76356	4.58897	0.00058717	0.00297188	-0.0141886	TGFBR3L	protein_coding
ENSG00000163630	0.635847	1.56661	3.94026	0.00187995	0.00749459	-1.07175	SYNPR	protein_coding
ENSG00000118194	0.635768	5.20787	14.2641	5.21466e-09	5.52349e-07	11.2562	TNNT2	protein_coding
ENSG00000260793	0.635074	0.715062	4.03982	0.00156773	0.00650809	-0.897581	AC003102.1	lncRNA
ENSG00000249481	0.634767	1.62752	3.64887	0.00321564	0.0115018	-1.57758	SPATS1	protein_coding
ENSG00000006611	0.634703	3.28562	8.49419	1.72517e-06	3.08843e-05	5.54494	USH1C	protein_coding
ENSG00000116299	0.634396	3.31723	7.99008	3.2849e-06	5.09445e-05	4.92	ELAPOR1	protein_coding
ENSG00000280987	0.633246	5.17088	7.93359	3.53705e-06	5.39174e-05	4.65703	MATR3	protein_coding
ENSG00000256116	0.633205	0.102798	3.08561	0.00921317	0.0268456	-2.43087	AP001453.1	lncRNA
ENSG00000265203	0.632485	3.33995	4.87805	0.000355442	0.00201328	0.25745	RBP3	protein_coding
ENSG00000121060	0.628834	4.07444	8.2702	2.28871e-06	3.85997e-05	5.22283	TRIM25	protein_coding
ENSG00000142046	0.628774	1.84436	4.21009	0.0011519	0.00506949	-0.662633	TMEM91	protein_coding
ENSG00000114200	0.628623	0.271696	2.68757	0.0194232	0.0488679	-3.04798	BCHE	protein_coding
ENSG00000112561	0.628543	2.86378	6.16624	4.36516e-05	0.00038902	2.415	TFEB	protein_coding
ENSG00000179085	0.626593	2.45147	6.2242	3.99378e-05	0.00036481	2.51331	DPM3	protein_coding
ENSG00000065357	0.625856	2.64123	6.37677	3.16733e-05	0.000299877	2.73469	DGKA	protein_coding
ENSG00000182712	0.625107	1.28627	3.82471	0.00232387	0.00891795	-1.26733	CMC4	protein_coding
ENSG00000108641	0.624258	2.24635	5.18906	0.00020974	0.00133537	0.928211	B9D1	protein_coding
ENSG00000163075	0.623525	0.606059	2.90321	0.0129741	0.0353273	-2.7528	CFAP221	protein_coding
ENSG00000099840	0.623405	0.184709	3.46846	0.00449776	0.0150467	-1.82416	IZUMO4	protein_coding
ENSG00000176485	0.622796	3.44179	7.72775	4.6455e-06	6.68839e-05	4.57623	PLAAT3	protein_coding
ENSG00000151572	0.622112	3.62214	7.48	6.49277e-06	8.54642e-05	4.21923	ANO4	protein_coding
ENSG00000255152	0.621122	2.91032	5.20141	0.000205451	0.00131393	0.85282	MSH5-SAPCD1	protein_coding
ENSG00000141384	0.618543	3.18417	6.87563	1.51697e-05	0.000167326	3.43045	TAF4B	protein_coding
ENSG00000215475	0.618489	2.26036	5.49258	0.000126977	0.000909949	1.4163	SIAH3	protein_coding
ENSG00000178081	0.618247	0.7767	3.3476	0.00563733	0.017978	-2.02083	ULK4P3	transcribed_unprocessed_pseudogene
ENSG00000164088	0.618236	2.63797	6.65933	2.07889e-05	0.000216508	3.13788	PPM1M	protein_coding
ENSG00000246379	0.617912	0.357642	2.93837	0.0121461	0.0335464	-2.66207	AC040168.1	lncRNA
ENSG00000117791	0.617889	1.96233	5.2152	0.000200768	0.00129208	0.987056	MTARC2	protein_coding
ENSG00000250538	0.617665	1.73428	4.17751	0.00122159	0.00532526	-0.681299	AC104407.1	lncRNA
ENSG00000164627	0.6167	1.35622	3.67402	0.00306922	0.0110725	-1.4987	KIF6	protein_coding
ENSG00000166793	0.614146	1.70052	4.75527	0.000439317	0.00237161	0.258987	YPEL4	protein_coding
ENSG00000139410	0.613663	1.19128	3.73673	0.00273308	0.0101103	-1.39334	SDSL	protein_coding
ENSG00000013297	0.613603	0.79162	2.86395	0.0139651	0.0375314	-2.81495	CLDN11	protein_coding
ENSG00000152315	0.613515	0.0546535	2.7863	0.016151	0.0420824	-2.90046	KCNK13	protein_coding
ENSG00000249042	0.613278	0.708898	3.22154	0.00713893	0.0218002	-2.22617	AC008771.1	lncRNA
ENSG00000167994	0.610667	3.38691	7.14049	1.03991e-05	0.000124162	3.77632	RAB3IL1	protein_coding
ENSG00000140795	0.609996	2.09342	5.10089	0.000243242	0.00149982	0.806601	MYLK3	protein_coding
ENSG00000060656	0.609792	6.88947	20.1185	9.00731e-11	4.73952e-08	15.2867	PTPRU	protein_coding
ENSG00000069974	0.609581	4.05379	9.8475	3.48873e-07	9.0669e-06	7.1101	RAB27A	protein_coding
ENSG00000134321	0.609515	1.25499	4.1556	0.00127087	0.00548147	-0.712673	RSAD2	protein_coding
ENSG00000269954	0.608349	0.789304	2.79514	0.0158861	0.041521	-2.94945	AC022239.1	lncRNA
ENSG00000149972	0.606454	2.58633	4.84554	0.00037588	0.00209412	0.32717	CNTN5	protein_coding
ENSG00000164086	0.605928	4.85025	11.8554	4.37651e-08	2.08843e-06	9.14847	DUSP7	protein_coding
ENSG00000168273	0.604509	1.93171	4.19961	0.00117385	0.00515021	-0.67752	SMIM4	protein_coding
ENSG00000099957	0.604309	2.74834	6.18654	4.23112e-05	0.000380641	2.45257	P2RX6	protein_coding
ENSG00000124508	0.603696	0.92379	2.76168	0.0169122	0.043648	-2.99843	BTN2A2	protein_coding
ENSG00000205913	0.602997	1.22428	3.86066	0.00217527	0.00845226	-1.19952	SRRM2-AS1	lncRNA
ENSG00000171992	0.601869	4.07083	9.76032	3.84668e-07	9.62884e-06	7.01418	SYNPO	protein_coding
ENSG00000016402	0.601723	1.44316	4.01398	0.00164324	0.00673666	-0.944516	IL20RA	protein_coding
ENSG00000102032	0.599934	4.4884	12.1185	3.40936e-08	1.74981e-06	9.3997	RENBP	protein_coding
ENSG00000085117	0.599819	1.06382	3.30201	0.00613962	0.019257	-2.13512	CD82	protein_coding
ENSG00000102871	0.59907	1.35853	4.12345	0.00134696	0.00575132	-0.764741	TRADD	protein_coding
ENSG00000166710	0.598977	6.94683	18.6058	2.28609e-10	6.93998e-08	14.3485	B2M	protein_coding
ENSG00000133107	0.598698	0.706737	2.95524	0.0117676	0.0326655	-2.64674	TRPC4	protein_coding
ENSG00000159640	0.598326	6.71191	18.9573	1.82991e-10	6.21649e-08	14.5758	ACE	protein_coding
ENSG00000272899	0.59772	0.82093	3.36178	0.00548969	0.017633	-2.00183	ATP6V1FNB	protein_coding
ENSG00000138639	0.597707	1.33257	3.45482	0.00461375	0.0153784	-1.88066	ARHGAP24	protein_coding
ENSG00000105516	0.597377	3.29325	7.06633	1.15481e-05	0.000134615	3.68866	DBP	protein_coding
ENSG00000183287	0.597328	1.83171	4.7769	0.000423158	0.00229881	0.287049	CCBE1	protein_coding
ENSG00000103269	0.597057	2.16838	5.63239	0.000101209	0.000760424	1.62947	RHBDL1	protein_coding
ENSG00000151789	0.596674	1.29875	3.0188	0.0104444	0.0296557	-2.61448	ZNF385D	protein_coding
ENSG00000148180	0.595796	0.195148	2.73366	0.0178214	0.0454796	-2.98047	GSN	protein_coding
ENSG00000105639	0.595539	1.14336	3.29179	0.0062582	0.0195644	-2.14254	JAK3	protein_coding
ENSG00000145476	0.595407	0.853325	3.52755	0.00402877	0.0137683	-1.74339	CYP4V2	protein_coding
ENSG00000154265	0.595396	1.7952	4.7995	0.000406943	0.00223061	0.327188	ABCA5	protein_coding
ENSG00000107562	0.594677	5.53882	11.2378	8.01734e-08	3.22229e-06	8.45533	CXCL12	protein_coding
ENSG00000235245	0.594554	-0.00510265	2.92142	0.0125384	0.0343837	-2.69427	AL360181.2	lncRNA
ENSG00000249592	0.594491	1.78559	4.56457	0.000612885	0.0030791	-0.0498341	AC139887.2	lncRNA
ENSG00000100490	0.593925	0.615777	3.42239	0.00490174	0.0161342	-1.89911	CDKL1	protein_coding
ENSG00000019991	0.593904	2.77622	5.05409	0.000263263	0.001595	0.657367	HGF	protein_coding
ENSG00000260329	0.593436	1.88619	4.59817	0.000577769	0.00293785	-0.0013377	AC007541.1	lncRNA
ENSG00000241399	0.593211	2.80144	5.79612	7.78696e-05	0.000618965	1.85923	CD302	protein_coding
ENSG00000115657	0.590616	5.72098	13.0641	1.4417e-08	1.03259e-06	10.1888	ABCB6	protein_coding
ENSG00000040731	0.590254	3.51179	5.87106	6.91512e-05	0.000562834	1.90125	CDH10	protein_coding
ENSG00000184599	0.589128	2.11631	5.03028	0.000274108	0.00164189	0.68896	TAFA3	protein_coding
ENSG00000140057	0.588473	3.16133	7.23772	9.07346e-06	0.000111316	3.92841	AK7	protein_coding
ENSG00000117266	0.588204	3.27054	6.18962	4.21116e-05	0.000379772	2.42406	CDK18	protein_coding
ENSG00000013293	0.586609	8.63316	10.9952	1.02471e-07	3.81738e-06	7.90152	SLC7A14	protein_coding
ENSG00000163947	0.586549	4.10888	7.02588	1.22313e-05	0.000141012	3.53264	ARHGEF3	protein_coding
ENSG00000225614	0.586322	4.8569	8.31923	2.15039e-06	3.67007e-05	5.15804	ZNF469	protein_coding
ENSG00000198062	0.586193	1.31593	3.10153	0.00894193	0.0262463	-2.47876	POTEH	protein_coding
ENSG00000168675	0.586092	0.688967	2.80865	0.0154893	0.0407001	-2.91841	LDLRAD4	protein_coding
ENSG00000171435	0.585186	2.67236	4.94753	0.000315569	0.00184153	0.51026	KSR2	protein_coding
ENSG00000183148	0.583758	0.824966	3.4055	0.0050588	0.0165094	-1.93723	ANKRD20A2P	protein_coding
ENSG00000088340	0.583312	2.77157	5.84126	7.24876e-05	0.000583006	1.909	FER1L4	transcribed_unitary_pseudogene
ENSG00000130643	0.582965	2.44349	5.10963	0.000239686	0.00148238	0.800881	CALY	protein_coding
ENSG00000281398	0.582547	2.16707	4.80789	0.000401084	0.00220526	0.322386	SNHG4	lncRNA
ENSG00000138028	0.581847	2.00018	5.13812	0.00022846	0.0014278	0.864635	CGREF1	protein_coding
ENSG00000164967	0.581747	2.64721	5.85151	7.13214e-05	0.000576551	1.9557	RPP25L	protein_coding
ENSG00000197442	0.58137	4.49527	10.3113	2.09841e-07	6.19879e-06	7.58487	MAP3K5	protein_coding
ENSG00000245281	0.581175	0.204191	2.8274	0.014955	0.0396571	-2.83417	AC124242.1	lncRNA
ENSG00000126453	0.581138	1.095	3.83864	0.00226509	0.00874412	-1.22864	BCL2L12	protein_coding
ENSG00000197324	0.580636	4.69443	10.5165	1.68561e-07	5.33266e-06	7.786	LRP10	protein_coding
ENSG00000170458	0.580319	0.745506	2.85933	0.0140866	0.0378081	-2.8338	CD14	protein_coding
ENSG00000056291	0.579965	0.250395	2.86133	0.0140339	0.0376738	-2.79048	NPFFR2	protein_coding
ENSG00000171962	0.579898	0.198909	2.88604	0.0133987	0.0362964	-2.7433	DRC3	protein_coding
ENSG00000008282	0.578457	5.23703	12.3727	2.69004e-08	1.48191e-06	9.61081	SYPL1	protein_coding
ENSG00000280119	0.577486	2.03285	5.08383	0.00025035	0.00153108	0.765244	AC093642.3	TEC
ENSG00000121064	0.576852	6.24023	16.2872	1.10419e-09	1.97661e-07	12.7763	SCPEP1	protein_coding
ENSG00000277142	0.576523	1.93544	3.97847	0.00175317	0.00709625	-1.02948	LINC00235	lncRNA
ENSG00000143443	0.573558	2.37435	5.22186	0.000198547	0.00128068	0.982508	C1orf56	protein_coding
ENSG00000133256	0.573517	1.48309	4.02418	0.001613	0.00664192	-0.932058	PDE6B	protein_coding
ENSG00000231764	0.572441	2.00713	4.5113	0.000673194	0.00331212	-0.142403	DLX6-AS1	lncRNA
ENSG00000181690	0.571228	0.892045	2.98605	0.0111065	0.0311435	-2.61899	PLAG1	protein_coding
ENSG00000113140	0.570827	6.39174	16.6143	8.73569e-10	1.70741e-07	13.0086	SPARC	protein_coding
ENSG00000154553	0.570141	2.97036	5.6565	9.73521e-05	0.000740415	1.62232	PDLIM3	protein_coding
ENSG00000230417	0.568166	1.3981	3.55088	0.00385753	0.0132625	-1.71317	LINC00595	lncRNA
ENSG00000011347	0.568048	6.87043	16.9257	7.01681e-10	1.49427e-07	13.2109	SYT7	protein_coding
ENSG00000170634	0.567859	1.21122	3.81519	0.00236494	0.00902944	-1.27049	ACYP2	protein_coding
ENSG00000273162	0.567616	0.825399	3.58062	0.00364999	0.0126834	-1.649	AL133215.2	lncRNA
ENSG00000172986	0.567541	1.66406	4.08323	0.00144882	0.00610332	-0.840334	GXYLT2	protein_coding
ENSG00000185352	0.565924	1.74201	3.98871	0.00172071	0.00698468	-1.00845	HS6ST3	protein_coding
ENSG00000171084	0.565844	1.30839	3.40457	0.00506762	0.0165306	-1.9622	FAM86JP	transcribed_unprocessed_pseudogene
ENSG00000064300	0.565728	7.29466	10.882	1.15089e-07	4.14758e-06	7.88266	NGFR	protein_coding
ENSG00000176769	0.565127	1.33839	3.95062	0.00184467	0.00737828	-1.0472	TCERG1L	protein_coding
ENSG00000203497	0.564732	0.746681	3.33026	0.00582327	0.0184513	-2.0659	PDCD4-AS1	lncRNA
ENSG00000173930	0.564519	0.525667	2.9818	0.0111956	0.0313458	-2.60254	SLCO4C1	protein_coding
ENSG00000237037	0.564399	2.04235	4.72381	0.000463966	0.00247564	0.195084	NDUFA6-DT	lncRNA
ENSG00000110841	0.562983	1.42196	3.64418	0.00324375	0.0115602	-1.5951	PPFIBP1	protein_coding
ENSG00000258388	0.562303	1.28811	2.86895	0.0138349	0.0372798	-2.89222	PPT2-EGFL8	protein_coding
ENSG00000058668	0.558427	5.60758	13.041	1.47127e-08	1.03259e-06	10.186	ATP2B4	protein_coding
ENSG00000160685	0.557937	2.242	4.63485	0.000541816	0.00279589	0.0439976	ZBTB7B	protein_coding
ENSG00000223764	0.557829	3.96681	7.15682	1.01627e-05	0.00012185	3.72106	LINC02593	lncRNA
ENSG00000176055	0.556006	2.00524	3.58823	0.00359874	0.0125267	-1.72125	MBLAC2	protein_coding
ENSG00000272734	0.555507	2.8384	5.88094	6.80812e-05	0.000556271	1.97521	ADIRF-AS1	lncRNA
ENSG00000125347	0.554169	2.07322	4.55306	0.00062542	0.00312447	-0.0770768	IRF1	protein_coding
ENSG00000053108	0.554111	3.80621	4.24779	0.00107638	0.00481133	-0.975549	FSTL4	protein_coding
ENSG00000249509	0.553334	0.33778	2.7626	0.016883	0.0435916	-2.94493	NEUROG2-AS1	lncRNA
ENSG00000188060	0.552967	2.95086	5.29426	0.000175996	0.00116687	1.02651	RAB42	protein_coding
ENSG00000103260	0.552931	4.28939	8.40408	1.93168e-06	3.36935e-05	5.36361	METRN	protein_coding
ENSG00000086717	0.551908	4.53553	9.55286	4.86681e-07	1.16314e-05	6.74797	PPEF1	protein_coding
ENSG00000272989	0.551305	1.49165	3.03362	0.0101578	0.0290154	-2.62535	LINC02012	lncRNA
ENSG00000126246	0.551171	2.67345	6.17006	4.33963e-05	0.000387825	2.42776	IGFLR1	protein_coding
ENSG00000112667	0.551084	3.12988	6.10229	4.81775e-05	0.000418889	2.2913	DNPH1	protein_coding
ENSG00000251003	0.550828	2.38521	4.71481	0.000471282	0.00249884	0.159382	ZFPM2-AS1	lncRNA
ENSG00000149634	0.550682	0.909979	3.42801	0.00485055	0.015988	-1.90348	SPATA25	protein_coding
ENSG00000213689	0.550395	2.23175	3.93975	0.00188172	0.00749956	-1.18085	TREX1	protein_coding
ENSG00000117280	0.550191	4.00091	7.61634	5.39538e-06	7.45943e-05	4.37915	RAB29	protein_coding
ENSG00000162873	0.548317	0.707413	2.77808	0.0164014	0.0426191	-2.96214	KLHDC8A	protein_coding
ENSG00000090539	0.548131	1.73394	3.61211	0.00344261	0.0120924	-1.69303	CHRD	protein_coding
ENSG00000118804	0.547094	1.92429	4.39109	0.000833042	0.00392925	-0.355804	STBD1	protein_coding
ENSG00000103852	0.547021	2.66668	4.41711	0.000795379	0.00379548	-0.386299	TTC23	protein_coding
ENSG00000066027	0.546987	3.17006	5.90009	6.60567e-05	0.000542601	1.99544	PPP2R5A	protein_coding
ENSG00000273329	0.546026	2.03654	4.27855	0.00101855	0.00460332	-0.540251	AC078846.1	lncRNA
ENSG00000178201	0.544914	1.0387	3.01402	0.0105385	0.0298637	-2.57804	VN1R1	protein_coding
ENSG00000149218	0.5448	3.79327	7.23249	9.14e-06	0.000112036	3.87395	ENDOD1	protein_coding
ENSG00000259207	0.544677	1.40216	3.31122	0.00603454	0.019011	-2.12244	ITGB3	protein_coding
ENSG00000271270	0.544509	1.54062	3.94551	0.00186198	0.00743959	-1.06527	TMCC1-AS1	lncRNA
ENSG00000123901	0.544309	1.50112	3.92338	0.00193893	0.00765759	-1.10069	GPR83	protein_coding
ENSG00000267750	0.543155	1.55183	4.0551	0.00152476	0.0063668	-0.899434	RUNDC3A-AS1	lncRNA
ENSG00000267280	0.542503	3.10189	5.62449	0.000102506	0.000767343	1.5559	TBX2-AS1	lncRNA
ENSG00000272405	0.542134	3.60875	6.44478	2.85926e-05	0.000277901	2.74518	AL365181.3	lncRNA
ENSG00000004776	0.542066	1.61708	4.084	0.0014468	0.00609837	-0.846884	HSPB6	protein_coding
ENSG00000026559	0.541745	4.32762	7.65333	5.13302e-06	7.18723e-05	4.36091	KCNG1	protein_coding
ENSG00000241316	0.541393	0.622078	2.81566	0.0152873	0.0402806	-2.89245	SUCLG2-AS1	lncRNA
ENSG00000162599	0.540595	2.50198	4.53502	0.000645606	0.00320269	-0.161674	NFIA	protein_coding
ENSG00000185432	0.540431	6.11534	11.2081	8.25954e-08	3.29182e-06	8.36187	METTL7A	protein_coding
ENSG00000187824	0.540247	1.70941	4.19217	0.0011897	0.00520216	-0.666839	TMEM220	protein_coding
ENSG00000258301	0.540072	1.45468	3.59748	0.0035374	0.0123494	-1.65897	VASH1-AS1	lncRNA
ENSG00000144406	0.540054	6.26595	13.7232	8.16653e-09	7.46499e-07	10.7182	UNC80	protein_coding
ENSG00000182771	0.54003	5.20858	12.0353	3.68777e-08	1.83287e-06	9.29056	GRID1	protein_coding
ENSG00000181019	0.538486	2.03986	4.17662	0.00122353	0.00533211	-0.704537	NQO1	protein_coding
ENSG00000247373	0.536734	1.56764	4.01107	0.00165199	0.00676344	-0.970034	TMED2-DT	lncRNA
ENSG00000147576	0.536398	1.16451	3.5512	0.00385526	0.0132579	-1.71965	ADHFE1	protein_coding
ENSG00000104524	0.53559	3.21595	5.66082	9.66778e-05	0.000737252	1.60407	PYCR3	protein_coding
ENSG00000137070	0.535493	5.77626	14.3373	4.91342e-09	5.3515e-07	11.287	IL11RA	protein_coding
ENSG00000133805	0.535269	3.18249	6.43419	2.90507e-05	0.000280455	2.78934	AMPD3	protein_coding
ENSG00000250479	0.53515	4.92577	9.98072	3.00899e-07	8.06997e-06	7.18131	CHCHD10	protein_coding
ENSG00000204802	0.534986	2.17822	4.40372	0.00081454	0.00386236	-0.342482	AL590399.1	lncRNA
ENSG00000241014	0.534946	1.54975	3.94153	0.00187559	0.0074814	-1.07851	AC114490.1	transcribed_unitary_pseudogene
ENSG00000100292	0.534532	2.60367	4.69807	0.000485214	0.00256029	0.0976933	HMOX1	protein_coding
ENSG00000092929	0.534462	0.499818	2.71621	0.0184122	0.0467446	-3.042	UNC13D	protein_coding
ENSG00000104450	0.533776	3.02777	4.87128	0.000359602	0.002032	0.309394	SPAG1	protein_coding
ENSG00000171451	0.533775	4.59892	10.5277	1.66587e-07	5.28193e-06	7.82329	DSEL	protein_coding
ENSG00000122971	0.53304	3.73005	8.23255	2.40141e-06	4.0074e-05	5.20924	ACADS	protein_coding
ENSG00000072954	0.532688	4.17827	8.19183	2.52994e-06	4.15388e-05	5.12067	TMEM38A	protein_coding
ENSG00000075035	0.532094	5.84326	6.78274	1.73547e-05	0.000187588	2.83017	WSCD2	protein_coding
ENSG00000025039	0.531785	2.77351	4.23816	0.00109516	0.00486935	-0.730904	RRAGD	protein_coding
ENSG00000226200	0.531722	0.867269	3.16872	0.0078825	0.0236227	-2.32679	SGMS1-AS1	lncRNA
ENSG00000168490	0.531654	2.758	5.52091	0.000121247	0.000876813	1.42436	PHYHIP	protein_coding
ENSG00000111145	0.531224	4.86633	11.12	9.02659e-08	3.49154e-06	8.42009	ELK3	protein_coding
ENSG00000184524	0.530894	5.07949	12.3066	2.85978e-08	1.55146e-06	9.5518	CEND1	protein_coding
ENSG00000069869	0.530328	3.90044	6.74572	1.83168e-05	0.000195617	3.14748	NEDD4	protein_coding
ENSG00000238129	0.529376	2.1529	4.384	0.000843628	0.00396472	-0.375931	AL121904.1	lncRNA
ENSG00000178467	0.529064	4.02153	7.99484	3.26456e-06	5.07948e-05	4.86077	P4HTM	protein_coding
ENSG00000173218	0.528355	4.95968	10.8203	1.22652e-07	4.31101e-06	8.09457	VANGL1	protein_coding
ENSG00000114779	0.527787	2.85683	5.60699	0.000105444	0.000785629	1.55355	ABHD14B	protein_coding
ENSG00000174669	0.52641	1.74652	3.50932	0.00416785	0.0141487	-1.83786	SLC29A2	protein_coding
ENSG00000255346	0.525743	0.450872	2.76	0.0169653	0.0437566	-2.96409	NOX5	protein_coding
ENSG00000002933	0.524865	0.781741	2.85057	0.0143198	0.0383251	-2.8218	TMEM176A	protein_coding
ENSG00000156521	0.524065	4.01503	8.18464	2.5534e-06	4.18519e-05	5.12571	TYSND1	protein_coding
ENSG00000156453	0.523584	5.71718	10.877	1.15682e-07	4.14758e-06	8.07975	PCDH1	protein_coding
ENSG00000163702	0.52327	2.58405	3.72808	0.00277712	0.0102388	-1.60726	IL17RC	protein_coding
ENSG00000279822	0.522839	2.20138	4.1612	0.00125807	0.00545102	-0.757554	AC016397.2	TEC
ENSG00000179598	0.522592	4.03904	8.94308	9.94972e-07	1.99386e-05	6.06049	PLD6	protein_coding
ENSG00000067177	0.520965	3.40145	6.69486	1.97319e-05	0.000207884	3.14293	PHKA1	protein_coding
ENSG00000160539	0.518724	3.47446	6.08116	4.97798e-05	0.00043046	2.21575	PLPP7	protein_coding
ENSG00000082014	0.518688	3.38623	6.7522	1.81444e-05	0.000194067	3.2254	SMARCD3	protein_coding
ENSG00000160050	0.518543	3.64635	6.39646	3.07467e-05	0.000292245	2.67642	CCDC28B	protein_coding
ENSG00000115295	0.51767	4.45124	9.84408	3.50208e-07	9.06856e-06	7.08456	CLIP4	protein_coding
ENSG00000071205	0.517047	5.38925	11.4518	6.48025e-08	2.78495e-06	8.70639	ARHGAP10	protein_coding
ENSG00000205220	0.516634	1.60558	3.04878	0.0098727	0.0283713	-2.57733	PSMB10	protein_coding
ENSG00000136928	0.515837	2.00096	4.2374	0.00109665	0.00487336	-0.622103	GABBR2	protein_coding
ENSG00000148225	0.515191	2.70921	4.40674	0.000810182	0.00384681	-0.408046	WDR31	protein_coding
ENSG00000260686	0.514991	0.838053	2.87004	0.0138066	0.0372246	-2.80104	AC008669.1	lncRNA
ENSG00000261136	0.514811	1.90415	2.78564	0.0161709	0.0421187	-3.10843	AC023908.3	lncRNA
ENSG00000139567	0.514803	2.95539	5.71659	8.84025e-05	0.000685504	1.70581	ACVRL1	protein_coding
ENSG00000267270	0.514511	1.8937	3.81709	0.0023567	0.00901	-1.31804	PARD6G-AS1	lncRNA
ENSG00000171357	0.514425	1.37571	3.06865	0.00951122	0.0275268	-2.54054	LURAP1	protein_coding
ENSG00000100678	0.513728	7.58162	19.2048	1.56802e-10	5.88749e-08	14.7108	SLC8A3	protein_coding
ENSG00000224223	0.513651	0.388969	2.70141	0.0189277	0.047883	-3.07585	VSTM2A-OT1	lncRNA
ENSG00000239911	0.513466	2.56789	5.23044	0.000195722	0.00126647	0.981803	PRKAG2-AS1	lncRNA
ENSG00000049860	0.512989	5.21796	9.7251	4.00231e-07	9.89876e-06	6.83882	HEXB	protein_coding
ENSG00000120885	0.512854	7.50281	18.2326	2.90827e-10	8.4684e-08	14.0808	CLU	protein_coding
ENSG00000159307	0.511429	8.40227	8.64058	1.4384e-06	2.64472e-05	5.12773	SCUBE1	protein_coding
ENSG00000103742	0.510952	0.528121	2.79548	0.0158761	0.0415099	-2.90922	IGDCC4	protein_coding
ENSG00000140479	0.510188	2.78788	4.5166	0.000666928	0.00328922	-0.205428	PCSK6	protein_coding
ENSG00000187266	0.509985	4.26095	7.17228	9.94424e-06	0.000119331	3.69023	EPOR	protein_coding
ENSG00000006282	0.509802	5.45563	13.2127	1.26552e-08	9.45364e-07	10.3469	SPATA20	protein_coding
ENSG00000198626	0.509359	4.8028	11.688	5.14329e-08	2.32967e-06	8.96674	RYR2	protein_coding
ENSG00000181513	0.509306	2.2275	4.85224	0.00037157	0.00207497	0.372586	ACBD4	protein_coding
ENSG00000155363	0.509003	5.1366	9.79644	3.69383e-07	9.39457e-06	6.92653	MOV10	protein_coding
ENSG00000103253	0.508817	4.72508	11.3039	7.50433e-08	3.05919e-06	8.59846	HAGHL	protein_coding
ENSG00000170915	0.508064	8.03791	11.5584	5.83534e-08	2.54613e-06	8.53652	PAQR8	protein_coding
ENSG00000154316	0.507989	2.19411	4.56818	0.000609009	0.00306394	-0.100552	TDH	transcribed_unitary_pseudogene
ENSG00000082781	0.507139	7.68475	18.9227	1.87014e-10	6.21649e-08	14.5283	ITGB5	protein_coding
ENSG00000215067	0.506127	2.03529	3.81061	0.00238498	0.00908163	-1.38816	ALOX12-AS1	lncRNA
ENSG00000229953	0.506	1.01724	2.88731	0.0133668	0.0362237	-2.84649	AL590666.2	lncRNA
ENSG00000241163	0.504909	2.12687	4.36041	0.000879855	0.00410522	-0.41679	LINC00877	lncRNA
ENSG00000099139	0.503454	1.33026	2.91819	0.0126148	0.0345666	-2.79168	PCSK5	protein_coding
ENSG00000258839	0.503423	3.47976	6.42169	2.96012e-05	0.000284369	2.72188	MC1R	protein_coding
ENSG00000144935	0.50317	3.39954	6.55895	2.41134e-05	0.000243661	2.95276	TRPC1	protein_coding
ENSG00000270882	0.502194	1.19992	3.12193	0.00860607	0.0254226	-2.51164	H4C14	protein_coding
ENSG00000103024	0.502042	4.21434	8.68259	1.36584e-06	2.5441e-05	5.72423	NME3	protein_coding
ENSG00000163884	0.501311	3.36017	6.46078	2.79148e-05	0.000272427	2.8035	KLF15	protein_coding
ENSG00000112379	0.49983	5.18076	9.14056	7.86139e-07	1.68165e-05	6.15411	ARFGEF3	protein_coding
ENSG00000250448	0.499754	0.983615	2.96128	0.0116351	0.0323669	-2.68142	AC092335.1	lncRNA
ENSG00000137558	0.49941	5.04553	11.4065	6.777e-08	2.8864e-06	8.68771	PI15	protein_coding
ENSG00000205037	0.499351	2.1424	4.73703	0.00045344	0.00242765	0.188032	AC134312.1	lncRNA
ENSG00000131620	0.498853	4.34575	7.17763	9.86979e-06	0.000118737	3.7054	ANO1	protein_coding
ENSG00000204054	0.498803	1.45502	3.14366	0.00826215	0.02459	-2.48678	LINC00963	lncRNA
ENSG00000169432	0.49862	4.37651	9.43996	5.54077e-07	1.27099e-05	6.61288	SCN9A	protein_coding
ENSG00000235501	0.49841	1.9823	4.05776	0.00151741	0.00633857	-0.933858	AC105942.1	lncRNA
ENSG00000155926	0.498033	2.72865	3.30665	0.00608648	0.0191408	-2.41576	SLA	protein_coding
ENSG00000174080	0.497707	4.21677	9.05222	8.73094e-07	1.80803e-05	6.17461	CTSF	protein_coding
ENSG00000272414	0.496688	2.63293	4.25059	0.00107096	0.00479464	-0.647877	FAM47E-STBD1	protein_coding
ENSG00000205212	0.494609	2.33838	4.22409	0.00112322	0.00496319	-0.702824	CCDC144NL	transcribed_unprocessed_pseudogene
ENSG00000159314	0.494129	2.35164	4.49863	0.000688425	0.00336385	-0.202632	ARHGAP27	protein_coding
ENSG00000166762	0.49353	1.93048	3.80409	0.00241376	0.00914973	-1.37299	CATSPER2	protein_coding
ENSG00000126522	0.493105	5.45026	9.75067	3.88865e-07	9.69986e-06	6.84049	ASL	protein_coding
ENSG00000108515	0.492494	4.98034	10.1944	2.38111e-07	6.7408e-06	7.40192	ENO3	protein_coding
ENSG00000147955	0.492317	5.98477	13.4171	1.06005e-08	8.6232e-07	10.4857	SIGMAR1	protein_coding
ENSG00000137801	0.492198	7.66708	17.1773	5.89425e-10	1.33491e-07	13.3516	THBS1	protein_coding
ENSG00000010310	0.492087	1.03723	3.21429	0.00723669	0.0220371	-2.27476	GIPR	protein_coding
ENSG00000263874	0.491966	3.45766	6.22882	3.96569e-05	0.000363173	2.44125	LINC00672	protein_coding
ENSG00000108479	0.491876	4.60103	9.73268	3.96824e-07	9.84675e-06	6.93467	GALK1	protein_coding
ENSG00000077150	0.491853	3.07529	5.45995	0.000133933	0.000948391	1.27461	NFKB2	protein_coding
ENSG00000231925	0.491103	3.88481	7.77491	4.36231e-06	6.36678e-05	4.5872	TAPBP	protein_coding
ENSG00000156564	0.490922	4.56669	8.64396	1.4324e-06	2.63709e-05	5.63972	LRFN2	protein_coding
ENSG00000185065	0.490664	1.0606	2.80099	0.0157131	0.0411744	-2.98174	AC000068.1	lncRNA
ENSG00000124942	0.490243	11.0319	13.3549	1.1185e-08	8.81696e-07	10.1173	AHNAK	protein_coding
ENSG00000129103	0.489936	5.73446	12.1652	3.26311e-08	1.68689e-06	9.35659	SUMF2	protein_coding
ENSG00000113721	0.489796	5.94322	14.727	3.5947e-09	4.47991e-07	11.5968	PDGFRB	protein_coding
ENSG00000166073	0.489228	7.28669	8.79961	1.18363e-06	2.25474e-05	5.43129	GPR176	protein_coding
ENSG00000177108	0.489128	2.66478	5.09295	0.000246524	0.00151612	0.75241	ZDHHC22	protein_coding
ENSG00000271335	0.488057	0.675808	2.69797	0.0190496	0.0480977	-3.07875	AL117336.2	lncRNA
ENSG00000100767	0.487861	2.93932	5.49888	0.000125678	0.000901701	1.33748	PAPLN	protein_coding
ENSG00000132026	0.487737	3.14273	5.7937	7.81699e-05	0.000621006	1.82109	RTBDN	protein_coding
ENSG00000132329	0.487644	6.51195	10.2982	2.12834e-07	6.24838e-06	7.30603	RAMP1	protein_coding
ENSG00000278619	0.486373	2.22481	3.87073	0.00213543	0.00832239	-1.25371	MRM1	protein_coding
ENSG00000157036	0.485199	4.69964	7.82986	4.05541e-06	5.98372e-05	4.54946	EXOG	protein_coding
ENSG00000245937	0.484857	1.98391	3.62934	0.00333427	0.0118048	-1.63643	LINC01184	lncRNA
ENSG00000284734	0.484052	1.89268	3.93596	0.00189479	0.00753902	-1.13644	AC099063.4	lncRNA
ENSG00000198715	0.483959	4.4983	9.10571	8.19284e-07	1.72107e-05	6.21493	GLMP	protein_coding
ENSG00000143891	0.483749	2.54625	4.88951	0.00034852	0.0019824	0.429573	GALM	protein_coding
ENSG00000144339	0.483692	1.75557	3.02369	0.010349	0.0294435	-2.68329	TMEFF2	protein_coding
ENSG00000116678	0.483604	3.20427	5.64595	9.90206e-05	0.000750306	1.53198	LEPR	protein_coding
ENSG00000265763	0.482863	3.14121	4.35678	0.000885571	0.00412111	-0.597113	ZNF488	protein_coding
ENSG00000230453	0.482247	2.92238	4.86018	0.000366524	0.00206051	0.329692	ANKRD18B	protein_coding
ENSG00000203943	0.481917	1.06668	2.79414	0.0159157	0.0415678	-2.95932	SAMD13	protein_coding
ENSG00000275902	0.481798	0.672216	2.80146	0.0156993	0.0411458	-2.93905	AC139530.3	lncRNA
ENSG00000224081	0.48176	1.70344	3.60834	0.00346678	0.0121653	-1.65282	SLC44A3-AS1	transcribed_processed_pseudogene
ENSG00000137877	0.48137	3.04372	5.8722	6.90268e-05	0.000562143	1.91591	SPTBN5	protein_coding
ENSG00000229299	0.481356	1.21158	2.68384	0.0195588	0.0491399	-3.19413	AL121845.1	lncRNA
ENSG00000077092	0.481044	2.166	3.18179	0.0076916	0.0231576	-2.46537	RARB	protein_coding
ENSG00000262049	0.480983	3.61735	6.11708	4.70885e-05	0.000412436	2.22546	AC139530.1	lncRNA
ENSG00000169618	0.480959	3.41423	6.54283	2.4698e-05	0.000248373	2.91834	PROKR1	protein_coding
ENSG00000173208	0.480837	1.5097	3.1734	0.00781369	0.0234647	-2.38858	ABCD2	protein_coding
ENSG00000175482	0.480782	2.076	2.85331	0.0142464	0.0381435	-3.0252	POLD4	protein_coding
ENSG00000110799	0.480674	2.46875	4.51975	0.000663228	0.00327664	-0.18029	VWF	protein_coding
ENSG00000214076	0.480343	0.900411	3.07654	0.00937143	0.0271882	-2.49284	CPSF1P1	transcribed_processed_pseudogene
ENSG00000132394	0.480174	4.21555	7.56931	5.74974e-06	7.84295e-05	4.28271	EEFSEC	protein_coding
ENSG00000168792	0.47995	1.90765	3.26946	0.00652567	0.0202497	-2.30871	ABHD15	protein_coding
ENSG00000174521	0.479863	5.71165	10.9705	1.05096e-07	3.8747e-06	8.14791	TTC9B	protein_coding
ENSG00000236333	0.479007	3.33108	4.28063	0.00101476	0.00458912	-0.740662	TRHDE-AS1	lncRNA
ENSG00000103021	0.478877	2.26392	3.78681	0.00249183	0.00936602	-1.43559	CCDC113	protein_coding
ENSG00000172216	0.478495	3.45216	5.79925	7.7483e-05	0.00061658	1.7893	CEBPB	protein_coding
ENSG00000179277	0.4784	1.22147	2.69734	0.0190722	0.0481462	-3.1334	MEIS3P1	processed_pseudogene
ENSG00000113916	0.477666	1.6069	2.73769	0.0176881	0.0451958	-3.14548	BCL6	protein_coding
ENSG00000086289	0.477554	2.09364	3.7355	0.00273931	0.0101281	-1.47273	EPDR1	protein_coding
ENSG00000166046	0.477316	1.53851	3.07855	0.00933622	0.0271191	-2.53582	TCP11L2	protein_coding
ENSG00000135951	0.476932	2.08662	3.97627	0.00176023	0.00712281	-1.08614	TSGA10	protein_coding
ENSG00000163520	0.476736	6.69619	13.4656	1.0168e-08	8.39096e-07	10.4659	FBLN2	protein_coding
ENSG00000250305	0.476107	2.02645	3.82253	0.00233323	0.00895147	-1.35637	TRMT9B	protein_coding
ENSG00000171517	0.475759	2.75701	5.19925	0.000206194	0.00131677	0.919087	LPAR3	protein_coding
ENSG00000117525	0.475441	2.30639	4.50672	0.000678658	0.00333088	-0.203369	F3	protein_coding
ENSG00000185737	0.475149	3.33249	5.8011	7.7255e-05	0.000615547	1.80118	NRG3	protein_coding
ENSG00000167700	0.474786	3.8057	6.28323	3.64977e-05	0.000337491	2.45489	MFSD3	protein_coding
ENSG00000261143	0.474733	2.67003	4.38846	0.000836962	0.00394337	-0.478078	ADAMTS7P3	transcribed_unprocessed_pseudogene
ENSG00000070729	0.474512	3.59981	4.12706	0.0013382	0.00572347	-1.15409	CNGB1	protein_coding
ENSG00000226525	0.473528	1.9556	3.12798	0.00850881	0.0251875	-2.53306	RPS7P10	processed_pseudogene
ENSG00000158163	0.472291	2.68799	5.07069	0.000255973	0.00156011	0.704056	DZIP1L	protein_coding
ENSG00000203876	0.4719	1.46766	3.11032	0.00879556	0.0258806	-2.49774	ADD3-AS1	lncRNA
ENSG00000110719	0.471687	2.25212	3.81555	0.00236335	0.0090282	-1.40604	TCIRG1	protein_coding
ENSG00000154080	0.470496	2.17592	3.80109	0.00242712	0.00919303	-1.38602	CHST9	protein_coding
ENSG00000231424	0.470099	1.17208	2.93962	0.0121175	0.0334805	-2.72492	BX284613.2	lncRNA
ENSG00000196787	0.469665	1.27207	3.00191	0.0107809	0.0303695	-2.64218	H2AC11	protein_coding
ENSG00000090554	0.469114	1.60271	3.13093	0.00846191	0.0250719	-2.45257	FLT3LG	protein_coding
ENSG00000272568	0.469063	2.75202	5.25027	0.000189356	0.00123588	0.932948	AC005162.2	lncRNA
ENSG00000204839	0.468821	2.70025	3.79277	0.00246464	0.00929572	-1.573	MROH6	protein_coding
ENSG00000168542	0.467593	4.32869	8.8713	1.08497e-06	2.13523e-05	5.91484	COL3A1	protein_coding
ENSG00000075223	0.467318	1.84241	3.4043	0.00507024	0.0165322	-2.03285	SEMA3C	protein_coding
ENSG00000168936	0.466887	4.47191	9.13297	7.93234e-07	1.6817e-05	6.24929	TMEM129	protein_coding
ENSG00000253982	0.466436	2.90396	4.90612	0.000338733	0.00193935	0.406682	AC100810.1	lncRNA
ENSG00000147813	0.46535	5.21573	10.8676	1.16801e-07	4.16628e-06	8.10287	NAPRT	protein_coding
ENSG00000232995	0.465204	1.32416	3.04013	0.0100344	0.028732	-2.60529	RGS5	lncRNA
ENSG00000213213	0.465102	1.33016	3.00623	0.0106937	0.0302074	-2.66124	CCDC183	protein_coding
ENSG00000171303	0.464855	5.85052	11.3531	7.14587e-08	2.97251e-06	8.53489	KCNK3	protein_coding
ENSG00000064687	0.46482	5.64271	10.3475	2.01834e-07	6.03726e-06	7.47197	ABCA7	protein_coding
ENSG00000089041	0.464316	3.25344	5.53881	0.000117766	0.000857725	1.38127	P2RX7	protein_coding
ENSG00000169964	0.464128	2.16475	4.19912	0.00117489	0.00515159	-0.695159	TMEM42	protein_coding
ENSG00000153714	0.463657	2.6656	3.50362	0.00421237	0.0142727	-1.99575	LURAP1L	protein_coding
ENSG00000185477	0.462954	6.05942	10.9998	1.01995e-07	3.80959e-06	8.14694	GPRIN3	protein_coding
ENSG00000283486	0.462829	1.55403	3.07513	0.00939636	0.0272494	-2.60409	FAM95C	protein_coding
ENSG00000182366	0.462155	3.01206	5.3446	0.000161917	0.00109646	1.09773	FAM87A	lncRNA
ENSG00000204685	0.461826	2.02127	4.24685	0.0010782	0.00481794	-0.619101	STARD7-AS1	lncRNA
ENSG00000273619	0.461447	2.27252	3.57861	0.00366364	0.0127197	-1.80634	AL121832.2	lncRNA
ENSG00000101463	0.461222	3.36651	5.18874	0.000209851	0.00133549	0.774031	SYNDIG1	protein_coding
ENSG00000168610	0.461115	7.06939	14.2614	5.22618e-09	5.52349e-07	11.1291	STAT3	protein_coding
ENSG00000136840	0.460705	4.08927	7.76945	4.39413e-06	6.39097e-05	4.56838	ST6GALNAC4	protein_coding
ENSG00000161653	0.460658	2.0947	2.73925	0.0176364	0.045088	-3.2189	NAGS	protein_coding
ENSG00000277972	0.460133	4.45533	7.98709	3.29776e-06	5.09778e-05	4.812	CISD3	protein_coding
ENSG00000114841	0.459568	1.99704	3.97197	0.00177412	0.00716274	-1.08328	DNAH1	protein_coding
ENSG00000123119	0.459479	1.54671	3.35981	0.00551001	0.0176866	-2.07232	NECAB1	protein_coding
ENSG00000204237	0.45938	4.32126	8.48882	1.73681e-06	3.091e-05	5.47148	OXLD1	protein_coding
ENSG00000233527	0.458796	1.53697	3.21759	0.00719208	0.0219313	-2.31074	ZNF529-AS1	lncRNA
ENSG00000100889	0.457924	4.77264	9.17515	7.54663e-07	1.63144e-05	6.25134	PCK2	protein_coding
ENSG00000167749	0.457851	1.63869	3.7655	0.00259169	0.00965741	-1.42147	KLK4	protein_coding
ENSG00000225138	0.457781	3.27716	5.48419	0.00012873	0.000919737	1.27612	SLC9A3-AS1	lncRNA
ENSG00000165633	0.457601	3.25962	4.34555	0.000903492	0.00419084	-0.673196	VSTM4	protein_coding
ENSG00000138669	0.456236	3.01919	5.24546	0.00019088	0.00124246	0.939476	PRKG2	protein_coding
ENSG00000236824	0.456049	1.36578	2.78245	0.0162677	0.0423364	-3.01432	BCYRN1	scRNA
ENSG00000166448	0.455897	2.80111	4.81154	0.000398566	0.00219384	0.208798	TMEM130	protein_coding
ENSG00000187720	0.4558	4.18758	6.71204	1.92412e-05	0.00020366	3.04843	THSD4	protein_coding
ENSG00000154328	0.455794	4.29645	5.82465	7.44207e-05	0.000595866	1.65752	NEIL2	protein_coding
ENSG00000103811	0.455733	3.54206	5.78114	7.97474e-05	0.00063073	1.70429	CTSH	protein_coding
ENSG00000214140	0.455729	5.30626	10.3097	2.10209e-07	6.19879e-06	7.47839	PRCD	protein_coding
ENSG00000271576	0.455549	1.72277	2.97977	0.0112382	0.0314405	-2.77928	AL359504.1	lncRNA
ENSG00000124257	0.455356	1.52296	3.59788	0.00353477	0.0123462	-1.68017	NEURL2	protein_coding
ENSG00000157782	0.455301	2.20729	3.89733	0.00203371	0.00798484	-1.2253	CABP1	protein_coding
ENSG00000108370	0.455298	3.40534	5.23257	0.000195027	0.00126254	0.870291	RGS9	protein_coding
ENSG00000145022	0.455227	3.90444	4.52222	0.000660347	0.0032658	-0.490923	TCTA	protein_coding
ENSG00000182103	0.455082	4.25061	8.10692	2.82227e-06	4.54746e-05	4.98054	FAM181B	protein_coding
ENSG00000196277	0.455054	1.52896	2.93344	0.0122589	0.0337728	-2.7803	GRM7	protein_coding
ENSG00000125434	0.45434	1.98422	3.66681	0.00311045	0.0111929	-1.62288	SLC25A35	protein_coding
ENSG00000213930	0.453867	4.16083	7.91566	3.62135e-06	5.50224e-05	4.74117	GALT	protein_coding
ENSG00000196593	0.453039	6.20908	10.7335	1.34222e-07	4.57059e-06	7.80598	ANKRD20A19P	transcribed_unprocessed_pseudogene
ENSG00000224546	0.452601	1.72975	3.34779	0.00563532	0.0179756	-2.12052	EIF4BP3	processed_pseudogene
ENSG00000137857	0.452476	1.86566	3.74642	0.0026846	0.00995682	-1.44824	DUOX1	protein_coding
ENSG00000100097	0.450839	4.46022	6.93283	1.39709e-05	0.000155976	3.31701	LGALS1	protein_coding
ENSG00000129250	0.450434	5.16316	9.76891	3.80972e-07	9.5531e-06	6.92019	KIF1C	protein_coding
ENSG00000239713	0.449934	1.9004	3.9668	0.00179093	0.00721226	-1.09438	APOBEC3G	protein_coding
ENSG00000149646	0.449865	1.40563	3.20965	0.00729998	0.0221845	-2.33978	CNBD2	protein_coding
ENSG00000177335	0.449402	5.42359	8.57018	1.56936e-06	2.84518e-05	5.39061	C8orf31	lncRNA
ENSG00000183696	0.449337	3.07121	5.63539	0.000100719	0.000758342	1.56185	UPP1	protein_coding
ENSG00000244187	0.448634	3.09876	5.2584	0.000186808	0.00122377	0.977242	TMEM141	protein_coding
ENSG00000168356	0.448598	0.788221	2.70223	0.018899	0.047819	-3.10673	SCN11A	protein_coding
ENSG00000172366	0.44852	3.17415	5.15502	0.000222061	0.00139699	0.764157	MCRIP2	protein_coding
ENSG00000080200	0.448475	4.18352	7.52927	6.07099e-06	8.15639e-05	4.21177	CRYBG3	protein_coding
ENSG00000156475	0.448072	4.40062	8.10185	2.84081e-06	4.56732e-05	4.97336	PPP2R2B	protein_coding
ENSG00000231584	0.447899	2.1626	3.86651	0.00215202	0.00837789	-1.3125	FAHD2CP	transcribed_unprocessed_pseudogene
ENSG00000151414	0.44764	3.77296	5.64521	9.91391e-05	0.000750805	1.47066	NEK7	protein_coding
ENSG00000125841	0.446797	6.07554	12.5416	2.30361e-08	1.31472e-06	9.67926	NRSN2	protein_coding
ENSG00000184371	0.44672	3.92628	4.39169	0.000832158	0.00392833	-0.714052	CSF1	protein_coding
ENSG00000254293	0.446437	2.28553	3.0349	0.0101334	0.0289687	-2.78975	AC026688.2	lncRNA
ENSG00000141433	0.446204	4.33447	7.61845	5.38003e-06	7.44542e-05	4.32086	ADCYAP1	protein_coding
ENSG00000241769	0.445981	1.28609	2.90556	0.012917	0.0352	-2.84477	LINC00893	lncRNA
ENSG00000067842	0.445487	4.32771	7.29508	8.37673e-06	0.00010512	3.86269	ATP2B3	protein_coding
ENSG00000105612	0.445252	4.13971	7.18169	9.81379e-06	0.000118321	3.72798	DNASE2	protein_coding
ENSG00000216895	0.445153	1.1565	2.7693	0.0166728	0.0432051	-3.00511	AC009403.1	lncRNA
ENSG00000106066	0.444713	3.90824	7.08442	1.12559e-05	0.000131638	3.64912	CPVL	protein_coding
ENSG00000105696	0.444427	5.19511	10.2806	2.16913e-07	6.29907e-06	7.46675	TMEM59L	protein_coding
ENSG00000204934	0.44402	2.93804	4.79558	0.000409704	0.00224229	0.211227	ATP6V0E2-AS1	lncRNA
ENSG00000166411	0.443794	4.79014	8.37193	2.01161e-06	3.48744e-05	5.26436	IDH3A	protein_coding
ENSG00000026950	0.443583	2.1486	3.92334	0.00193909	0.00765759	-1.17576	BTN3A1	protein_coding
ENSG00000104881	0.442964	2.17313	4.29956	0.000980924	0.00445443	-0.566816	PPP1R13L	protein_coding
ENSG00000240240	0.442826	1.40707	2.92755	0.0123951	0.0340627	-2.81073	BX664727.3	lncRNA
ENSG00000255284	0.44267	0.9324	2.81782	0.0152257	0.0401702	-2.93151	AP006621.3	lncRNA
ENSG00000125967	0.44247	5.05426	10.2494	2.24342e-07	6.46648e-06	7.45095	NECAB3	protein_coding
ENSG00000198399	0.442059	4.42453	8.35273	2.06104e-06	3.56336e-05	5.28143	ITSN2	protein_coding
ENSG00000005379	0.442009	4.84846	9.42427	5.64203e-07	1.29007e-05	6.53651	TSPOAP1	protein_coding
ENSG00000128422	0.44171	2.06926	3.61793	0.0034056	0.0120008	-1.6808	KRT17	protein_coding
ENSG00000131398	0.44152	5.36894	8.63426	1.44965e-06	2.65855e-05	5.46383	KCNC3	protein_coding
ENSG00000187837	0.440789	2.04791	3.79006	0.00247698	0.00933333	-1.4091	H1-2	protein_coding
ENSG00000021645	0.440754	1.91593	3.62128	0.00338451	0.0119501	-1.66412	NRXN3	protein_coding
ENSG00000003989	0.44032	5.11818	6.22474	3.9905e-05	0.000364743	2.09853	SLC7A2	protein_coding
ENSG00000116096	0.439834	3.08625	4.98142	0.000297846	0.00175386	0.492105	SPR	protein_coding
ENSG00000259972	0.439654	1.86421	3.72003	0.00281871	0.0103582	-1.5028	AC009120.2	lncRNA
ENSG00000258655	0.439204	1.90947	3.44434	0.00470481	0.0156185	-1.99172	ARHGAP5-AS1	lncRNA
ENSG00000111452	0.439174	1.50714	3.2102	0.00729247	0.0221664	-2.32896	ADGRD1	protein_coding
ENSG00000134253	0.438971	2.80372	4.15629	0.0012693	0.00547637	-0.871317	TRIM45	protein_coding
ENSG00000117600	0.438867	6.70534	11.7438	4.87255e-08	2.24263e-06	8.82383	PLPPR4	protein_coding
ENSG00000187902	0.438365	2.53163	4.74798	0.0004449	0.00239228	0.16077	SHISA7	protein_coding
ENSG00000183648	0.438149	4.16902	7.25879	8.81055e-06	0.000109217	3.85365	NDUFB1	protein_coding
ENSG00000237172	0.437962	3.54712	6.63899	2.14209e-05	0.000221314	3.02879	B3GNT9	protein_coding
ENSG00000180425	0.437907	1.46136	3.00842	0.0106498	0.0301134	-2.64567	C11orf71	protein_coding
ENSG00000007866	0.437731	3.59106	4.86095	0.000366041	0.00205942	0.191121	TEAD3	protein_coding
ENSG00000186523	0.437458	3.25449	5.20401	0.000204558	0.00131035	0.819604	FAM86B1	protein_coding
ENSG00000270607	0.437124	2.93182	5.03735	0.000270839	0.00162709	0.587686	AC009549.1	lncRNA
ENSG00000118600	0.436864	2.41975	3.92637	0.00192834	0.00762782	-1.19007	RXYLT1	protein_coding
ENSG00000139190	0.436447	3.26884	5.60934	0.000105044	0.000783057	1.4855	VAMP1	protein_coding
ENSG00000101331	0.435751	1.31258	2.79685	0.0158354	0.0414264	-3.01308	CCM2L	protein_coding
ENSG00000124243	0.435447	3.09932	3.49551	0.00427651	0.0144351	-2.16753	BCAS4	protein_coding
ENSG00000223839	0.435336	3.14876	4.93082	0.000324707	0.00188254	0.383872	FAM95B1	transcribed_unprocessed_pseudogene
ENSG00000135617	0.434976	3.88788	5.93159	6.28643e-05	0.000522392	1.91313	PRADC1	protein_coding
ENSG00000151229	0.43479	3.89978	6.67972	2.0175e-05	0.000211659	3.04901	SLC2A13	protein_coding
ENSG00000113441	0.434518	5.0674	9.8012	3.67416e-07	9.37799e-06	6.94935	LNPEP	protein_coding
ENSG00000162407	0.4342	3.75532	6.33491	3.3743e-05	0.000316949	2.52803	PLPP3	protein_coding
ENSG00000033170	0.434001	4.21937	7.92241	3.58935e-06	5.4598e-05	4.75455	FUT8	protein_coding
ENSG00000128578	0.433864	3.94975	7.43792	6.87777e-06	8.94549e-05	4.10794	STRIP2	protein_coding
ENSG00000121753	0.433357	6.08617	13.316	1.15681e-08	8.96275e-07	10.3798	ADGRB2	protein_coding
ENSG00000135862	0.432929	7.66637	16.265	1.12213e-09	1.97661e-07	12.6874	LAMC1	protein_coding
ENSG00000262580	0.432874	3.22094	5.40362	0.000146901	0.0010166	1.16236	AC087741.1	lncRNA
ENSG00000099219	0.432871	3.67636	5.29764	0.000175012	0.00116197	0.899995	ERMP1	protein_coding
ENSG00000229932	0.432814	1.35075	3.12477	0.00856021	0.0253239	-2.46695	YWHAZP3	processed_pseudogene
ENSG00000128891	0.432573	3.01746	5.14736	0.000224939	0.0014125	0.785837	CCDC32	protein_coding
ENSG00000144746	0.431878	6.00851	12.7538	1.90046e-08	1.16669e-06	9.88486	ARL6IP5	protein_coding
ENSG00000169302	0.431543	3.20459	5.28304	0.000179309	0.00118464	0.965956	STK32A	protein_coding
ENSG00000110318	0.431018	2.15968	3.62	0.00339255	0.0119666	-1.72587	CEP126	protein_coding
ENSG00000175611	0.430636	1.87464	3.72644	0.00278554	0.0102645	-1.50666	LINC00476	lncRNA
ENSG00000149541	0.43049	5.95116	11.6408	5.38441e-08	2.3933e-06	8.81066	B3GAT3	protein_coding
ENSG00000169241	0.430225	4.12615	7.24409	8.99304e-06	0.000110614	3.84114	SLC50A1	protein_coding
ENSG00000178695	0.430159	6.85019	5.80374	7.69319e-05	0.00061425	1.10377	KCTD12	protein_coding
ENSG00000260260	0.429951	3.16801	4.90644	0.000338549	0.00193935	0.344777	SNHG19	lncRNA
ENSG00000107902	0.429901	3.43455	5.3253	0.000167169	0.00112243	1.01462	LHPP	protein_coding
ENSG00000197956	0.429647	4.87643	8.26326	2.30907e-06	3.88053e-05	5.09539	S100A6	protein_coding
ENSG00000247271	0.42961	2.0926	3.69179	0.00296989	0.0108153	-1.5552	ZBED5-AS1	lncRNA
ENSG00000180071	0.429227	1.35523	2.97744	0.0112874	0.0315411	-2.71916	ANKRD18A	protein_coding
ENSG00000222009	0.428994	1.34922	2.8122	0.0153867	0.0404753	-2.99178	BTBD19	protein_coding
ENSG00000145882	0.428227	5.24311	10.9768	1.0442e-07	3.86386e-06	8.21519	PCYOX1L	protein_coding
ENSG00000163328	0.427976	5.86156	11.6892	5.13733e-08	2.32967e-06	8.86946	GPR155	protein_coding
ENSG00000076351	0.427954	4.24953	7.07114	1.14696e-05	0.000133809	3.56528	SLC46A1	protein_coding
ENSG00000271895	0.427879	1.17808	3.14528	0.00823707	0.0245409	-2.44708	AL109811.2	lncRNA
ENSG00000168026	0.427478	2.44763	4.3717	0.000862313	0.0040379	-0.464575	TTC21A	protein_coding
ENSG00000184254	0.426551	7.95459	10.0581	2.76331e-07	7.56755e-06	6.91021	ALDH1A3	protein_coding
ENSG00000158258	0.426209	6.29579	11.7633	4.78181e-08	2.22237e-06	8.90461	CLSTN2	protein_coding
ENSG00000013583	0.426089	2.24465	3.77401	0.00255134	0.00954446	-1.46233	HEBP1	protein_coding
ENSG00000165985	0.425156	3.42945	3.74014	0.0027159	0.0100598	-1.7951	C1QL3	protein_coding
ENSG00000178096	0.425155	2.28807	3.10866	0.00882316	0.0259458	-2.63467	BOLA1	protein_coding
ENSG00000060642	0.424944	1.97178	3.44909	0.00466331	0.015506	-2.00111	PIGV	protein_coding
ENSG00000255036	0.424761	2.69337	3.80006	0.00243174	0.00920563	-1.48581	STRA6LP	lncRNA
ENSG00000138449	0.424681	3.87551	4.35191	0.000893298	0.00414625	-0.776409	SLC40A1	protein_coding
ENSG00000235859	0.424421	2.05999	2.99435	0.0109348	0.0307062	-2.79785	AC006978.1	processed_pseudogene
ENSG00000184232	0.424306	2.83498	4.17295	0.00123167	0.00535627	-0.865966	OAF	protein_coding
ENSG00000250510	0.424028	4.86701	6.27039	3.72185e-05	0.000343488	2.21174	GPR162	protein_coding
ENSG00000168010	0.423761	3.43154	5.62881	0.000101794	0.000764016	1.4635	ATG16L2	protein_coding
ENSG00000127838	0.423664	5.06566	9.5977	4.62399e-07	1.11256e-05	6.70577	PNKD	protein_coding
ENSG00000076043	0.422896	2.77321	4.23878	0.00109394	0.00486543	-0.739657	REXO2	protein_coding
ENSG00000089820	0.422764	3.13008	5.44759	0.000136673	0.000961088	1.23973	ARHGAP4	protein_coding
ENSG00000158286	0.422432	2.21175	3.71669	0.0028362	0.0104162	-1.58797	RNF207	protein_coding
ENSG00000235257	0.422228	1.45085	2.89991	0.0130547	0.0354992	-2.83374	ITGA9-AS1	lncRNA
ENSG00000092036	0.4221	4.12061	6.83138	1.61716e-05	0.000176334	3.24525	HAUS4	protein_coding
ENSG00000153976	0.421561	1.39443	2.84071	0.0145868	0.0389163	-2.9322	HS3ST3A1	protein_coding
ENSG00000140323	0.421502	5.15547	9.03641	8.8971e-07	1.8318e-05	6.02544	DISP2	protein_coding
ENSG00000122733	0.421486	2.65226	3.35294	0.00558129	0.0178591	-2.2572	PHF24	protein_coding
ENSG00000269293	0.421212	1.62754	2.84909	0.0143595	0.0383942	-2.96429	ZSCAN16-AS1	lncRNA
ENSG00000182747	0.421097	6.00187	6.12488	4.65248e-05	0.000409005	1.72649	SLC35D3	protein_coding
ENSG00000214194	0.420833	4.29167	6.18144	4.26437e-05	0.000383149	2.22852	SMIM30	protein_coding
ENSG00000263843	0.420652	3.56822	5.33073	0.000165674	0.00111502	0.956803	AC022211.2	lncRNA
ENSG00000228889	0.420298	1.46202	2.83706	0.0146867	0.0391243	-2.92401	UBAC2-AS1	lncRNA
ENSG00000106258	0.420261	2.67308	4.74787	0.00044499	0.00239228	0.155113	CYP3A5	protein_coding
ENSG00000100439	0.420045	3.99065	6.68916	1.98975e-05	0.000209364	3.04311	ABHD4	protein_coding
ENSG00000196189	0.42004	1.34292	2.67385	0.0199265	0.0499404	-3.22936	SEMA4A	protein_coding
ENSG00000148357	0.419576	7.00928	13.5831	9.19622e-09	7.90432e-07	10.529	HMCN2	protein_coding
ENSG00000267629	0.419427	2.01213	2.99021	0.0110202	0.0309276	-2.84825	AC138430.1	lncRNA
ENSG00000276045	0.41899	4.33596	7.57183	5.73011e-06	7.83115e-05	4.26039	ORAI1	protein_coding
ENSG00000125089	0.418241	2.56918	4.26007	0.00105289	0.00473005	-0.667595	SH3TC1	protein_coding
ENSG00000162728	0.41772	3.98573	6.94798	1.36707e-05	0.000153866	3.43377	KCNJ9	protein_coding
ENSG00000111671	0.417521	1.8191	3.13799	0.00835056	0.0247859	-2.48622	SPSB2	protein_coding
ENSG00000137474	0.417273	3.523	6.31689	3.46777e-05	0.00032381	2.5397	MYO7A	protein_coding
ENSG00000158062	0.4167	3.29557	5.75458	8.31944e-05	0.000652925	1.71107	UBXN11	protein_coding
ENSG00000136867	0.415046	3.95114	6.4184	2.97481e-05	0.000285055	2.67537	SLC31A2	protein_coding
ENSG00000198932	0.414894	5.46269	10.6318	1.49276e-07	4.91888e-06	7.8092	GPRASP1	protein_coding
ENSG00000234996	0.414413	1.87685	2.98337	0.0111625	0.0312778	-2.77008	ACTG1P25	transcribed_processed_pseudogene
ENSG00000143153	0.413714	7.64612	9.22823	7.08959e-07	1.56344e-05	5.9335	ATP1B1	protein_coding
ENSG00000272143	0.413465	2.01245	2.87516	0.0136748	0.0369111	-2.98136	FGF14-AS2	lncRNA
ENSG00000118257	0.413219	4.19935	5.59862	0.000106882	0.000793439	1.30753	NRP2	protein_coding
ENSG00000131188	0.412952	2.98233	4.56581	0.000611557	0.00307351	-0.223408	PRR7	protein_coding
ENSG00000120256	0.412811	4.71411	7.46164	6.65786e-06	8.69911e-05	4.03441	LRP11	protein_coding
ENSG00000162104	0.412713	5.3686	9.41237	5.72022e-07	1.30169e-05	6.44131	ADCY9	protein_coding
ENSG00000172728	0.411448	2.27678	3.73612	0.00273614	0.010119	-1.52433	FUT10	protein_coding
ENSG00000164620	0.411335	4.743	8.96612	9.67799e-07	1.94487e-05	6.00491	RELL2	protein_coding
ENSG00000086300	0.410642	2.87013	4.04208	0.00156131	0.00648633	-1.0932	SNX10	protein_coding
ENSG00000163754	0.410144	3.14426	4.75127	0.000442372	0.0023827	0.0926886	GYG1	protein_coding
ENSG00000172260	0.409878	1.98206	3.24897	0.00678113	0.0209015	-2.30719	NEGR1	protein_coding
ENSG00000187391	0.409189	4.22476	7.75621	4.47235e-06	6.46764e-05	4.51545	MAGI2	protein_coding
ENSG00000250575	0.409094	2.59615	3.19286	0.00753352	0.0227748	-2.57324	AL732372.3	unprocessed_pseudogene
ENSG00000260563	0.408663	1.55381	2.93144	0.0123051	0.033867	-2.84622	AC132872.1	lncRNA
ENSG00000197712	0.408287	4.39349	7.51057	6.2276e-06	8.3164e-05	4.16562	FAM114A1	protein_coding
ENSG00000161958	0.408212	4.5932	8.3383	2.09903e-06	3.59898e-05	5.23479	FGF11	protein_coding
ENSG00000070182	0.407767	3.4735	4.57947	0.000597048	0.0030112	-0.256639	SPTB	protein_coding
ENSG00000168765	0.407767	4.79948	8.41121	1.91441e-06	3.3474e-05	5.30463	GSTM4	protein_coding
ENSG00000197375	0.407761	3.41212	5.00634	0.000285478	0.00169434	0.457562	SLC22A5	protein_coding
ENSG00000198354	0.406512	2.56213	3.42076	0.00491666	0.0161675	-2.1397	DCAF12L2	protein_coding
ENSG00000121104	0.406461	3.92073	4.59325	0.00058278	0.00295701	-0.358234	FAM117A	protein_coding
ENSG00000013563	0.405814	4.16652	7.54984	5.9036e-06	7.98413e-05	4.24016	DNASE1L1	protein_coding
ENSG00000123989	0.405333	6.13624	12.1097	3.43755e-08	1.75142e-06	9.25455	CHPF	protein_coding
ENSG00000110455	0.404713	3.22578	4.65662	0.000521585	0.0027111	-0.135641	ACCS	protein_coding
ENSG00000216490	0.404524	1.9516	3.07783	0.00934873	0.0271389	-2.59454	IFI30	protein_coding
ENSG00000162572	0.404206	1.18269	2.86447	0.0139516	0.0375091	-2.90411	SCNN1D	protein_coding
ENSG00000176406	0.40411	5.11941	8.20174	2.49801e-06	4.12518e-05	4.97199	RIMS2	protein_coding
ENSG00000279088	0.403636	2.6328	4.34254	0.000908355	0.00421066	-0.595705	AC022400.6	TEC
ENSG00000244968	0.403359	2.29357	3.7969	0.00244597	0.00924478	-1.41898	LIFR-AS1	lncRNA
ENSG00000183798	0.403075	5.66027	9.66039	4.30603e-07	1.04154e-05	6.70736	EMILIN3	protein_coding
ENSG00000011478	0.402976	3.00775	4.84285	0.000377618	0.00210082	0.259193	QPCTL	protein_coding
ENSG00000243279	0.402503	5.73872	9.98692	2.98846e-07	8.05983e-06	7.05705	PRAF2	protein_coding
ENSG00000103485	0.402427	6.1535	12.4457	2.51497e-08	1.4072e-06	9.58149	QPRT	protein_coding
ENSG00000134769	0.402087	5.00561	7.54439	5.94746e-06	8.02823e-05	4.09765	DTNA	protein_coding
ENSG00000198570	0.401928	2.82122	3.91018	0.00198637	0.00782915	-1.28224	RD3	protein_coding
ENSG00000179981	0.401813	3.01286	3.11922	0.00864994	0.0255364	-2.78197	TSHZ1	protein_coding
ENSG00000170417	0.40109	2.61444	3.80667	0.00240234	0.00912584	-1.45132	TMEM182	protein_coding
ENSG00000149499	0.401089	5.21864	8.89851	1.04987e-06	2.07474e-05	5.83667	EML3	protein_coding
ENSG00000175567	0.401068	5.0627	9.19547	7.36804e-07	1.60255e-05	6.24642	UCP2	protein_coding
ENSG00000173376	0.400919	2.98865	4.53486	0.000645791	0.00320269	-0.234121	NDNF	protein_coding
ENSG00000137872	0.400749	5.75988	9.61919	4.51226e-07	1.08936e-05	6.64589	SEMA6D	protein_coding
ENSG00000211584	0.400415	3.89014	5.77213	8.08993e-05	0.00063838	1.63563	SLC48A1	protein_coding
ENSG00000147526	0.400096	5.29888	9.91279	3.2441e-07	8.58755e-06	7.04419	TACC1	protein_coding
ENSG00000132170	0.399663	2.25091	3.32398	0.00589211	0.0186364	-2.26686	PPARG	protein_coding
ENSG00000177822	0.399169	2.3131	3.08058	0.00930059	0.0270476	-2.65211	TENM3-AS1	lncRNA
ENSG00000072135	0.399158	4.6752	8.16987	2.60233e-06	4.24828e-05	5.00744	PTPN18	protein_coding
ENSG00000226057	0.39913	2.80269	3.87806	0.00210689	0.00823366	-1.41965	PHF2P2	transcribed_unprocessed_pseudogene
ENSG00000108639	0.39912	4.47686	7.65066	5.15148e-06	7.19895e-05	4.32706	SYNGR2	protein_coding
ENSG00000173559	0.398679	2.45309	4.03423	0.00158377	0.00655493	-1.05182	NABP1	protein_coding
ENSG00000176401	0.397924	2.37765	3.29358	0.00623728	0.0195118	-2.33145	EID2B	protein_coding
ENSG00000203999	0.397876	2.61905	3.55837	0.00380413	0.013101	-1.91684	LINC01270	lncRNA
ENSG00000126790	0.397409	2.04784	2.84085	0.0145829	0.0389133	-3.08691	L3HYPDH	protein_coding
ENSG00000169047	0.39711	3.4459	5.12646	0.000232984	0.00145035	0.69367	IRS1	protein_coding
ENSG00000260000	0.39705	1.8793	2.7871	0.0161267	0.0420344	-3.14743	AL133338.1	lncRNA
ENSG00000064601	0.396855	6.43923	12.9455	1.60115e-08	1.06258e-06	10.0144	CTSA	protein_coding
ENSG00000180011	0.396662	4.79898	5.8921	6.68936e-05	0.000547897	1.63946	ZADH2	protein_coding
ENSG00000169439	0.396453	5.84543	10.5334	1.65577e-07	5.27334e-06	7.66562	SDC2	protein_coding
ENSG00000114270	0.396424	2.48552	4.38917	0.000835897	0.00394007	-0.469293	COL7A1	protein_coding
ENSG00000144199	0.396314	2.44042	3.44421	0.00470598	0.0156187	-2.1051	FAHD2B	protein_coding
ENSG00000261594	0.396306	4.08485	5.28902	0.000177536	0.00117544	0.792937	TPBGL	protein_coding
ENSG00000250132	0.395743	2.17232	3.44191	0.00472621	0.0156631	-2.03752	AC004803.1	lncRNA
ENSG00000089123	0.394518	2.89339	3.86536	0.00215656	0.00839099	-1.4033	TASP1	protein_coding
ENSG00000159199	0.394475	4.77732	8.07353	2.94692e-06	4.70321e-05	4.87776	ATP5MC1	protein_coding
ENSG00000147592	0.394271	2.47859	3.30847	0.00606572	0.0190966	-2.30691	LACTB2	protein_coding
ENSG00000141295	0.394259	4.23361	7.29485	8.37947e-06	0.00010512	3.87511	SCRN2	protein_coding
ENSG00000147724	0.394112	4.00062	6.09176	4.89688e-05	0.000424475	2.14356	FAM135B	protein_coding
ENSG00000115641	0.394015	3.59494	4.31078	0.000961424	0.00438402	-0.737736	FHL2	protein_coding
ENSG00000260196	0.393968	4.29781	7.5152	6.18837e-06	8.2829e-05	4.17227	AC124798.1	lncRNA
ENSG00000082438	0.393672	2.24546	3.39466	0.00516235	0.0167591	-2.16613	COBLL1	protein_coding
ENSG00000198948	0.39327	5.84439	10.4642	1.78191e-07	5.57551e-06	7.5876	MFAP3L	protein_coding
ENSG00000168917	0.393226	4.39981	6.12707	4.63672e-05	0.000407871	2.13631	SLC35G2	protein_coding
ENSG00000146416	0.392802	4.94929	8.34364	2.08489e-06	3.58832e-05	5.19427	AIG1	protein_coding
ENSG00000168000	0.392716	7.1598	12.2241	3.08823e-08	1.62594e-06	9.26648	BSCL2	protein_coding
ENSG00000158050	0.392683	2.70516	3.19349	0.00752461	0.0227605	-2.63424	DUSP2	protein_coding
ENSG00000053524	0.392511	3.35322	4.69056	0.000491598	0.00258157	-0.07698	MCF2L2	protein_coding
ENSG00000178802	0.391523	4.82614	7.02106	1.23155e-05	0.000141822	3.38856	MPI	protein_coding
ENSG00000215845	0.390785	3.26252	4.64383	0.000533373	0.00276131	-0.13466	TSTD1	protein_coding
ENSG00000139793	0.390476	4.44808	6.46359	2.77979e-05	0.000271657	2.61035	MBNL2	protein_coding
ENSG00000265179	0.390344	2.20846	3.78731	0.00248956	0.00935997	-1.46241	AP000894.2	lncRNA
ENSG00000139173	0.389827	1.9681	3.21154	0.00727414	0.0221155	-2.38795	TMEM117	protein_coding
ENSG00000151718	0.389069	3.83874	6.15447	4.44496e-05	0.000394653	2.26626	WWC2	protein_coding
ENSG00000106077	0.388773	2.98638	4.31058	0.000961756	0.00438413	-0.674848	ABHD11	protein_coding
ENSG00000189056	0.38874	3.03192	3.35128	0.00559864	0.0178946	-2.42691	RELN	protein_coding
ENSG00000232160	0.388443	2.09074	3.11056	0.00879169	0.0258746	-2.58052	RAP2C-AS1	lncRNA
ENSG00000186815	0.388239	4.82663	7.11753	1.07412e-05	0.000127192	3.50251	TPCN1	protein_coding
ENSG00000103876	0.388146	3.13752	4.41573	0.000797336	0.003801	-0.490175	FAH	protein_coding
ENSG00000091622	0.388091	1.91304	2.85805	0.0141205	0.0378919	-2.985	PITPNM3	protein_coding
ENSG00000274827	0.388054	2.91751	3.70217	0.00291339	0.0106531	-1.75577	LINC01297	lncRNA
ENSG00000169436	0.387607	2.53602	3.76451	0.00259646	0.00966508	-1.53146	COL22A1	protein_coding
ENSG00000054356	0.387451	7.61571	12.4114	2.59579e-08	1.44112e-06	9.40851	PTPRN	protein_coding
ENSG00000133466	0.387408	3.36131	4.34558	0.000903444	0.00419084	-0.675358	C1QTNF6	protein_coding
ENSG00000183873	0.386734	7.88794	12.0319	3.69965e-08	1.83287e-06	9.02384	SCN5A	protein_coding
ENSG00000170917	0.386104	2.70783	3.10226	0.00892972	0.0262159	-2.73558	NUDT6	protein_coding
ENSG00000234944	0.385629	2.93264	3.77153	0.00256304	0.00957567	-1.58898	LINC02623	lncRNA
ENSG00000112619	0.385247	3.29232	4.1305	0.00132988	0.00569639	-1.05203	PRPH2	protein_coding
ENSG00000172350	0.385136	2.58016	3.7827	0.00251078	0.00942485	-1.53041	ABCG4	protein_coding
ENSG00000015532	0.384901	4.94402	7.4696	6.58573e-06	8.63651e-05	3.9954	XYLT2	protein_coding
ENSG00000197444	0.38438	6.15938	8.83699	1.13104e-06	2.19262e-05	5.60371	OGDHL	protein_coding
ENSG00000163359	0.384129	2.62449	3.82698	0.00231417	0.00888791	-1.41061	COL6A3	protein_coding
ENSG00000237289	0.383813	4.96711	7.48489	6.44954e-06	8.53637e-05	4.01348	CKMT1B	protein_coding
ENSG00000223745	0.383508	2.85439	4.23466	0.00110208	0.00488812	-0.805894	CCDC18-AS1	lncRNA
ENSG00000165023	0.383439	4.09678	5.72547	8.71547e-05	0.000677301	1.56772	DIRAS2	protein_coding
ENSG00000240087	0.383432	2.48468	2.73	0.0179438	0.0457591	-3.38437	RPSAP12	processed_pseudogene
ENSG00000118960	0.383113	4.76358	7.06063	1.16419e-05	0.000135487	3.44428	HS1BP3	protein_coding
ENSG00000242125	0.383069	6.336	7.09174	1.11399e-05	0.000130711	3.18636	SNHG3	lncRNA
ENSG00000213145	0.382365	2.17881	3.12224	0.008601	0.0254129	-2.6261	CRIP1	protein_coding
ENSG00000143429	0.382183	3.7771	3.99184	0.00171092	0.00695557	-1.44051	LSP1P4	transcribed_unprocessed_pseudogene
ENSG00000238197	0.382141	2.4932	3.58745	0.00360395	0.0125387	-1.85181	PAXBP1-AS1	lncRNA
ENSG00000152760	0.380863	2.4826	3.23858	0.00691455	0.0212479	-2.48206	TCTEX1D1	protein_coding
ENSG00000167103	0.380513	3.44243	5.61602	0.000103918	0.000776284	1.44828	PIP5KL1	protein_coding
ENSG00000163596	0.380466	4.24698	6.44919	2.84042e-05	0.000276473	2.64983	ICA1L	protein_coding
ENSG00000092531	0.380114	3.67459	5.0866	0.000249184	0.00152809	0.57425	SNAP23	protein_coding
ENSG00000153214	0.379409	3.4496	4.88732	0.000349829	0.0019878	0.256358	TMEM87B	protein_coding
ENSG00000116147	0.378681	5.54975	6.67893	2.01986e-05	0.000211703	2.6812	TNR	protein_coding
ENSG00000205413	0.378358	3.49727	4.21136	0.00114927	0.00505947	-0.941163	SAMD9	protein_coding
ENSG00000064763	0.378307	2.41635	2.83315	0.0147948	0.0393674	-3.16317	FAR2	protein_coding
ENSG00000168970	0.377807	5.13386	8.092	2.87727e-06	4.61269e-05	4.7818	JMJD7-PLA2G4B	protein_coding
ENSG00000227487	0.37773	1.62139	2.71863	0.0183291	0.0465918	-3.20533	NCAM1-AS1	lncRNA
ENSG00000127419	0.377447	1.97788	2.8244	0.0150393	0.0397888	-3.0796	TMEM175	protein_coding
ENSG00000170854	0.377189	4.66172	7.51945	6.15265e-06	8.24282e-05	4.13291	RIOX2	protein_coding
ENSG00000279718	0.377154	2.40689	3.61468	0.00342622	0.0120585	-1.785	SNX18P12	processed_pseudogene
ENSG00000140564	0.377134	4.09455	5.30632	0.000172512	0.00115019	0.82444	FURIN	protein_coding
ENSG00000146469	0.376752	7.70807	14.6702	3.7604e-09	4.52036e-07	11.4335	VIP	protein_coding
ENSG00000181035	0.376451	3.57651	4.65687	0.00052136	0.00271092	-0.175386	SLC25A42	protein_coding
ENSG00000179292	0.376277	4.27563	6.69912	1.96089e-05	0.000206785	2.99053	TMEM151A	protein_coding
ENSG00000167549	0.375594	5.33718	8.30441	2.19123e-06	3.72196e-05	5.02866	CORO6	protein_coding
ENSG00000170624	0.375335	2.08547	3.354	0.0055702	0.0178396	-2.19647	SGCD	protein_coding
ENSG00000107954	0.375304	4.691	5.63702	0.000100455	0.000757551	1.22982	NEURL1	protein_coding
ENSG00000134352	0.375086	7.60465	9.25167	6.89727e-07	1.52982e-05	5.96798	IL6ST	protein_coding
ENSG00000111652	0.375022	5.52332	9.35716	6.09834e-07	1.37242e-05	6.36713	COPS7A	protein_coding
ENSG00000072110	0.374834	8.20562	9.13479	7.91531e-07	1.6817e-05	5.77352	ACTN1	protein_coding
ENSG00000206535	0.374389	3.19161	3.61214	0.0034424	0.0120924	-1.97206	LNP1	protein_coding
ENSG00000107282	0.374165	6.8706	12.8687	1.71441e-08	1.09202e-06	9.90052	APBA1	protein_coding
ENSG00000164402	0.374097	7.44579	10.072	2.72151e-07	7.50323e-06	6.95767	SEPTIN8	protein_coding
ENSG00000172340	0.373996	3.75994	4.9255	0.000327678	0.00189591	0.263885	SUCLG2	protein_coding
ENSG00000182253	0.373538	6.40657	7.42485	7.00226e-06	9.04147e-05	3.66106	SYNM	protein_coding
ENSG00000230269	0.373293	3.9069	5.57646	0.000110785	0.000817311	1.35493	LINC02525	lncRNA
ENSG00000253250	0.373203	3.75749	4.96114	0.000308323	0.00180441	0.343837	C8orf88	protein_coding
ENSG00000128311	0.373162	2.71174	3.49903	0.00424861	0.0143715	-2.03862	TST	protein_coding
ENSG00000104611	0.372986	2.038	3.22199	0.00713296	0.0217883	-2.38942	SH2D4A	protein_coding
ENSG00000164403	0.372894	3.95412	5.73845	8.53655e-05	0.000667029	1.57839	SHROOM1	protein_coding
ENSG00000161011	0.372893	6.02516	10.4584	1.7928e-07	5.59732e-06	7.55385	SQSTM1	protein_coding
ENSG00000010438	0.372664	2.9694	4.18031	0.00121542	0.00530324	-0.874292	PRSS3	protein_coding
ENSG00000149577	0.372426	4.20088	6.17777	4.28848e-05	0.00038483	2.20898	SIDT2	protein_coding
ENSG00000145687	0.371973	3.14327	4.25781	0.00105717	0.00474329	-0.769834	SSBP2	protein_coding
ENSG00000137642	0.371926	5.42241	5.18251	0.000212054	0.00134411	0.28611	SORL1	protein_coding
ENSG00000120519	0.371437	3.32975	4.58393	0.000592393	0.00299089	-0.238646	SLC10A7	protein_coding
ENSG00000172638	0.371278	3.93149	5.28414	0.000178979	0.0011836	0.789784	EFEMP2	protein_coding
ENSG00000139926	0.371273	3.75218	5.02759	0.000275362	0.00164801	0.462302	FRMD6	protein_coding
ENSG00000144959	0.37122	2.11924	3.00151	0.010789	0.0303802	-2.79866	NCEH1	protein_coding
ENSG00000144591	0.371188	4.29641	6.78719	1.72429e-05	0.000186522	3.13524	GMPPA	protein_coding
ENSG00000184083	0.371134	3.74765	5.29846	0.000174774	0.00116163	0.907674	FAM120C	protein_coding
ENSG00000135736	0.370818	2.92674	3.83582	0.00227687	0.00877298	-1.48573	CCDC102A	protein_coding
ENSG00000108231	0.370385	2.06475	3.06346	0.00960438	0.02774	-2.66462	LGI1	protein_coding
ENSG00000111331	0.369817	3.55362	4.96804	0.000304715	0.00178696	0.370395	OAS3	protein_coding
ENSG00000102265	0.369293	4.84277	7.04062	1.19775e-05	0.000138826	3.39636	TIMP1	protein_coding
ENSG00000175602	0.369128	3.70922	4.5191	0.000663987	0.00327812	-0.438807	CCDC85B	protein_coding
ENSG00000198944	0.369043	5.55296	6.76347	1.78488e-05	0.000191571	2.84009	SOWAHA	protein_coding
ENSG00000120915	0.368586	4.13336	5.42138	0.000142676	0.000995451	1.0208	EPHX2	protein_coding
ENSG00000113645	0.368447	3.16002	3.7751	0.00254621	0.00952776	-1.64675	WWC1	protein_coding
ENSG00000189077	0.368439	3.87628	5.19632	0.000207207	0.0013222	0.690695	TMEM120A	protein_coding
ENSG00000131669	0.367987	4.51465	6.60338	2.25773e-05	0.000230259	2.80125	NINJ1	protein_coding
ENSG00000095209	0.367986	3.2699	3.84785	0.00222706	0.00862768	-1.5191	TMEM38B	protein_coding
ENSG00000128805	0.367909	5.01018	7.24997	8.91956e-06	0.000109805	3.67394	ARHGAP22	protein_coding
ENSG00000151929	0.367856	2.9521	4.25204	0.00106819	0.00478524	-0.762754	BAG3	protein_coding
ENSG00000176978	0.367599	6.3125	10.2089	2.34406e-07	6.69731e-06	7.22338	DPP7	protein_coding
ENSG00000151233	0.367414	5.55562	8.6445	1.43145e-06	2.63709e-05	5.46788	GXYLT1	protein_coding
ENSG00000114738	0.367388	4.08036	5.93658	6.23733e-05	0.000519518	1.85095	MAPKAPK3	protein_coding
ENSG00000231365	0.36728	1.78857	3.02989	0.0102292	0.0291842	-2.6883	WARS2-AS1	lncRNA
ENSG00000116266	0.367265	4.16943	6.23268	3.94235e-05	0.000361268	2.33964	STXBP3	protein_coding
ENSG00000143390	0.367234	6.14913	11.1111	9.10879e-08	3.51255e-06	8.2401	RFX5	protein_coding
ENSG00000109323	0.367165	3.76924	5.52159	0.000121111	0.000876275	1.2383	MANBA	protein_coding
ENSG00000168140	0.36702	3.57989	5.33782	0.000163742	0.00110514	0.994502	VASN	protein_coding
ENSG00000204052	0.366176	2.30114	3.44935	0.00466108	0.0155022	-2.04065	LRRC73	protein_coding
ENSG00000102034	0.366011	3.37083	5.05942	0.000260902	0.00158406	0.577689	ELF4	protein_coding
ENSG00000150967	0.365995	4.03704	4.8058	0.000402538	0.00220952	-0.0246631	ABCB9	protein_coding
ENSG00000135002	0.365381	5.68996	9.01016	9.18055e-07	1.87126e-05	5.94051	RFK	protein_coding
ENSG00000166435	0.365146	2.41772	3.21874	0.00717652	0.0218886	-2.46175	XRRA1	protein_coding
ENSG00000072041	0.365051	4.90861	7.52054	6.14353e-06	8.23833e-05	4.07389	SLC6A15	protein_coding
ENSG00000172346	0.365	2.47493	3.3201	0.00593503	0.018743	-2.33795	CSDC2	protein_coding
ENSG00000159423	0.364595	3.5616	5.04416	0.00026773	0.00161521	0.505802	ALDH4A1	protein_coding
ENSG00000167136	0.36319	4.24758	5.5607	0.000113653	0.000833729	1.19984	ENDOG	protein_coding
ENSG00000261659	0.362997	2.44312	3.23231	0.00699628	0.0214581	-2.46625	Z92544.1	lncRNA
ENSG00000205707	0.362951	2.34967	2.82914	0.0149064	0.0395544	-3.12749	ETFRF1	protein_coding
ENSG00000123685	0.362948	2.2979	3.17142	0.00784278	0.0235283	-2.54903	BATF3	protein_coding
ENSG00000174939	0.362605	3.76479	4.86166	0.000365597	0.00205773	0.134436	ASPHD1	protein_coding
ENSG00000072840	0.362561	5.2084	8.35202	2.06289e-06	3.56336e-05	5.14011	EVC	protein_coding
ENSG00000152078	0.362394	3.42936	4.86339	0.00036451	0.00205323	0.223465	TLCD4	protein_coding
ENSG00000008256	0.361942	6.27863	9.40357	5.77874e-07	1.31291e-05	6.29849	CYTH3	protein_coding
ENSG00000142694	0.361924	2.37339	3.48929	0.00432644	0.0145761	-2.00147	EVA1B	protein_coding
ENSG00000108784	0.361854	4.67112	7.56041	5.81957e-06	7.90796e-05	4.15236	NAGLU	protein_coding
ENSG00000138030	0.361771	2.97634	4.03261	0.00158843	0.00656728	-1.16939	KHK	protein_coding
ENSG00000244879	0.360715	6.70141	8.36919	2.01858e-06	3.49527e-05	4.90261	GABPB1-AS1	lncRNA
ENSG00000124587	0.360684	5.44555	7.59756	5.53397e-06	7.59461e-05	4.07531	PEX6	protein_coding
ENSG00000178878	0.360482	2.5513	3.05074	0.00983655	0.0282845	-2.81525	APOLD1	protein_coding
ENSG00000176909	0.360387	2.00127	2.72351	0.0181628	0.0462397	-3.2608	MAMSTR	protein_coding
ENSG00000221990	0.360191	3.74093	5.08646	0.000249243	0.00152809	0.524473	EXOC3-AS1	lncRNA
ENSG00000260565	0.360093	4.23359	5.33493	0.000164526	0.00110939	0.81854	ERVK13-1	lncRNA
ENSG00000109501	0.360037	4.18621	6.46513	2.77337e-05	0.000271216	2.67601	WFS1	protein_coding
ENSG00000145721	0.359715	3.91481	5.02551	0.000276336	0.00165176	0.427851	LIX1	protein_coding
ENSG00000183160	0.359461	6.74479	10.7739	1.28693e-07	4.41392e-06	7.81232	TMEM119	protein_coding
ENSG00000167173	0.359381	4.71315	7.48209	6.47429e-06	8.54642e-05	4.07737	C15orf39	protein_coding
ENSG00000101417	0.359135	4.77755	5.086	0.000249433	0.00152809	0.299195	PXMP4	protein_coding
ENSG00000167244	0.35876	10.7942	8.53731	1.63483e-06	2.94517e-05	4.84752	IGF2	protein_coding
ENSG00000155016	0.358612	4.48336	6.65255	2.09975e-05	0.000218043	2.90362	CYP2U1	protein_coding
ENSG00000112893	0.358322	5.09345	7.79629	4.24006e-06	6.2176e-05	4.43348	MAN2A1	protein_coding
ENSG00000126005	0.358252	5.04668	6.78778	1.72281e-05	0.000186522	2.98926	MMP24OS	protein_coding
ENSG00000280165	0.358033	3.97716	4.78135	0.000419911	0.00228675	-0.0312067	PCDH20	protein_coding
ENSG00000110169	0.357905	1.57167	2.75407	0.0171544	0.0441405	-3.13971	HPX	protein_coding
ENSG00000279208	0.35734	3.39437	4.45451	0.00074431	0.00359994	-0.487411	CR381653.2	unprocessed_pseudogene
ENSG00000151025	0.356946	6.5638	10.3625	1.98616e-07	5.99124e-06	7.36883	GPR158	protein_coding
ENSG00000121691	0.356537	5.00558	7.97194	3.36372e-06	5.18288e-05	4.6964	CAT	protein_coding
ENSG00000135469	0.356419	4.51736	7.23862	9.06202e-06	0.000111271	3.74271	COQ10A	protein_coding
ENSG00000213614	0.355965	5.78672	10.1956	2.378e-07	6.7408e-06	7.29066	HEXA	protein_coding
ENSG00000072778	0.355332	8.12684	10.3425	2.02926e-07	6.05722e-06	7.20851	ACADVL	protein_coding
ENSG00000228506	0.355217	2.55552	3.6395	0.00327199	0.0116288	-1.74814	AL513550.1	lncRNA
ENSG00000078070	0.354845	5.39256	8.84393	1.12156e-06	2.18251e-05	5.74656	MCCC1	protein_coding
ENSG00000124140	0.354498	1.68543	2.74842	0.0173367	0.0444812	-3.17579	SLC12A5	protein_coding
ENSG00000102125	0.354397	3.79265	5.57371	0.000111279	0.000820111	1.30907	TAZ	protein_coding
ENSG00000170340	0.354384	5.01096	7.4261	6.99027e-06	9.03416e-05	3.93777	B3GNT2	protein_coding
ENSG00000162066	0.354182	5.2165	8.00669	3.21447e-06	5.01246e-05	4.66906	AMDHD2	protein_coding
ENSG00000143669	0.3539	3.34111	3.87181	0.00213117	0.00831034	-1.53427	LYST	protein_coding
ENSG00000247092	0.35388	3.61837	4.02855	0.00160022	0.00660457	-1.31157	SNHG10	lncRNA
ENSG00000140326	0.353543	5.35719	7.63556	5.25734e-06	7.31821e-05	4.1495	CDAN1	protein_coding
ENSG00000109390	0.353519	4.32458	4.11363	0.00137114	0.00583287	-1.31626	NDUFC1	protein_coding
ENSG00000151468	0.353499	7.67455	13.0367	1.47688e-08	1.03259e-06	10.0014	CCDC3	protein_coding
ENSG00000181754	0.353461	2.52898	3.36381	0.00546896	0.017578	-2.25593	AMIGO1	protein_coding
ENSG00000175283	0.353298	4.60087	6.80826	1.6723e-05	0.000181586	3.10266	DOLK	protein_coding
ENSG00000168476	0.353227	4.40527	5.90689	6.53539e-05	0.000538688	1.74941	REEP4	protein_coding
ENSG00000135472	0.352923	7.45773	12.6454	2.096e-08	1.23221e-06	9.6473	FAIM2	protein_coding
ENSG00000144579	0.3527	6.38982	9.54193	4.92801e-07	1.17185e-05	6.44721	CTDSP1	protein_coding
ENSG00000165959	0.352657	6.91047	11.5983	5.61236e-08	2.47152e-06	8.65851	CLMN	protein_coding
ENSG00000130592	0.352539	2.53951	3.35185	0.00559266	0.0178806	-2.2496	LSP1	protein_coding
ENSG00000162302	0.352449	4.71251	6.8677	1.53442e-05	0.000168753	3.17484	RPS6KA4	protein_coding
ENSG00000047634	0.352397	5.08993	7.55242	5.88301e-06	7.9714e-05	4.09325	SCML1	protein_coding
ENSG00000109320	0.352252	2.98815	3.86636	0.00215262	0.00837797	-1.39847	NFKB1	protein_coding
ENSG00000170275	0.352108	7.48706	13.3757	1.09859e-08	8.70814e-07	10.3252	CRTAP	protein_coding
ENSG00000084444	0.352048	3.73411	4.43418	0.000771641	0.00370076	-0.600254	FAM234B	protein_coding
ENSG00000250988	0.351783	2.18864	3.16824	0.00788966	0.0236342	-2.53701	SNHG21	lncRNA
ENSG00000107551	0.351323	4.09933	6.17088	4.33412e-05	0.000387707	2.23904	RASSF4	protein_coding
ENSG00000206384	0.350924	8.19961	6.10437	4.80224e-05	0.000418305	1.43422	COL6A6	protein_coding
ENSG00000135047	0.350652	5.01152	7.93146	3.54695e-06	5.40106e-05	4.63554	CTSL	protein_coding
ENSG00000272831	0.350303	1.80969	2.69832	0.0190372	0.0480749	-3.24951	AC027644.3	lncRNA
ENSG00000198947	0.350006	3.17182	3.29395	0.00623293	0.0195025	-2.53802	DMD	protein_coding
ENSG00000176422	0.349961	4.19993	5.12874	0.000232094	0.00144608	0.483777	SPRYD4	protein_coding
ENSG00000269176	0.34967	2.43676	3.17849	0.00773936	0.023267	-2.56628	AP001160.3	lncRNA
ENSG00000152076	0.349561	4.66191	5.26937	0.000183428	0.00120717	0.618674	CCDC74B	protein_coding
ENSG00000026297	0.34956	2.78466	3.8805	0.00209746	0.00820357	-1.37276	RNASET2	protein_coding
ENSG00000234684	0.349517	2.49939	3.43748	0.00476554	0.0157651	-2.11028	SDCBP2-AS1	lncRNA
ENSG00000138080	0.349456	7.35795	12.6521	2.08318e-08	1.23221e-06	9.66083	EMILIN1	protein_coding
ENSG00000213015	0.349342	4.68237	6.60001	2.26899e-05	0.000231243	2.77043	ZNF580	protein_coding
ENSG00000143337	0.349303	5.24261	7.03296	1.21086e-05	0.000140005	3.32625	TOR1AIP1	protein_coding
ENSG00000128591	0.349161	4.53544	5.78273	7.95459e-05	0.000629834	1.53925	FLNC	protein_coding
ENSG00000130770	0.349083	6.1565	10.0156	2.89541e-07	7.83904e-06	7.03912	ATP5IF1	protein_coding
ENSG00000124496	0.349014	4.93481	7.55964	5.82566e-06	7.90871e-05	4.12628	TRERF1	protein_coding
ENSG00000162654	0.348781	5.57739	7.75344	4.48892e-06	6.48258e-05	4.28247	GBP4	protein_coding
ENSG00000187240	0.347945	4.37894	6.37131	3.19356e-05	0.00030156	2.49215	DYNC2H1	protein_coding
ENSG00000251562	0.347697	6.34174	7.49221	6.38547e-06	8.47515e-05	3.73483	MALAT1	lncRNA
ENSG00000129625	0.347001	6.66857	10.8201	1.22671e-07	4.31101e-06	7.87332	REEP5	protein_coding
ENSG00000175309	0.346816	2.8237	3.62964	0.00333237	0.011801	-1.85107	PHYKPL	protein_coding
ENSG00000076706	0.346526	4.40244	5.05153	0.000264408	0.00160058	0.307643	MCAM	protein_coding
ENSG00000213928	0.346367	4.57266	5.30339	0.000173351	0.00115416	0.706144	IRF9	protein_coding
ENSG00000125457	0.346352	3.05991	3.53145	0.00399958	0.0136882	-2.0829	MIF4GD	protein_coding
ENSG00000269893	0.346107	5.1073	7.77919	4.33752e-06	6.34746e-05	4.40114	SNHG8	lncRNA
ENSG00000248508	0.345671	2.09111	3.06527	0.00957182	0.0276683	-2.73742	SRP14-AS1	lncRNA
ENSG00000184205	0.345671	4.82485	7.14605	1.03179e-05	0.000123503	3.55855	TSPYL2	protein_coding
ENSG00000184508	0.345646	3.2876	3.83102	0.00229707	0.00883889	-1.55494	HDDC3	protein_coding
ENSG00000250571	0.345643	3.85687	5.40041	0.000147679	0.00102038	1.00888	GLI4	protein_coding
ENSG00000204410	0.345615	3.5469	3.67072	0.00308801	0.011129	-1.95446	MSH5	protein_coding
ENSG00000213859	0.34552	2.17851	2.7136	0.0185022	0.0469564	-3.29148	KCTD11	protein_coding
ENSG00000162772	0.345517	4.62679	6.64125	2.13498e-05	0.000220898	2.83079	ATF3	protein_coding
ENSG00000095713	0.345344	3.86753	4.92321	0.000328967	0.00190105	0.209039	CRTAC1	protein_coding
ENSG00000188223	0.345309	2.11165	3.04443	0.00995377	0.0285468	-2.77667	AD000671.1	protein_coding
ENSG00000171724	0.344498	4.45498	4.89326	0.000346286	0.00197238	0.0526688	VAT1L	protein_coding
ENSG00000137831	0.344438	3.33352	3.99053	0.00171501	0.0069655	-1.32656	UACA	protein_coding
ENSG00000160194	0.34436	3.92347	5.57914	0.000110305	0.000815459	1.32465	NDUFV3	protein_coding
ENSG00000234409	0.344097	2.91851	4.09985	0.00140581	0.00595549	-1.05678	CCDC188	protein_coding
ENSG00000065621	0.344033	3.79523	4.52395	0.000658337	0.00325812	-0.466239	GSTO2	protein_coding
ENSG00000180573	0.343987	2.92133	3.82646	0.0023164	0.00889408	-1.49475	H2AC6	protein_coding
ENSG00000124507	0.343756	2.75563	3.41255	0.00499268	0.0163516	-2.21393	PACSIN1	protein_coding
ENSG00000052795	0.343669	7.4089	12.604	2.17616e-08	1.26217e-06	9.61585	FNIP2	protein_coding
ENSG00000154134	0.343569	1.82564	2.7568	0.0170672	0.0439559	-3.20364	ROBO3	protein_coding
ENSG00000248905	0.343157	5.83945	6.98152	1.30299e-05	0.0001479	3.10768	FMN1	protein_coding
ENSG00000221866	0.342382	8.33878	9.6996	4.11913e-07	1.00982e-05	6.46017	PLXNA4	protein_coding
ENSG00000117984	0.342227	6.84429	10.8766	1.15729e-07	4.14758e-06	7.90972	CTSD	protein_coding
ENSG00000178860	0.341857	4.60481	4.5584	0.000619578	0.00309934	-0.596651	MSC	protein_coding
ENSG00000178449	0.341735	3.582	4.4434	0.000759124	0.00365959	-0.531324	COX14	protein_coding
ENSG00000144455	0.341702	4.38782	5.80555	7.67115e-05	0.000612833	1.60831	SUMF1	protein_coding
ENSG00000106772	0.341662	7.92838	5.40094	0.000147552	0.00102	0.289835	PRUNE2	protein_coding
ENSG00000148219	0.341211	7.58498	11.164	8.63421e-08	3.40046e-06	8.15331	ASTN2	protein_coding
ENSG00000150627	0.341062	3.54385	4.90172	0.000341299	0.0019502	0.259214	WDR17	protein_coding
ENSG00000108679	0.340814	7.00502	11.4016	6.80955e-08	2.89163e-06	8.4457	LGALS3BP	protein_coding
ENSG00000108439	0.34069	4.40839	5.95119	6.09597e-05	0.000510131	1.83767	PNPO	protein_coding
ENSG00000215883	0.340545	4.55123	5.24293	0.000191685	0.00124543	0.626553	CYB5RL	protein_coding
ENSG00000149591	0.340505	2.61691	3.57493	0.00368876	0.012787	-1.90504	TAGLN	protein_coding
ENSG00000178035	0.340162	6.94201	11.1363	8.87926e-08	3.45203e-06	8.18091	IMPDH2	protein_coding
ENSG00000183044	0.339665	5.39169	7.78672	4.29433e-06	6.29071e-05	4.36955	ABAT	protein_coding
ENSG00000120306	0.339636	3.38494	3.66184	0.00313925	0.0112681	-1.9099	CYSTM1	protein_coding
ENSG00000124762	0.339557	7.87427	10.5848	1.56841e-07	5.09752e-06	7.50528	CDKN1A	protein_coding
ENSG00000128228	0.339525	4.40652	4.51782	0.000665491	0.00328327	-0.637021	SDF2L1	protein_coding
ENSG00000118733	0.339494	4.16417	5.63431	0.000100896	0.000758872	1.36485	OLFM3	protein_coding
ENSG00000177628	0.339486	5.55535	9.07048	8.54312e-07	1.78377e-05	6.00021	GBA	protein_coding
ENSG00000119711	0.339264	4.33725	5.87694	6.85127e-05	0.000558782	1.73591	ALDH6A1	protein_coding
ENSG00000143772	0.339047	6.30578	9.21352	7.21323e-07	1.5785e-05	6.06991	ITPKB	protein_coding
ENSG00000103152	0.338936	3.39081	4.52108	0.00066167	0.00327008	-0.376712	MPG	protein_coding
ENSG00000103528	0.33884	4.89821	5.42179	0.000142581	0.000995277	0.838258	SYT17	protein_coding
ENSG00000273344	0.338823	2.41804	3.22748	0.00705986	0.0216159	-2.48646	PAXIP1-AS1	lncRNA
ENSG00000112294	0.33864	3.95512	4.97336	0.000301962	0.00177227	0.302003	ALDH5A1	protein_coding
ENSG00000160789	0.338353	6.37456	9.54701	4.89947e-07	1.16704e-05	6.45336	LMNA	protein_coding
ENSG00000145349	0.338171	4.73709	6.4712	2.7483e-05	0.000269468	2.5876	CAMK2D	protein_coding
ENSG00000136160	0.338109	6.44366	10.3501	2.01281e-07	6.03726e-06	7.37807	EDNRB	protein_coding
ENSG00000119986	0.337413	2.47968	3.30226	0.00613671	0.0192521	-2.31261	AVPI1	protein_coding
ENSG00000088367	0.337117	7.71907	11.9485	4.00427e-08	1.93671e-06	8.95699	EPB41L1	protein_coding
ENSG00000134873	0.336189	3.60774	4.3061	0.000969508	0.00441372	-0.779525	CLDN10	protein_coding
ENSG00000143486	0.336145	4.3592	6.0266	5.4183e-05	0.000461701	1.94854	EIF2D	protein_coding
ENSG00000213399	0.335853	3.11505	3.41978	0.00492564	0.0161859	-2.26482	RPS2P17	processed_pseudogene
ENSG00000187676	0.33562	4.43015	5.52407	0.000120624	0.000874951	1.11965	B3GLCT	protein_coding
ENSG00000123453	0.335493	2.05604	2.89744	0.0131152	0.0356299	-2.99597	SARDH	protein_coding
ENSG00000134569	0.335355	4.92206	6.47037	2.75171e-05	0.000269468	2.52185	LRP4	protein_coding
ENSG00000124920	0.335226	6.38787	10.8991	1.13079e-07	4.12637e-06	7.98464	MYRF	protein_coding
ENSG00000119729	0.33509	6.54603	10.55	1.62693e-07	5.20472e-06	7.59737	RHOQ	protein_coding
ENSG00000111261	0.334475	4.40045	5.69241	9.18954e-05	0.000708354	1.40113	MANSC1	protein_coding
ENSG00000205863	0.33439	2.61619	3.7127	0.00285719	0.0104744	-1.69002	C1QTNF9B	protein_coding
ENSG00000166963	0.33437	6.72769	8.67524	1.37825e-06	2.55719e-05	5.33093	MAP1A	protein_coding
ENSG00000143847	0.334041	4.44987	5.45034	0.000136057	0.000959268	0.950143	PPFIA4	protein_coding
ENSG00000075239	0.333823	4.48923	6.04551	5.26122e-05	0.000450853	1.96556	ACAT1	protein_coding
ENSG00000117298	0.333722	6.28559	10.3091	2.10348e-07	6.19879e-06	7.35133	ECE1	protein_coding
ENSG00000142166	0.333437	6.44437	10.2942	2.13752e-07	6.26246e-06	7.31791	IFNAR1	protein_coding
ENSG00000144821	0.333373	3.93555	4.34384	0.000906247	0.00420226	-0.821967	MYH15	protein_coding
ENSG00000010818	0.333021	5.95993	7.71397	4.73193e-06	6.78808e-05	4.14289	HIVEP2	protein_coding
ENSG00000172830	0.333006	3.06868	3.8028	0.0024195	0.00916659	-1.59302	SSH3	protein_coding
ENSG00000108733	0.332198	2.84128	3.66791	0.00310417	0.011176	-1.74138	PEX12	protein_coding
ENSG00000156110	0.332177	4.9081	7.18485	9.77034e-06	0.000117938	3.60937	ADK	protein_coding
ENSG00000163870	0.332164	4.08225	5.32077	0.00016843	0.00112877	0.86388	TPRA1	protein_coding
ENSG00000162616	0.332019	3.55514	3.70647	0.00289032	0.0105823	-1.86667	DNAJB4	protein_coding
ENSG00000123992	0.331895	4.54844	5.77309	8.07756e-05	0.000638154	1.51054	DNPEP	protein_coding
ENSG00000141933	0.331637	3.71851	4.26849	0.0010371	0.00467237	-0.906922	TPGS1	protein_coding
ENSG00000198931	0.33155	3.96734	5.38788	0.000150758	0.00103748	1.00374	APRT	protein_coding
ENSG00000019549	0.331544	3.04271	3.83614	0.00227553	0.00877083	-1.51158	SNAI2	protein_coding
ENSG00000213983	0.33134	5.89359	8.21824	2.44575e-06	4.06239e-05	4.81855	AP1G2	protein_coding
ENSG00000013523	0.331273	3.78728	5.13182	0.000230895	0.00143987	0.604552	ANGEL1	protein_coding
ENSG00000008086	0.331267	4.81793	6.5044	2.61528e-05	0.000259921	2.60076	CDKL5	protein_coding
ENSG00000092010	0.331026	5.89546	8.48562	1.74377e-06	3.09454e-05	5.19919	PSME1	protein_coding
ENSG00000171503	0.329986	4.10034	5.40811	0.00014582	0.00101293	1.00859	ETFDH	protein_coding
ENSG00000063241	0.329829	3.99109	5.11703	0.000236716	0.00146782	0.549102	ISOC2	protein_coding
ENSG00000277072	0.3298	3.95316	5.50782	0.00012386	0.000891645	1.16269	STAG3L2	transcribed_unprocessed_pseudogene
ENSG00000106049	0.329742	3.98363	4.81919	0.000393338	0.00217357	0.0207022	HIBADH	protein_coding
ENSG00000114395	0.329525	2.98884	3.42157	0.00490918	0.0161467	-2.25471	CYB561D2	protein_coding
ENSG00000120251	0.329427	4.41236	5.53601	0.000118304	0.000860764	1.12249	GRIA2	protein_coding
ENSG00000161513	0.32893	4.89986	7.19946	9.57217e-06	0.000116037	3.62322	FDXR	protein_coding
ENSG00000146221	0.328904	2.52133	3.1872	0.00761399	0.0229724	-2.58837	TCTE1	protein_coding
ENSG00000111912	0.328841	4.77666	5.29608	0.000175465	0.00116443	0.673546	NCOA7	protein_coding
ENSG00000261716	0.328791	3.3368	3.92793	0.00192285	0.00761416	-1.42208	H2BC20P	transcribed_unprocessed_pseudogene
ENSG00000170049	0.328595	4.53246	4.90056	0.000341978	0.00195252	-0.000188012	KCNAB3	protein_coding
ENSG00000108387	0.328533	3.91931	4.36868	0.00086697	0.00405572	-0.770009	SEPTIN4	protein_coding
ENSG00000136436	0.328367	5.15732	7.0942	1.11012e-05	0.000130471	3.42757	CALCOCO2	protein_coding
ENSG00000051620	0.328308	5.92223	9.10885	8.16236e-07	1.71771e-05	5.99393	HEBP2	protein_coding
ENSG00000111665	0.328256	5.0177	5.24857	0.000189893	0.00123829	0.494875	CDCA3	protein_coding
ENSG00000124006	0.328197	6.88935	9.1482	7.79067e-07	1.67154e-05	5.89638	OBSL1	protein_coding
ENSG00000213199	0.328155	3.89194	5.27801	0.000180814	0.00119327	0.794858	ASIC3	protein_coding
ENSG00000082146	0.328007	4.96617	7.26461	8.73941e-06	0.000108524	3.72422	STRADB	protein_coding
ENSG00000134202	0.3279	6.21187	8.79661	1.18795e-06	2.25996e-05	5.55282	GSTM3	protein_coding
ENSG00000159147	0.32783	5.71166	8.96663	9.67206e-07	1.94487e-05	5.85321	DONSON	protein_coding
ENSG00000173193	0.327569	4.949	6.07862	4.99758e-05	0.000431631	1.90453	PARP14	protein_coding
ENSG00000205544	0.327318	3.76928	5.11983	0.0002356	0.00146281	0.585889	TMEM256	protein_coding
ENSG00000278175	0.327153	2.59571	3.35411	0.00556909	0.0178396	-2.29901	GLIDR	lncRNA
ENSG00000243232	0.327033	3.29459	3.83899	0.00226362	0.00874319	-1.56026	PCDHAC2	protein_coding
ENSG00000188549	0.326811	2.95077	3.11873	0.00865785	0.0255545	-2.79945	CCDC9B	protein_coding
ENSG00000176410	0.326561	2.5732	3.22856	0.00704559	0.0215815	-2.47026	DNAJC30	protein_coding
ENSG00000137509	0.326403	5.44783	7.82555	4.07862e-06	6.01175e-05	4.39804	PRCP	protein_coding
ENSG00000120725	0.326141	3.60137	4.2256	0.00112019	0.00495437	-0.965815	SIL1	protein_coding
ENSG00000167767	0.326138	4.81892	4.30161	0.000977334	0.00444095	-1.15296	KRT80	protein_coding
ENSG00000018236	0.326084	8.16608	7.08833	1.11938e-05	0.000131128	2.97592	CNTN1	protein_coding
ENSG00000143162	0.325792	4.71438	6.30408	3.53588e-05	0.000329093	2.32172	CREG1	protein_coding
ENSG00000273295	0.325744	3.27718	3.66798	0.00310375	0.011176	-1.92393	AP000350.6	lncRNA
ENSG00000156968	0.325676	2.26551	2.83306	0.0147972	0.0393674	-3.10218	MPV17L	protein_coding
ENSG00000160766	0.325596	3.43942	4.11867	0.00135867	0.00579019	-1.125	GBAP1	transcribed_unprocessed_pseudogene
ENSG00000187650	0.325293	2.23258	2.88303	0.0134744	0.0364678	-3.0321	VMAC	protein_coding
ENSG00000100867	0.32514	4.87593	4.58787	0.000588306	0.00297658	-0.668208	DHRS2	protein_coding
ENSG00000100162	0.324721	4.04074	4.87691	0.00035614	0.00201643	0.114495	CENPM	protein_coding
ENSG00000141664	0.324575	3.88156	4.63508	0.000541594	0.00279575	-0.248502	ZCCHC2	protein_coding
ENSG00000092096	0.324047	6.69293	9.50925	5.11608e-07	1.2006e-05	6.35586	SLC22A17	protein_coding
ENSG00000104635	0.323748	6.84173	10.5656	1.60038e-07	5.1661e-06	7.57846	SLC39A14	protein_coding
ENSG00000129667	0.32324	2.97763	3.84016	0.00225878	0.00872687	-1.51621	RHBDF2	protein_coding
ENSG00000273373	0.323097	2.99898	3.60112	0.00351354	0.0122871	-1.9376	AL355488.1	lncRNA
ENSG00000180318	0.323041	3.48322	3.85222	0.00220925	0.00856332	-1.56293	ALX1	protein_coding
ENSG00000165970	0.323009	2.13558	2.93408	0.0122442	0.033752	-2.94957	SLC6A5	protein_coding
ENSG00000165138	0.322621	5.28615	7.01026	1.25064e-05	0.000143326	3.25221	ANKS6	protein_coding
ENSG00000072195	0.322505	6.17139	9.682	4.20194e-07	1.02309e-05	6.63179	SPEG	protein_coding
ENSG00000083857	0.322388	7.40226	11.1727	8.55887e-08	3.39217e-06	8.17329	FAT1	protein_coding
ENSG00000099204	0.321939	7.53251	11.0455	9.73577e-08	3.66517e-06	8.03657	ABLIM1	protein_coding
ENSG00000183023	0.321545	5.64992	8.33049	2.1199e-06	3.62671e-05	5.04703	SLC8A1	protein_coding
ENSG00000106236	0.321441	5.4588	7.21825	9.32366e-06	0.000113798	3.5477	NPTX2	protein_coding
ENSG00000173706	0.320976	7.18021	8.22131	2.43616e-06	4.05118e-05	4.66727	HEG1	protein_coding
ENSG00000104154	0.320874	3.15755	3.68155	0.00302672	0.0109579	-1.81021	SLC30A4	protein_coding
ENSG00000197858	0.320746	6.57881	9.45348	5.45501e-07	1.25333e-05	6.31124	GPAA1	protein_coding
ENSG00000268350	0.320495	5.90711	6.65365	2.09635e-05	0.000218008	2.58563	FAM156A	protein_coding
ENSG00000119632	0.320468	4.27409	5.38921	0.000150427	0.00103585	0.929625	IFI27L2	protein_coding
ENSG00000160781	0.320177	4.22623	4.72216	0.000465301	0.00247998	-0.286705	PAQR6	protein_coding
ENSG00000168310	0.320155	2.97003	3.73143	0.00275997	0.010186	-1.68209	IRF2	protein_coding
ENSG00000077522	0.320096	4.07922	4.88746	0.000349745	0.0019878	0.12225	ACTN2	protein_coding
ENSG00000154511	0.31997	3.54121	4.43897	0.000765102	0.00367835	-0.562858	DIPK1A	protein_coding
ENSG00000121851	0.319701	3.72766	4.82561	0.000389011	0.00215466	0.0827971	POLR3GL	protein_coding
ENSG00000211445	0.319561	4.5426	5.52588	0.000120269	0.000872836	1.11084	GPX3	protein_coding
ENSG00000159958	0.319502	2.86204	3.81371	0.00237139	0.00904911	-1.55848	TNFRSF13C	protein_coding
ENSG00000273270	0.319254	3.69881	3.80421	0.00241322	0.00914973	-1.73486	AC090114.2	lncRNA
ENSG00000105519	0.319203	2.99178	3.73999	0.00271668	0.0100601	-1.68298	CAPS	protein_coding
ENSG00000100473	0.318943	6.28716	7.17469	9.91062e-06	0.000119073	3.2937	COCH	protein_coding
ENSG00000153113	0.31889	5.43646	6.11915	4.69379e-05	0.000412129	1.85841	CAST	protein_coding
ENSG00000115073	0.318795	5.48826	7.3473	7.79193e-06	9.88746e-05	3.70725	ACTR1B	protein_coding
ENSG00000104863	0.318765	2.34522	2.94071	0.012093	0.0334256	-2.94285	LIN7B	protein_coding
ENSG00000160161	0.318616	3.56682	4.50324	0.000682841	0.00334688	-0.458441	CILP2	protein_coding
ENSG00000178057	0.318359	3.59201	4.2896	0.000998579	0.0045274	-0.815494	NDUFAF3	protein_coding
ENSG00000186310	0.318172	3.62604	4.50466	0.000681128	0.00334078	-0.42472	NAP1L3	protein_coding
ENSG00000171951	0.31817	9.10945	12.794	1.83302e-08	1.15214e-06	9.6902	SCG2	protein_coding
ENSG00000140488	0.318056	4.45278	6.11546	4.72063e-05	0.000412791	2.06308	CELF6	protein_coding
ENSG00000172493	0.318032	5.41702	7.76534	4.41823e-06	6.41296e-05	4.3238	AFF1	protein_coding
ENSG00000104763	0.317947	6.5504	9.13771	7.88803e-07	1.6817e-05	5.93538	ASAH1	protein_coding
ENSG00000123353	0.31794	4.26485	4.94274	0.00031816	0.00185286	0.1753	ORMDL2	protein_coding
ENSG00000163050	0.317556	5.58387	8.4201	1.89311e-06	3.32403e-05	5.17821	COQ8A	protein_coding
ENSG00000258429	0.317159	3.25563	3.99931	0.00168776	0.00688816	-1.28365	PDF	protein_coding
ENSG00000197816	0.31704	3.50883	4.39921	0.000821095	0.00388699	-0.634269	CCDC180	protein_coding
ENSG00000174007	0.316496	2.9711	3.37005	0.00540546	0.0174019	-2.33612	CEP19	protein_coding
ENSG00000241489	0.316076	3.95285	4.08323	0.00144883	0.00610332	-1.31029	AC244197.3	protein_coding
ENSG00000055211	0.31604	4.03873	4.91564	0.000333257	0.00191885	0.171276	GINM1	protein_coding
ENSG00000198467	0.315274	3.56589	4.70406	0.000480179	0.00253936	-0.119499	TPM2	protein_coding
ENSG00000245849	0.315265	2.56202	2.96476	0.0115593	0.0321936	-2.99764	RAD51-AS1	lncRNA
ENSG00000103966	0.315089	4.12359	5.01152	0.000282976	0.00168379	0.328714	EHD4	protein_coding
ENSG00000140044	0.314883	4.68355	5.25617	0.000187503	0.00122608	0.620171	JDP2	protein_coding
ENSG00000179523	0.314802	3.23617	3.76353	0.00260114	0.00967998	-1.67841	EIF3J-DT	lncRNA
ENSG00000243646	0.314536	3.75413	3.97609	0.0017608	0.00712307	-1.44373	IL10RB	protein_coding
ENSG00000129680	0.314532	4.36774	5.74313	8.47289e-05	0.000662781	1.51848	MAP7D3	protein_coding
ENSG00000161677	0.314295	3.42696	3.34969	0.00561536	0.017932	-2.512	JOSD2	protein_coding
ENSG00000204568	0.314028	5.5732	6.97333	1.31834e-05	0.000149286	3.16412	MRPS18B	protein_coding
ENSG00000173821	0.313956	6.933	9.49627	5.19292e-07	1.21154e-05	6.31518	RNF213	protein_coding
ENSG00000180902	0.313679	3.34533	3.99426	0.00170338	0.00693205	-1.34931	D2HGDH	protein_coding
ENSG00000183778	0.313422	2.37197	2.94686	0.0119541	0.0331123	-2.97066	B3GALT5	protein_coding
ENSG00000005882	0.313237	4.87816	5.46762	0.000132262	0.000939882	0.91949	PDK2	protein_coding
ENSG00000116353	0.313054	4.25541	5.45049	0.000136024	0.000959268	1.04131	MECR	protein_coding
ENSG00000131080	0.313043	4.68314	4.85315	0.000370985	0.00207273	-0.109767	EDA2R	protein_coding
ENSG00000204248	0.312799	3.69283	4.15874	0.00126367	0.00546009	-1.12863	COL11A2	protein_coding
ENSG00000164398	0.312726	2.87671	3.4163	0.00495778	0.016269	-2.2501	ACSL6	protein_coding
ENSG00000181038	0.312248	4.39669	5.65495	9.75952e-05	0.000741869	1.33514	METTL23	protein_coding
ENSG00000214193	0.312111	4.65786	6.80505	1.6801e-05	0.000182294	3.06845	SH3D21	protein_coding
ENSG00000244300	0.311655	5.04842	6.87613	1.51586e-05	0.000167326	3.10567	GATA2-AS1	lncRNA
ENSG00000166340	0.311435	5.92506	7.60299	5.49355e-06	7.56583e-05	3.98775	TPP1	protein_coding
ENSG00000163840	0.311392	4.36571	4.41104	0.000804012	0.00382898	-0.794679	DTX3L	protein_coding
ENSG00000181072	0.311308	3.87224	5.0023	0.000287448	0.00170179	0.330299	CHRM2	protein_coding
ENSG00000187091	0.311095	2.95717	3.4728	0.00446153	0.014957	-2.14644	PLCD1	protein_coding
ENSG00000182463	0.310727	5.04852	5.04459	0.000267537	0.00161473	0.129701	TSHZ2	protein_coding
ENSG00000203506	0.310566	2.80037	3.57512	0.00368749	0.012787	-1.95308	RBMS3-AS2	lncRNA
ENSG00000177666	0.310311	5.15235	6.8978	1.46924e-05	0.000162884	3.11594	PNPLA2	protein_coding
ENSG00000064545	0.310151	4.58033	6.07724	5.00828e-05	0.000432033	1.97001	TMEM161A	protein_coding
ENSG00000176222	0.310125	2.46487	2.94622	0.0119685	0.0331328	-2.9604	ZNF404	protein_coding
ENSG00000100299	0.310021	3.40263	3.71284	0.00285643	0.0104743	-1.85796	ARSA	protein_coding
ENSG00000196151	0.309883	2.72419	3.23639	0.00694288	0.0213218	-2.53986	WDSUB1	protein_coding
ENSG00000110090	0.309592	7.12262	8.04922	3.04138e-06	4.82161e-05	4.43959	CPT1A	protein_coding
ENSG00000139629	0.309539	7.2123	10.3075	2.1071e-07	6.19879e-06	7.23795	GALNT6	protein_coding
ENSG00000123240	0.309457	5.1603	6.29408	3.59e-05	0.000332612	2.20566	OPTN	protein_coding
ENSG00000196507	0.309298	4.60908	5.20073	0.000205684	0.00131483	0.511919	TCEAL3	protein_coding
ENSG00000075399	0.308805	3.58694	4.53948	0.000640554	0.00318003	-0.392592	VPS9D1	protein_coding
ENSG00000113119	0.308665	3.7699	3.67017	0.0030912	0.0111377	-1.98308	TMCO6	protein_coding
ENSG00000119471	0.307912	4.98123	6.26037	3.77913e-05	0.000348325	2.20042	HSDL2	protein_coding
ENSG00000072952	0.307548	3.22088	3.56022	0.00379109	0.0130687	-2.05298	IRAG1	protein_coding
ENSG00000204851	0.307506	2.72836	3.08332	0.00925299	0.0269322	-2.78856	PNMA8B	protein_coding
ENSG00000237036	0.307363	3.20524	3.33516	0.00577006	0.0183005	-2.48589	ZEB1-AS1	lncRNA
ENSG00000147454	0.307266	5.50972	7.84771	3.96071e-06	5.88048e-05	4.41542	SLC25A37	protein_coding
ENSG00000089775	0.307224	4.08296	5.41133	0.000145053	0.00100858	1.00446	ZBTB25	protein_coding
ENSG00000055118	0.307095	6.73233	10.6409	1.47858e-07	4.90615e-06	7.66856	KCNH2	protein_coding
ENSG00000163364	0.306898	6.61349	6.17931	4.27835e-05	0.000384163	1.73461	LINC01116	lncRNA
ENSG00000182489	0.306852	3.12515	3.36813	0.00542495	0.0174567	-2.37437	XKRX	protein_coding
ENSG00000120805	0.306521	5.56862	7.23974	9.04781e-06	0.000111192	3.55279	ARL1	protein_coding
ENSG00000005189	0.306317	3.38294	4.19886	0.00117544	0.00515245	-0.953121	REXO5	protein_coding
ENSG00000144468	0.306048	3.2729	3.65034	0.00320687	0.0114733	-1.88676	RHBDD1	protein_coding
ENSG00000172465	0.305967	3.26558	4.07107	0.00148116	0.00620693	-1.13605	TCEAL1	protein_coding
ENSG00000233327	0.30593	3.77172	3.75778	0.0026289	0.00976547	-1.85432	USP32P2	transcribed_unprocessed_pseudogene
ENSG00000148842	0.305761	5.42848	7.81363	4.1436e-06	6.0824e-05	4.37955	CNNM2	protein_coding
ENSG00000197296	0.305737	3.57818	4.42736	0.000781035	0.00373938	-0.573422	FITM2	protein_coding
ENSG00000283196	0.305717	5.02157	5.66655	9.57912e-05	0.000731665	1.19981	LSP1P5	transcribed_unprocessed_pseudogene
ENSG00000131477	0.3057	2.45693	2.76755	0.0167275	0.0433154	-3.28658	RAMP2	protein_coding
ENSG00000100983	0.305394	5.07907	6.30547	3.52838e-05	0.000328823	2.23898	GSS	protein_coding
ENSG00000100234	0.305296	6.14872	3.993	0.00170732	0.00694413	-2.01773	TIMP3	protein_coding
ENSG00000050426	0.305181	5.85855	7.93455	3.53257e-06	5.39174e-05	4.46101	LETMD1	protein_coding
ENSG00000196937	0.304826	5.58109	7.20746	9.46551e-06	0.000115332	3.49534	FAM3C	protein_coding
ENSG00000197872	0.304614	2.92747	3.61216	0.0034423	0.0120924	-1.89707	CYRIA	protein_coding
ENSG00000145335	0.304398	3.93024	3.96048	0.00181173	0.00728088	-1.48847	SNCA	protein_coding
ENSG00000173917	0.304096	4.40371	5.22273	0.000198256	0.00127938	0.597462	HOXB2	protein_coding
ENSG00000106351	0.303873	3.96905	4.44729	0.000753904	0.00364017	-0.636035	AGFG2	protein_coding
ENSG00000175155	0.303791	6.27879	6.06392	5.11286e-05	0.000439989	1.62224	YPEL2	protein_coding
ENSG00000135124	0.303771	3.71177	4.27006	0.00103418	0.00466216	-0.918307	P2RX4	protein_coding
ENSG00000272711	0.303487	2.76311	2.90791	0.0128604	0.0350913	-3.11543	AC019069.1	lncRNA
ENSG00000163909	0.303435	4.29857	4.6469	0.000530522	0.00275005	-0.34021	HEYL	protein_coding
ENSG00000147459	0.303416	3.80969	4.26655	0.00104071	0.0046827	-0.947772	DOCK5	protein_coding
ENSG00000143545	0.303122	5.05673	6.31954	3.45386e-05	0.000322934	2.27471	RAB13	protein_coding
ENSG00000113196	0.30299	8.09058	10.127	2.56231e-07	7.14044e-06	6.97359	HAND1	protein_coding
ENSG00000076344	0.302702	3.61549	4.22849	0.00111436	0.00493322	-0.991791	RGS11	protein_coding
ENSG00000072415	0.302633	4.10033	4.55009	0.000628698	0.00313551	-0.454153	MPP5	protein_coding
ENSG00000131435	0.302391	3.25576	3.77829	0.00253131	0.00948443	-1.65752	PDLIM4	protein_coding
ENSG00000245060	0.302102	2.26097	2.75298	0.0171896	0.0442069	-3.27668	LINC00847	lncRNA
ENSG00000101577	0.30189	4.0736	4.54542	0.000633886	0.00315462	-0.476197	LPIN2	protein_coding
ENSG00000123154	0.301728	4.21863	5.49149	0.000127204	0.000911117	1.09703	WDR83	protein_coding
ENSG00000114853	0.300993	3.43223	4.14224	0.00130194	0.0055915	-1.04139	ZBTB47	protein_coding
ENSG00000225697	0.300892	4.15172	4.56121	0.000616517	0.00308973	-0.511694	SLC26A6	protein_coding
ENSG00000213445	0.300879	5.56355	7.56966	5.74701e-06	7.84295e-05	4.01328	SIPA1	protein_coding
ENSG00000174276	0.300827	3.25682	4.03223	0.00158953	0.00656994	-1.22502	ZNHIT2	protein_coding
ENSG00000136048	0.300721	3.99063	3.66265	0.00313454	0.0112541	-2.07573	DRAM1	protein_coding
ENSG00000151320	0.300456	6.51225	9.51385	5.08915e-07	1.19624e-05	6.39583	AKAP6	protein_coding
ENSG00000030582	0.300381	7.22623	9.49921	5.17543e-07	1.21154e-05	6.29431	GRN	protein_coding
ENSG00000267058	0.300319	2.49402	2.96061	0.0116497	0.0323949	-2.9942	AC006213.2	lncRNA
ENSG00000248098	0.300167	5.63967	4.56225	0.000615398	0.00308846	-0.84595	BCKDHA	protein_coding
ENSG00000162623	0.300166	4.54214	4.62048	0.000555613	0.00285127	-0.460994	TYW3	protein_coding
ENSG00000168237	0.299983	2.44534	2.76813	0.0167093	0.0432763	-3.29053	GLYCTK	protein_coding
ENSG00000186577	0.299687	4.42452	5.27246	0.000182489	0.00120266	0.689408	SMIM29	protein_coding
ENSG00000173511	0.299597	6.27393	9.06311	8.61833e-07	1.79513e-05	5.87711	VEGFB	protein_coding
ENSG00000101210	0.299477	8.62778	11.9537	3.98466e-08	1.93378e-06	8.8997	EEF1A2	protein_coding
ENSG00000006025	0.299434	3.83754	4.90828	0.000337485	0.00193538	0.174695	OSBPL7	protein_coding
ENSG00000113319	0.299108	6.57231	7.90391	3.67771e-06	5.56454e-05	4.31468	RASGRF2	protein_coding
ENSG00000165533	0.298843	6.15381	7.68852	4.89601e-06	6.96899e-05	4.08156	TTC8	protein_coding
ENSG00000188641	0.298826	3.82933	4.2809	0.00101428	0.00458838	-0.876141	DPYD	protein_coding
ENSG00000100284	0.298798	5.20618	6.43371	2.90715e-05	0.000280455	2.40887	TOM1	protein_coding
ENSG00000135631	0.298695	3.91305	4.30238	0.000975992	0.00443768	-0.89598	RAB11FIP5	protein_coding
ENSG00000144283	0.298418	5.91309	8.29193	2.22629e-06	3.76806e-05	4.95782	PKP4	protein_coding
ENSG00000167716	0.298334	6.72811	8.99919	9.30181e-07	1.88788e-05	5.73587	WDR81	protein_coding
ENSG00000134291	0.298245	5.60987	7.50985	6.23363e-06	8.3164e-05	3.93648	TMEM106C	protein_coding
ENSG00000215256	0.298185	3.58488	3.75266	0.00265388	0.00985055	-1.79724	DHRS4-AS1	lncRNA
ENSG00000119638	0.297896	7.14724	10.5309	1.66021e-07	5.27571e-06	7.5013	NEK9	protein_coding
ENSG00000125611	0.297871	4.00917	4.33531	0.00092016	0.00424882	-0.829175	CHCHD5	protein_coding
ENSG00000163346	0.297298	4.96713	6.64879	2.11141e-05	0.000219095	2.79635	PBXIP1	protein_coding
ENSG00000154654	0.297012	5.05688	4.50847	0.00067656	0.00332294	-0.807782	NCAM2	protein_coding
ENSG00000035403	0.296912	6.59271	9.08618	8.38503e-07	1.75422e-05	5.86454	VCL	protein_coding
ENSG00000070404	0.296842	4.01186	4.752	0.000441808	0.00238146	-0.127887	FSTL3	protein_coding
ENSG00000100979	0.296222	4.88815	6.77993	1.7426e-05	0.000188217	2.99221	PLTP	protein_coding
ENSG00000198814	0.296077	2.97382	3.18759	0.00760835	0.0229602	-2.66557	GK	protein_coding
ENSG00000197077	0.295661	4.76786	5.43872	0.000138674	0.000971212	0.891622	KIAA1671	protein_coding
ENSG00000088899	0.295593	6.4243	9.84884	3.48353e-07	9.0669e-06	6.79685	LZTS3	protein_coding
ENSG00000243701	0.295474	3.03474	2.76162	0.0169141	0.043648	-3.43363	DUBR	lncRNA
ENSG00000124570	0.29545	4.83279	5.63779	0.000100331	0.000757018	1.21154	SERPINB6	protein_coding
ENSG00000143224	0.295383	3.74627	4.68499	0.000496398	0.00260199	-0.208537	PPOX	protein_coding
ENSG00000152082	0.295349	6.13399	7.18104	9.82275e-06	0.000118321	3.35517	MZT2B	protein_coding
ENSG00000132635	0.295159	5.41335	7.19972	9.56873e-06	0.000116037	3.49825	PCED1A	protein_coding
ENSG00000172086	0.295006	2.32634	2.71816	0.0183451	0.0466158	-3.30844	KRCC1	protein_coding
ENSG00000205309	0.294988	3.33946	3.81019	0.0023868	0.00908614	-1.64092	NT5M	protein_coding
ENSG00000065485	0.294977	4.20065	5.05414	0.000263245	0.001595	0.36974	PDIA5	protein_coding
ENSG00000215386	0.294944	3.04924	3.28152	0.00637982	0.019888	-2.51124	MIR99AHG	lncRNA
ENSG00000091947	0.294687	4.78231	5.68198	9.34466e-05	0.000717984	1.30663	TMEM101	protein_coding
ENSG00000099977	0.294674	5.39214	7.0184	1.23622e-05	0.000142131	3.24739	DDT	protein_coding
ENSG00000132429	0.294644	2.66733	2.88797	0.0133503	0.0361859	-3.07432	POPDC3	protein_coding
ENSG00000214021	0.294611	5.04674	6.22625	3.98129e-05	0.000364369	2.08922	TTLL3	protein_coding
ENSG00000223547	0.294611	3.82016	4.44973	0.000750642	0.00362565	-0.580515	ZNF844	protein_coding
ENSG00000081087	0.294493	5.40209	6.6866	1.99725e-05	0.000209998	2.77167	OSTM1	protein_coding
ENSG00000185475	0.294313	4.98876	6.10455	4.80088e-05	0.000418305	1.92974	TMEM179B	protein_coding
ENSG00000164070	0.293873	5.05045	6.17376	4.31502e-05	0.000386969	2.03742	HSPA4L	protein_coding
ENSG00000185070	0.293785	4.26357	4.1142	0.00136973	0.00583033	-1.26892	FLRT2	protein_coding
ENSG00000137824	0.293249	5.77498	8.4698	1.77864e-06	3.14469e-05	5.20477	RMDN3	protein_coding
ENSG00000175197	0.293237	3.78312	4.16526	0.00124888	0.00541777	-1.08814	DDIT3	protein_coding
ENSG00000070915	0.293162	4.35871	5.00123	0.00028797	0.00170347	0.205174	SLC12A3	protein_coding
ENSG00000167323	0.2927	5.14181	6.25026	3.83783e-05	0.000353051	2.12208	STIM1	protein_coding
ENSG00000187486	0.292601	6.45811	6.28802	3.62322e-05	0.000335472	1.91297	KCNJ11	protein_coding
ENSG00000159840	0.292574	6.822	7.61146	5.43102e-06	7.50143e-05	3.87315	ZYX	protein_coding
ENSG00000146006	0.292277	3.80672	4.54095	0.000638906	0.00317517	-0.406048	LRRTM2	protein_coding
ENSG00000231806	0.292142	3.02338	3.21184	0.00727011	0.0221125	-2.63615	PCAT7	lncRNA
ENSG00000171298	0.291752	6.10489	7.60043	5.51259e-06	7.58473e-05	3.94953	GAA	protein_coding
ENSG00000102967	0.291718	2.8178	3.25825	0.00666421	0.0206169	-2.49532	DHODH	protein_coding
ENSG00000080546	0.291626	5.33658	6.3739	3.18108e-05	0.000300581	2.31325	SESN1	protein_coding
ENSG00000090661	0.291612	4.26943	4.25898	0.00105495	0.00473632	-1.05518	CERS4	protein_coding
ENSG00000169744	0.291436	2.52198	2.67929	0.0197255	0.0495236	-3.44021	LDB2	protein_coding
ENSG00000243244	0.291292	3.24026	3.03313	0.0101672	0.0290305	-3.03236	STON1	protein_coding
ENSG00000236296	0.291181	3.28835	3.82788	0.00231037	0.00887568	-1.57851	GUSBP5	transcribed_processed_pseudogene
ENSG00000021355	0.291103	3.30002	3.85037	0.00221677	0.00859015	-1.551	SERPINB1	protein_coding
ENSG00000174165	0.290988	3.53946	4.09412	0.0014205	0.00601235	-1.16152	ZDHHC24	protein_coding
ENSG00000170088	0.290732	6.05012	8.48896	1.73649e-06	3.091e-05	5.18767	TMEM192	protein_coding
ENSG00000069943	0.290038	2.8373	2.89158	0.0132602	0.0359758	-3.16073	PIGB	protein_coding
ENSG00000174684	0.29	5.06476	6.73471	1.86136e-05	0.000197603	2.8994	B4GAT1	protein_coding
ENSG00000175229	0.289741	3.05203	3.1886	0.00759399	0.0229298	-2.69431	GAL3ST3	protein_coding
ENSG00000117394	0.289676	9.04733	10.943	1.08097e-07	3.9547e-06	7.82402	SLC2A1	protein_coding
ENSG00000105227	0.289581	3.3198	3.83067	0.00229851	0.00884205	-1.57428	PRX	protein_coding
ENSG00000102096	0.289285	3.24884	3.40048	0.00510651	0.0166195	-2.37007	PIM2	protein_coding
ENSG00000136444	0.288982	5.79598	7.6407	5.22103e-06	7.28188e-05	4.08158	RSAD1	protein_coding
ENSG00000130270	0.288935	3.36038	3.83833	0.00226639	0.00874677	-1.61242	ATP8B3	protein_coding
ENSG00000109911	0.2888	3.28547	2.81325	0.0153565	0.0404181	-3.45523	ELP4	protein_coding
ENSG00000121653	0.288589	7.64623	10.5721	1.5894e-07	5.14232e-06	7.50816	MAPK8IP1	protein_coding
ENSG00000186472	0.288412	5.80631	6.84721	1.58054e-05	0.000172541	2.90656	PCLO	protein_coding
ENSG00000168539	0.288011	6.44153	7.27071	8.66549e-06	0.000107998	3.43276	CHRM1	protein_coding
ENSG00000102580	0.287854	4.72863	5.74586	8.43608e-05	0.000660263	1.41954	DNAJC3	protein_coding
ENSG00000130347	0.287652	2.45446	2.68442	0.0195377	0.049104	-3.41076	RTN4IP1	protein_coding
ENSG00000136068	0.287607	6.71631	7.36135	7.64206e-06	9.73544e-05	3.51807	FLNB	protein_coding
ENSG00000135677	0.287035	7.07897	9.77221	3.79564e-07	9.53455e-06	6.64159	GNS	protein_coding
ENSG00000228696	0.286875	2.66365	3.00771	0.0106641	0.0301358	-2.91464	ARL17B	protein_coding
ENSG00000114626	0.286756	3.60363	4.04708	0.00154715	0.00643768	-1.306	ABTB1	protein_coding
ENSG00000109016	0.286462	3.46159	3.14668	0.00821546	0.0244919	-2.86743	DHRS7B	protein_coding
ENSG00000158793	0.286068	4.28575	5.37487	0.000154025	0.00105503	0.892362	NIT1	protein_coding
ENSG00000130529	0.285943	4.52824	5.57853	0.000110414	0.000815837	1.16804	TRPM4	protein_coding
ENSG00000170430	0.285596	4.03538	4.8542	0.000370317	0.00207041	0.0620789	MGMT	protein_coding
ENSG00000166405	0.285075	5.12871	6.42409	2.94946e-05	0.00028396	2.38919	RIC3	protein_coding
ENSG00000175054	0.284556	4.79499	5.92467	6.35507e-05	0.000526257	1.68419	ATR	protein_coding
ENSG00000065833	0.284449	2.90708	2.87914	0.0135731	0.036699	-3.19217	ME1	protein_coding
ENSG00000105518	0.284404	5.25885	6.73706	1.855e-05	0.000197184	2.84707	TMEM205	protein_coding
ENSG00000144843	0.284247	3.05385	3.41452	0.00497428	0.0163119	-2.28723	ADPRH	protein_coding
ENSG00000020577	0.284125	5.36938	4.3407	0.000911344	0.00421766	-1.2017	SAMD4A	protein_coding
ENSG00000143641	0.284069	7.73692	10.4408	1.82686e-07	5.69119e-06	7.35639	GALNT2	protein_coding
ENSG00000151092	0.284054	4.3412	4.81092	0.000398991	0.0021946	-0.0751507	NGLY1	protein_coding
ENSG00000228300	0.283987	4.21509	4.44188	0.000761167	0.00366655	-0.726268	FAM174C	protein_coding
ENSG00000116983	0.283954	6.03956	7.84046	3.9989e-06	5.92446e-05	4.3236	HPCAL4	protein_coding
ENSG00000197959	0.283619	2.90347	3.09338	0.00907976	0.0265699	-2.86281	DNM3	protein_coding
ENSG00000102158	0.283549	6.24613	6.6945	1.97422e-05	0.000207884	2.6049	MAGT1	protein_coding
ENSG00000140481	0.283415	4.89491	5.17526	0.000214645	0.00135752	0.399114	CCDC33	protein_coding
ENSG00000145569	0.283381	5.54316	5.55123	0.000115414	0.000844409	0.902237	OTULINL	protein_coding
ENSG00000185149	0.283299	5.71376	4.39643	0.000825166	0.00390367	-1.1697	NPY2R	protein_coding
ENSG00000119655	0.282928	4.996	5.92743	6.32759e-05	0.000524896	1.65268	NPC2	protein_coding
ENSG00000116337	0.282919	6.22687	7.13765	1.04407e-05	0.000124348	3.27427	AMPD2	protein_coding
ENSG00000134954	0.282865	5.06739	6.40026	3.05713e-05	0.000290795	2.3919	ETS1	protein_coding
ENSG00000120645	0.282678	4.24786	4.79756	0.000408306	0.00223722	-0.0985228	IQSEC3	protein_coding
ENSG00000139625	0.282663	5.94906	7.8978	3.70743e-06	5.59171e-05	4.39143	MAP3K12	protein_coding
ENSG00000164300	0.282548	6.4583	9.12803	7.97889e-07	1.68906e-05	5.92605	SERINC5	protein_coding
ENSG00000136943	0.282415	4.18472	4.36076	0.000879305	0.004104	-0.853337	CTSV	protein_coding
ENSG00000153832	0.282394	3.50709	3.84025	0.00225838	0.00872687	-1.63534	FBXO36	protein_coding
ENSG00000142687	0.282394	6.79344	9.829	3.56158e-07	9.17269e-06	6.73424	KIAA0319L	protein_coding
ENSG00000155254	0.282289	6.44973	7.63404	5.26809e-06	7.32604e-05	3.95428	MARVELD1	protein_coding
ENSG00000188211	0.282068	6.82548	8.84192	1.12429e-06	2.18251e-05	5.52176	NCR3LG1	protein_coding
ENSG00000179532	0.281925	4.66439	5.63373	0.000100989	0.000759174	1.20126	DNHD1	protein_coding
ENSG00000166507	0.281922	4.09107	4.1594	0.00126217	0.00546009	-1.19363	NDST2	protein_coding
ENSG00000101986	0.281804	5.06843	6.02692	5.41566e-05	0.000461701	1.80123	ABCD1	protein_coding
ENSG00000065534	0.281796	5.56923	4.8977	0.000343658	0.00196054	-0.225387	MYLK	protein_coding
ENSG00000167619	0.281791	4.61088	5.78933	7.8715e-05	0.000624294	1.48389	TMEM145	protein_coding
ENSG00000135185	0.281676	3.55255	3.17253	0.00782642	0.0234891	-2.84711	TMEM243	protein_coding
ENSG00000214331	0.281628	2.86587	3.1401	0.00831747	0.0247134	-2.76948	AC009053.1	transcribed_unprocessed_pseudogene
ENSG00000269609	0.281468	3.34507	3.8047	0.00241106	0.00914471	-1.64427	RPARP-AS1	lncRNA
ENSG00000248008	0.281317	2.86575	3.0292	0.0102425	0.0292162	-2.91215	NRAV	lncRNA
ENSG00000277283	0.280741	2.96696	3.14858	0.00818621	0.02442	-2.76022	AC004812.2	lncRNA
ENSG00000265646	0.280726	3.88852	4.14631	0.00129239	0.00556422	-1.21293	TUFMP1	processed_pseudogene
ENSG00000164877	0.280446	3.24621	3.58021	0.00365279	0.0126901	-2.10006	MICALL2	protein_coding
ENSG00000275835	0.280446	4.70705	5.77121	8.10186e-05	0.00063838	1.46326	TUBGCP5	protein_coding
ENSG00000133121	0.280372	3.60177	3.05367	0.0097826	0.0281536	-3.09106	STARD13	protein_coding
ENSG00000162733	0.27987	6.61203	8.58849	1.53411e-06	2.79192e-05	5.21827	DDR2	protein_coding
ENSG00000160447	0.279678	3.72771	3.52967	0.0040129	0.0137239	-2.27308	PKN3	protein_coding
ENSG00000147010	0.279641	4.40799	4.03733	0.00157484	0.00653004	-1.42395	SH3KBP1	protein_coding
ENSG00000157388	0.279598	3.60465	4.02342	0.00161524	0.00664732	-1.34156	CACNA1D	protein_coding
ENSG00000134285	0.27955	4.63325	5.67127	9.5067e-05	0.000728082	1.28386	FKBP11	protein_coding
ENSG00000130702	0.27952	6.3177	6.17309	4.31947e-05	0.000387124	1.7341	LAMA5	protein_coding
ENSG00000188026	0.279376	4.27699	4.49764	0.000689631	0.00336744	-0.627102	RILPL1	protein_coding
ENSG00000226084	0.279373	3.48515	3.44008	0.00474245	0.0156996	-2.33144	AC113935.1	processed_pseudogene
ENSG00000124104	0.278985	4.76187	5.25637	0.000187442	0.00122608	0.57066	SNX21	protein_coding
ENSG00000174851	0.278906	5.55697	6.94203	1.37878e-05	0.000154537	3.09401	YIF1A	protein_coding
ENSG00000204623	0.278798	2.94674	2.69358	0.0192064	0.0484337	-3.5827	ZNRD1ASP	transcribed_unitary_pseudogene
ENSG00000120913	0.278794	2.8836	3.06967	0.00949304	0.027497	-2.87616	PDLIM2	protein_coding
ENSG00000099250	0.278782	8.46991	7.17442	9.91438e-06	0.000119073	3.08555	NRP1	protein_coding
ENSG00000182796	0.278568	3.55549	4.23263	0.0011061	0.00490271	-0.961798	TMEM198B	transcribed_unitary_pseudogene
ENSG00000083720	0.278287	5.49721	7.23117	9.15685e-06	0.000112146	3.54402	OXCT1	protein_coding
ENSG00000198951	0.278252	5.50691	7.21577	9.35609e-06	0.000114096	3.52001	NAGA	protein_coding
ENSG00000155850	0.277936	5.25132	6.43871	2.88541e-05	0.000279871	2.4165	SLC26A2	protein_coding
ENSG00000174498	0.277895	4.50869	4.87861	0.000355098	0.00201213	0.00542444	IGDCC3	protein_coding
ENSG00000163428	0.27773	6.37864	8.52614	1.65775e-06	2.97519e-05	5.19005	LRRC58	protein_coding
ENSG00000099330	0.277434	3.3467	3.84693	0.00223084	0.00863756	-1.5716	OCEL1	protein_coding
ENSG00000118004	0.277203	3.78246	4.00853	0.00165963	0.00678888	-1.37657	COLEC11	protein_coding
ENSG00000267673	0.277003	3.38508	3.41521	0.00496792	0.0162948	-2.32919	FDX2	protein_coding
ENSG00000095794	0.275837	3.44855	3.56327	0.00376963	0.0130073	-2.10032	CREM	protein_coding
ENSG00000133134	0.275698	5.45939	6.61985	2.20345e-05	0.000226016	2.64593	BEX2	protein_coding
ENSG00000100575	0.27543	4.02175	4.28905	0.000999563	0.00453042	-0.926811	TIMM9	protein_coding
ENSG00000178922	0.275343	3.59281	3.41199	0.00499784	0.0163516	-2.44343	HYI	protein_coding
ENSG00000135452	0.275134	5.15794	6.44637	2.85243e-05	0.000277426	2.42397	TSPAN31	protein_coding
ENSG00000177700	0.274801	5.06478	5.21179	0.000201915	0.00129772	0.443516	POLR2L	protein_coding
ENSG00000213339	0.274739	4.94598	5.22559	0.000197312	0.00127387	0.470235	QTRT1	protein_coding
ENSG00000088888	0.274557	7.11216	9.87075	3.39941e-07	8.88329e-06	6.75221	MAVS	protein_coding
ENSG00000165152	0.27455	6.3993	9.15634	7.71616e-07	1.65864e-05	5.97058	PGAP4	protein_coding
ENSG00000180834	0.274528	3.24165	3.03114	0.0102053	0.0291218	-3.01198	MAP6D1	protein_coding
ENSG00000140416	0.274499	9.75233	10.3688	1.97277e-07	5.96345e-06	7.14604	TPM1	protein_coding
ENSG00000251595	0.274417	2.63275	2.7535	0.0171727	0.0441787	-3.35195	ABCA11P	transcribed_processed_pseudogene
ENSG00000254402	0.274275	4.26395	5.14407	0.000226187	0.00141832	0.480481	LRRC24	protein_coding
ENSG00000145194	0.274249	3.99121	4.7174	0.000469166	0.00249313	-0.180461	ECE2	protein_coding
ENSG00000027001	0.274202	3.63876	3.68311	0.00301798	0.0109374	-1.90836	MIPEP	protein_coding
ENSG00000100228	0.274108	3.12578	3.47065	0.00447944	0.01501	-2.20688	RAB36	protein_coding
ENSG00000133943	0.273979	3.37516	3.64283	0.00325185	0.0115791	-1.95243	DGLUCY	protein_coding
ENSG00000095383	0.273532	3.20261	3.0801	0.00930911	0.0270624	-2.95563	TBC1D2	protein_coding
ENSG00000134574	0.273402	5.42842	6.08419	4.95467e-05	0.000428704	1.77835	DDB2	protein_coding
ENSG00000182158	0.273362	5.28419	5.54831	0.000115962	0.000846746	0.961575	CREB3L2	protein_coding
ENSG00000174307	0.273105	4.75276	5.6103	0.000104881	0.000782499	1.20295	PHLDA3	protein_coding
ENSG00000123384	0.273071	6.47344	7.10839	1.08808e-05	0.000128515	3.17215	LRP1	protein_coding
ENSG00000007402	0.272854	4.0783	4.42782	0.000780398	0.00373852	-0.676442	CACNA2D2	protein_coding
ENSG00000117691	0.272833	5.0675	5.44033	0.000138309	0.000969724	0.826994	NENF	protein_coding
ENSG00000100100	0.272833	2.47925	2.83948	0.0146204	0.0389858	-3.19594	PIK3IP1	protein_coding
ENSG00000168615	0.272831	5.4991	5.12582	0.000233238	0.00145067	0.188067	ADAM9	protein_coding
ENSG00000278535	0.272556	4.38879	4.30955	0.000963532	0.00438942	-1.01554	DHRS11	protein_coding
ENSG00000083838	0.272468	4.88152	5.92639	6.33792e-05	0.000525267	1.65965	ZNF446	protein_coding
ENSG00000196177	0.272344	5.01753	5.35116	0.000160171	0.00108618	0.687208	ACADSB	protein_coding
ENSG00000116005	0.27181	6.00768	7.60716	5.46263e-06	7.53051e-05	3.98417	PCYOX1	protein_coding
ENSG00000166311	0.271761	4.48908	4.51059	0.000674038	0.003314	-0.656375	SMPD1	protein_coding
ENSG00000173486	0.271689	5.02698	5.36088	0.00015762	0.00107347	0.674134	FKBP2	protein_coding
ENSG00000224870	0.271642	4.17352	4.74913	0.000444016	0.00238975	-0.150732	MRPL20-AS1	lncRNA
ENSG00000244509	0.271627	4.35991	4.4988	0.00068822	0.00336385	-0.636289	APOBEC3C	protein_coding
ENSG00000168781	0.271369	5.37235	7.00003	1.26901e-05	0.000144966	3.22098	PPIP5K1	protein_coding
ENSG00000010803	0.271078	5.74625	7.57677	5.69194e-06	7.79391e-05	3.99634	SCMH1	protein_coding
ENSG00000157379	0.270788	2.96168	3.06098	0.00964916	0.0278411	-2.89135	DHRS1	protein_coding
ENSG00000127561	0.270596	5.06065	5.08268	0.000250836	0.00153273	0.183349	SYNGR3	protein_coding
ENSG00000124593	0.270555	3.75916	4.28363	0.00100933	0.00456888	-0.899538	AL365205.1	protein_coding
ENSG00000198721	0.270437	4.40534	5.13318	0.000230367	0.00143783	0.457655	ECI2	protein_coding
ENSG00000205476	0.270115	7.38741	7.93671	3.52259e-06	5.39174e-05	4.26188	CCDC85C	protein_coding
ENSG00000125703	0.270025	2.97401	2.81331	0.0153549	0.0404181	-3.29999	ATG4C	protein_coding
ENSG00000108797	0.269816	5.14495	6.47101	2.74909e-05	0.000269468	2.4528	CNTNAP1	protein_coding
ENSG00000154803	0.269514	5.43342	6.10362	4.80781e-05	0.000418534	1.82305	FLCN	protein_coding
ENSG00000152952	0.269507	3.66311	2.84901	0.0143615	0.0383942	-3.47324	PLOD2	protein_coding
ENSG00000107077	0.269501	4.36813	4.44221	0.000760724	0.00366566	-0.778229	KDM4C	protein_coding
ENSG00000141756	0.269244	6.85423	8.05856	3.0047e-06	4.77405e-05	4.47945	FKBP10	protein_coding
ENSG00000184500	0.269065	4.24168	4.50302	0.000683098	0.00334699	-0.58576	PROS1	protein_coding
ENSG00000110900	0.268977	4.60792	4.94409	0.000317429	0.00185011	0.0738309	TSPAN11	protein_coding
ENSG00000169762	0.268875	3.60782	3.4524	0.00463463	0.0154358	-2.35524	TAPT1	protein_coding
ENSG00000187239	0.268811	6.35516	8.89408	1.05551e-06	2.08154e-05	5.64416	FNBP1	protein_coding
ENSG00000148700	0.26881	7.304	8.12646	2.75195e-06	4.46191e-05	4.53003	ADD3	protein_coding
ENSG00000274588	0.268762	6.25256	3.72071	0.00281522	0.0103498	-2.53077	DGKK	protein_coding
ENSG00000164889	0.268653	6.99183	9.18509	7.45876e-07	1.6149e-05	5.93512	SLC4A2	protein_coding
ENSG00000171450	0.26844	6.07295	7.56252	5.80294e-06	7.90041e-05	3.90966	CDK5R2	protein_coding
ENSG00000197774	0.268211	4.2021	4.86596	0.000362905	0.0020458	-0.00618998	EME2	protein_coding
ENSG00000173482	0.268059	7.62846	7.1391	1.04193e-05	0.00012427	3.09284	PTPRM	protein_coding
ENSG00000187172	0.268044	4.02754	4.66972	0.000509792	0.00266241	-0.287385	BAGE2	transcribed_unprocessed_pseudogene
ENSG00000171714	0.267975	3.38071	3.37948	0.00531097	0.0171557	-2.42351	ANO5	protein_coding
ENSG00000174917	0.267966	4.66691	5.43114	0.000140409	0.000981555	0.903383	MICOS13	protein_coding
ENSG00000149295	0.267871	4.60229	4.10566	0.00139108	0.00590184	-1.41336	DRD2	protein_coding
ENSG00000147889	0.267618	3.68097	3.53464	0.00397591	0.0136268	-2.1696	CDKN2A	protein_coding
ENSG00000174446	0.26759	4.30774	4.37886	0.000851387	0.00399198	-0.818402	SNAPC5	protein_coding
ENSG00000159461	0.267577	4.70239	5.12193	0.000234768	0.00145891	0.361595	AMFR	protein_coding
ENSG00000104368	0.267407	4.17675	3.64843	0.00321825	0.0115069	-2.18403	PLAT	protein_coding
ENSG00000100307	0.26731	3.23613	3.09165	0.00910928	0.0266444	-2.93749	CBX7	protein_coding
ENSG00000064115	0.26731	5.71491	6.94087	1.38107e-05	0.000154671	3.08075	TM7SF3	protein_coding
ENSG00000164040	0.267087	6.61868	8.01943	3.16155e-06	4.95159e-05	4.4717	PGRMC2	protein_coding
ENSG00000214530	0.266907	4.57483	4.10626	0.00138956	0.00589716	-1.43477	STARD10	protein_coding
ENSG00000212719	0.266762	3.00078	3.12548	0.00854889	0.0252956	-2.80895	LINC02693	lncRNA
ENSG00000180233	0.266638	4.34698	4.99867	0.000289226	0.00170948	0.250014	ZNRF2	protein_coding
ENSG00000073060	0.266619	6.65792	7.37577	7.49157e-06	9.57794e-05	3.55313	SCARB1	protein_coding
ENSG00000101400	0.266235	4.72637	5.58463	0.000109328	0.000809493	1.15863	SNTA1	protein_coding
ENSG00000180667	0.266201	4.03958	4.12338	0.00134713	0.00575132	-1.24072	YOD1	protein_coding
ENSG00000033011	0.266165	4.80546	5.69433	9.16116e-05	0.000706548	1.30803	ALG1	protein_coding
ENSG00000137038	0.265844	5.93089	6.60637	2.24777e-05	0.000229736	2.51902	DMAC1	protein_coding
ENSG00000164081	0.265713	3.09541	3.34713	0.00564224	0.0179896	-2.42387	TEX264	protein_coding
ENSG00000213366	0.26554	4.82421	5.67203	9.49512e-05	0.000727585	1.2552	GSTM2	protein_coding
ENSG00000147852	0.265531	6.66043	7.27097	8.66242e-06	0.000107998	3.39781	VLDLR	protein_coding
ENSG00000136111	0.265383	4.35768	5.00833	0.000284517	0.00169004	0.254901	TBC1D4	protein_coding
ENSG00000070759	0.265244	3.11089	3.39227	0.00518549	0.0168151	-2.34206	TESK2	protein_coding
ENSG00000158828	0.265209	3.73576	3.4324	0.00481091	0.0158857	-2.4372	PINK1	protein_coding
ENSG00000112715	0.265144	7.68381	6.24061	3.89486e-05	0.000357605	1.70204	VEGFA	protein_coding
ENSG00000130511	0.264899	5.85697	6.81586	1.65396e-05	0.000179868	2.84738	SSBP4	protein_coding
ENSG00000150977	0.26479	3.17355	2.97696	0.0112977	0.0315574	-3.10339	RILPL2	protein_coding
ENSG00000121101	0.264729	4.44597	4.99228	0.000292387	0.00172601	0.21597	TEX14	protein_coding
ENSG00000149761	0.264302	4.19092	4.44603	0.000755583	0.00364641	-0.717038	NUDT22	protein_coding
ENSG00000143314	0.264289	4.99931	5.74612	8.43261e-05	0.000660263	1.37453	MRPL24	protein_coding
ENSG00000031081	0.264209	4.87811	4.86063	0.000366242	0.00205973	-0.120035	ARHGAP31	protein_coding
ENSG00000100359	0.264091	6.0863	8.26461	2.3051e-06	3.87844e-05	4.86221	SGSM3	protein_coding
ENSG00000212802	0.264051	3.96901	3.56455	0.00376066	0.0129795	-2.25589	RPL15P3	processed_pseudogene
ENSG00000167280	0.263823	4.33038	4.75072	0.000442795	0.00238408	-0.230041	ENGASE	protein_coding
ENSG00000163873	0.263755	8.20685	10.4376	1.83295e-07	5.69771e-06	7.31424	GRIK3	protein_coding
ENSG00000137992	0.263679	5.00069	5.17989	0.000212988	0.00134883	0.418759	DBT	protein_coding
ENSG00000037042	0.263577	4.40647	4.30402	0.000973129	0.00442608	-1.0473	TUBG2	protein_coding
ENSG00000125375	0.263352	5.18111	6.40574	3.03202e-05	0.000289177	2.36605	DMAC2L	protein_coding
ENSG00000124788	0.263338	6.06899	5.80222	7.71186e-05	0.000615052	1.19292	ATXN1	protein_coding
ENSG00000109689	0.263304	4.66916	4.85763	0.000368138	0.0020642	-0.0887688	STIM2	protein_coding
ENSG00000102003	0.263122	7.33604	7.49271	6.38111e-06	8.47515e-05	3.63649	SYP	protein_coding
ENSG00000174473	0.263111	2.9206	3.05999	0.00966713	0.0278802	-2.88554	GALNTL6	protein_coding
ENSG00000101104	0.262726	5.84088	7.71002	4.75698e-06	6.81451e-05	4.12909	PABPC1L	protein_coding
ENSG00000136052	0.262566	3.22365	2.89231	0.0132422	0.0359337	-3.30287	SLC41A2	protein_coding
ENSG00000157326	0.262557	3.47024	3.79058	0.00247462	0.00932835	-1.71958	DHRS4	protein_coding
ENSG00000170500	0.262393	6.1697	7.34692	7.79604e-06	9.88746e-05	3.58638	LONRF2	protein_coding
ENSG00000155158	0.262311	3.53336	3.49166	0.00430735	0.0145186	-2.28918	TTC39B	protein_coding
ENSG00000188677	0.26215	4.75413	5.64085	9.98367e-05	0.000754087	1.23934	PARVB	protein_coding
ENSG00000197746	0.26196	8.68735	10.1678	2.45109e-07	6.88343e-06	6.97824	PSAP	protein_coding
ENSG00000102024	0.261833	6.62216	6.75967	1.79478e-05	0.000192396	2.64531	PLS3	protein_coding
ENSG00000161714	0.261778	5.21658	5.44103	0.000138148	0.000969076	0.788889	PLCD3	protein_coding
ENSG00000049769	0.261739	3.45013	3.45353	0.00462484	0.0154068	-2.31436	PPP1R3F	protein_coding
ENSG00000133433	0.261439	3.04695	3.18211	0.00768702	0.0231487	-2.70435	GSTT2B	protein_coding
ENSG00000129521	0.261378	2.70056	2.83392	0.0147735	0.0393187	-3.241	EGLN3	protein_coding
ENSG00000163040	0.261329	3.09289	3.21526	0.00722354	0.0220125	-2.67361	CCDC74A	protein_coding
ENSG00000253898	0.261286	3.83848	4.1048	0.00139324	0.00590926	-1.24892	LINC01419	lncRNA
ENSG00000103512	0.260992	7.57131	5.84946	7.15535e-05	0.000577652	1.07565	NOMO1	protein_coding
ENSG00000204386	0.260974	5.42891	5.97252	5.89566e-05	0.000496572	1.61572	NEU1	protein_coding
ENSG00000176155	0.260965	5.18723	5.66804	9.55624e-05	0.000731131	1.13924	CCDC57	protein_coding
ENSG00000109107	0.260803	6.03057	4.54404	0.000635432	0.00316011	-0.978557	ALDOC	protein_coding
ENSG00000112208	0.260762	4.15678	3.7979	0.00244143	0.00923178	-1.833	BAG2	protein_coding
ENSG00000139445	0.260605	3.5954	2.85398	0.0142285	0.0381172	-3.48207	FOXN4	protein_coding
ENSG00000183186	0.260383	3.49866	3.44399	0.00470795	0.0156216	-2.37356	C2CD4C	protein_coding
ENSG00000143320	0.26022	6.61995	2.81761	0.0152318	0.0401788	-4.30446	CRABP2	protein_coding
ENSG00000215271	0.26007	3.34322	2.98364	0.0111569	0.0312682	-3.11802	HOMEZ	protein_coding
ENSG00000183011	0.259182	4.81972	4.98497	0.000296048	0.00174691	0.099852	NAA38	protein_coding
ENSG00000267100	0.259173	4.41767	3.41903	0.00493254	0.0162011	-2.65635	ILF3-DT	lncRNA
ENSG00000162409	0.258847	3.74598	3.52934	0.00401535	0.013729	-2.26055	PRKAA2	protein_coding
ENSG00000196547	0.258782	5.10305	6.09467	4.8749e-05	0.000423085	1.86847	MAN2A2	protein_coding
ENSG00000130766	0.258536	5.11987	5.1077	0.000240468	0.00148657	0.257672	SESN2	protein_coding
ENSG00000102908	0.258475	4.6858	4.78802	0.000415095	0.00226571	-0.227431	NFAT5	protein_coding
ENSG00000071553	0.258078	7.12942	9.41292	5.71658e-07	1.30169e-05	6.19946	ATP6AP1	protein_coding
ENSG00000102805	0.258037	4.7825	4.03621	0.00157807	0.00653583	-1.60553	CLN5	protein_coding
ENSG00000143502	0.257988	3.73622	3.68593	0.00300226	0.0109054	-1.99332	SUSD4	protein_coding
ENSG00000273015	0.257975	5.12883	4.22507	0.00112125	0.00495599	-1.35453	AC008124.1	lncRNA
ENSG00000126821	0.257903	4.37085	4.54001	0.000639958	0.00317818	-0.559843	SGPP1	protein_coding
ENSG00000180398	0.257874	6.87943	8.68109	1.36836e-06	2.54546e-05	5.31637	MCFD2	protein_coding
ENSG00000104419	0.257863	5.00862	4.26039	0.00105229	0.00472885	-1.28108	NDRG1	protein_coding
ENSG00000100304	0.257774	6.7355	8.82009	1.1545e-06	2.21403e-05	5.51744	TTLL12	protein_coding
ENSG00000234456	0.257697	6.79775	7.76129	4.44215e-06	6.44112e-05	4.07853	MAGI2-AS3	lncRNA
ENSG00000078328	0.257357	5.45481	6.92882	1.40517e-05	0.00015651	3.0984	RBFOX1	protein_coding
ENSG00000206561	0.257212	5.61955	5.50144	0.000125154	0.000900052	0.791945	COLQ	protein_coding
ENSG00000116329	0.257047	5.97987	6.85486	1.56315e-05	0.000171167	2.89922	OPRD1	protein_coding
ENSG00000138031	0.256341	5.69068	6.89915	1.4664e-05	0.000162884	3.02167	ADCY3	protein_coding
ENSG00000249896	0.256323	3.14449	2.9724	0.0113948	0.0318038	-3.12246	LINC02495	transcribed_unprocessed_pseudogene
ENSG00000103254	0.256174	4.17185	4.35376	0.000890343	0.00413523	-0.879127	ANTKMT	protein_coding
ENSG00000161149	0.256099	3.95954	3.14623	0.00822236	0.0245022	-2.99414	TUBA3FP	lncRNA
ENSG00000091428	0.256072	4.00455	3.8379	0.00226819	0.00875018	-1.73106	RAPGEF4	protein_coding
ENSG00000142459	0.255886	4.89036	5.67293	9.48141e-05	0.000727073	1.25433	EVI5L	protein_coding
ENSG00000182154	0.255883	5.24801	6.01001	5.56026e-05	0.000470266	1.71905	MRPL41	protein_coding
ENSG00000106785	0.255863	5.31499	5.45914	0.000134111	0.000949156	0.797014	TRIM14	protein_coding
ENSG00000042832	0.255683	4.70107	2.67596	0.0198483	0.0497706	-4.14111	TG	protein_coding
ENSG00000060491	0.255227	4.98621	4.68717	0.000494514	0.00259307	-0.465543	OGFR	protein_coding
ENSG00000141696	0.254899	5.19754	5.54669	0.000116268	0.000848549	0.973145	P3H4	protein_coding
ENSG00000181744	0.254694	4.81249	5.42271	0.000142365	0.000994258	0.864988	DIPK2A	protein_coding
ENSG00000102195	0.254668	4.8351	3.80771	0.00239773	0.00911315	-2.06858	GPR50	protein_coding
ENSG00000144120	0.254516	4.15246	3.67881	0.00304211	0.0109981	-2.08117	TMEM177	protein_coding
ENSG00000175785	0.254072	5.54204	6.04	5.30649e-05	0.000454187	1.71471	PRIMA1	protein_coding
ENSG00000135404	0.253985	7.19923	9.11319	8.12049e-07	1.71395e-05	5.82581	CD63	protein_coding
ENSG00000279069	0.253954	2.79229	2.92687	0.012411	0.0340933	-3.1211	AC015813.5	TEC
ENSG00000155229	0.253796	6.53467	7.73882	4.57734e-06	6.59691e-05	4.08094	MMS19	protein_coding
ENSG00000185760	0.253641	6.6102	6.48341	2.69855e-05	0.000266272	2.20842	KCNQ5	protein_coding
ENSG00000140807	0.253144	4.32325	3.61	0.00345614	0.0121339	-2.24906	NKD1	protein_coding
ENSG00000090581	0.25308	5.43149	6.2504	3.83707e-05	0.000353051	2.06816	GNPTG	protein_coding
ENSG00000186594	0.252878	3.41059	3.56217	0.00377734	0.0130276	-2.10946	MIR22HG	lncRNA
ENSG00000112146	0.252712	4.95957	4.96536	0.000306112	0.00179294	0.0407599	FBXO9	protein_coding
ENSG00000118894	0.252663	4.48297	4.14391	0.001298	0.00558501	-1.32783	EEF2KMT	protein_coding
ENSG00000122870	0.252299	4.23181	3.71999	0.00281895	0.0103582	-2.03526	BICC1	protein_coding
ENSG00000261115	0.252161	7.70943	9.13492	7.91409e-07	1.6817e-05	5.80407	TMEM178B	protein_coding
ENSG00000249471	0.251767	4.04487	3.96976	0.00178129	0.00718044	-1.50717	ZNF324B	protein_coding
ENSG00000236618	0.251695	4.02871	4.11315	0.00137232	0.00583505	-1.26863	PITPNA-AS1	lncRNA
ENSG00000100526	0.251656	4.04209	3.93333	0.00190395	0.00755859	-1.57555	CDKN3	protein_coding
ENSG00000137133	0.251555	4.78454	4.7787	0.000421846	0.00229466	-0.255591	HINT2	protein_coding
ENSG00000106624	0.251476	6.18604	7.53626	6.01358e-06	8.0945e-05	3.84001	AEBP1	protein_coding
ENSG00000090238	0.25118	4.32007	4.8504	0.000372748	0.0020791	-0.0211677	YPEL3	protein_coding
ENSG00000179091	0.250957	6.11189	7.42316	7.01858e-06	9.05435e-05	3.70988	CYC1	protein_coding
ENSG00000079739	0.250796	5.951	4.87027	0.000360225	0.00203391	-0.362312	PGM1	protein_coding
ENSG00000164463	0.250659	3.0363	2.95286	0.0118204	0.0327828	-3.103	CREBRF	protein_coding
ENSG00000153551	0.250157	2.94886	2.86498	0.0139381	0.037487	-3.23307	CMTM7	protein_coding
ENSG00000100003	0.250036	2.77386	2.81594	0.0152793	0.0402668	-3.30486	SEC14L2	protein_coding
ENSG00000180628	0.249913	4.72615	2.9681	0.0114871	0.0320268	-3.5412	PCGF5	protein_coding
ENSG00000134326	0.249895	4.36831	4.44506	0.000756885	0.00365086	-0.754021	CMPK2	protein_coding
ENSG00000117643	0.249849	3.64691	3.45136	0.00464364	0.0154581	-2.41725	MAN1C1	protein_coding
ENSG00000174516	0.249516	4.21377	4.40955	0.00080614	0.00383528	-0.75954	PELI3	protein_coding
ENSG00000130021	0.249429	4.45596	3.81615	0.00236077	0.00902315	-1.89166	PUDP	protein_coding
ENSG00000203778	0.249139	3.06119	2.7547	0.0171344	0.0440969	-3.42757	FAM229B	protein_coding
ENSG00000138434	0.248556	5.33287	6.01569	5.51121e-05	0.000466947	1.73338	ITPRID2	protein_coding
ENSG00000144674	0.24829	6.60492	6.32743	3.41276e-05	0.00031993	1.96949	GOLGA4	protein_coding
ENSG00000059588	0.248276	5.42283	6.59065	2.30064e-05	0.000233967	2.56726	TARBP1	protein_coding
ENSG00000111275	0.24824	6.90469	8.74567	1.26416e-06	2.3773e-05	5.39422	ALDH2	protein_coding
ENSG00000080644	0.248238	9.59389	10.3715	1.9672e-07	5.95923e-06	7.15519	CHRNA3	protein_coding
ENSG00000049540	0.248017	5.19092	5.34963	0.000160577	0.00108842	0.649775	ELN	protein_coding
ENSG00000100911	0.247882	5.78866	6.47603	2.72849e-05	0.000268298	2.3539	PSME2	protein_coding
ENSG00000131373	0.247504	4.62188	5.07203	0.000255393	0.00155791	0.306923	HACL1	protein_coding
ENSG00000087842	0.2474	4.39166	4.42647	0.000782266	0.00374166	-0.764965	PIR	protein_coding
ENSG00000157637	0.247282	6.3672	7.35333	7.72724e-06	9.8327e-05	3.54159	SLC38A10	protein_coding
ENSG00000204681	0.247169	5.71244	6.49203	2.66402e-05	0.000263413	2.3778	GABBR1	protein_coding
ENSG00000166169	0.247152	4.4122	4.71941	0.000467533	0.00248631	-0.271086	POLL	protein_coding
ENSG00000067167	0.247144	5.68454	6.34809	3.30761e-05	0.000311504	2.18693	TRAM1	protein_coding
ENSG00000130429	0.247023	5.17789	4.69436	0.00048836	0.00257214	-0.507476	ARPC1B	protein_coding
ENSG00000183628	0.246917	3.5849	3.32463	0.00588493	0.0186178	-2.61635	DGCR6	protein_coding
ENSG00000162736	0.246906	6.49699	8.18218	2.56148e-06	4.19119e-05	4.69851	NCSTN	protein_coding
ENSG00000126903	0.246902	3.73074	3.1845	0.00765266	0.0230668	-2.91125	SLC10A3	protein_coding
ENSG00000123552	0.246875	3.80836	3.61575	0.00341939	0.0120375	-2.11855	USP45	protein_coding
ENSG00000187792	0.246784	3.48893	3.21375	0.0072441	0.0220522	-2.77403	ZNF70	protein_coding
ENSG00000250067	0.246312	5.03939	4.46486	0.00073079	0.00354099	-0.924373	YJEFN3	protein_coding
ENSG00000257167	0.246307	3.59756	3.08673	0.00919385	0.0268199	-3.04785	TMPO-AS1	lncRNA
ENSG00000064042	0.246039	7.48598	7.11497	1.078e-05	0.000127431	3.08098	LIMCH1	protein_coding
ENSG00000139405	0.246033	4.58564	4.25249	0.00106733	0.00478287	-1.12812	RITA1	protein_coding
ENSG00000196440	0.245851	6.01079	7.25031	8.91538e-06	0.000109805	3.45653	ARMCX4	protein_coding
ENSG00000117877	0.245837	4.41032	3.8738	0.00212341	0.00828459	-1.79599	POLR1G	protein_coding
ENSG00000006071	0.245597	8.11245	7.26757	8.70354e-06	0.000108285	3.23578	ABCC8	protein_coding
ENSG00000131238	0.245524	6.18373	6.94671	1.36956e-05	0.000153866	3.00156	PPT1	protein_coding
ENSG00000173581	0.245332	4.80649	4.01063	0.00165332	0.00676693	-1.67988	CCDC106	protein_coding
ENSG00000146021	0.245268	3.88166	3.8008	0.00242844	0.00919558	-1.77508	KLHL3	protein_coding
ENSG00000163399	0.245218	9.1593	8.95434	9.81595e-07	1.96982e-05	5.48199	ATP1A1	protein_coding
ENSG00000167272	0.244847	5.30817	5.40405	0.000146799	0.0010166	0.706402	POP5	protein_coding
ENSG00000152954	0.244757	4.86855	4.08194	0.00145224	0.00611405	-1.54544	NRSN1	protein_coding
ENSG00000171241	0.244708	4.13483	4.24205	0.00108753	0.00485054	-1.05721	SHCBP1	protein_coding
ENSG00000144712	0.244604	5.26148	5.98097	5.81822e-05	0.000490628	1.67376	CAND2	protein_coding
ENSG00000093010	0.244228	5.58766	6.10726	4.78086e-05	0.000417207	1.79533	COMT	protein_coding
ENSG00000167074	0.244138	3.78993	3.88383	0.00208471	0.00816472	-1.61184	TEF	protein_coding
ENSG00000173852	0.243783	4.9819	5.29012	0.000177212	0.00117384	0.574474	DPY19L1	protein_coding
ENSG00000099940	0.243717	5.79095	6.37748	3.16393e-05	0.000299754	2.20344	SNAP29	protein_coding
ENSG00000196839	0.243527	2.68318	2.73552	0.0177599	0.0453388	-3.42813	ADA	protein_coding
ENSG00000159348	0.243209	4.53069	3.70318	0.00290797	0.0106387	-2.1517	CYB5R1	protein_coding
ENSG00000213853	0.242923	4.86196	3.78	0.00252333	0.009462	-2.1035	EMP2	protein_coding
ENSG00000143149	0.242745	5.60053	5.10255	0.000242565	0.00149694	0.125687	ALDH9A1	protein_coding
ENSG00000205302	0.242667	5.60875	4.91795	0.000331939	0.00191358	-0.18693	SNX2	protein_coding
ENSG00000121671	0.241769	4.09659	3.32161	0.00591832	0.0187102	-2.73247	CRY2	protein_coding
ENSG00000181790	0.241753	3.96942	3.92423	0.00193592	0.00765146	-1.60403	ADGRB1	protein_coding
ENSG00000197258	0.2413	3.34894	3.27041	0.00651403	0.0202268	-2.6208	EIF4BP6	processed_pseudogene
ENSG00000168056	0.241254	6.11607	5.19556	0.000207471	0.00132329	0.137684	LTBP3	protein_coding
ENSG00000267978	0.241217	4.69483	3.80917	0.00239129	0.00909926	-1.98125	MAGEA9B	protein_coding
ENSG00000132294	0.241176	6.73134	6.40708	3.02592e-05	0.000288788	2.0829	EFR3A	protein_coding
ENSG00000204116	0.241116	3.95355	3.81231	0.00237753	0.00906051	-1.77894	CHIC1	protein_coding
ENSG00000144893	0.241103	3.06708	2.90023	0.0130468	0.0354844	-3.22117	MED12L	protein_coding
ENSG00000204381	0.241001	4.30395	3.58409	0.00362654	0.0126081	-2.28766	LAYN	protein_coding
ENSG00000069424	0.240871	3.90403	4.03654	0.00157712	0.0065338	-1.3766	KCNAB2	protein_coding
ENSG00000186951	0.240738	5.50819	5.04595	0.000266921	0.00161304	0.0488739	PPARA	protein_coding
ENSG00000142156	0.240704	6.43965	7.54729	5.92412e-06	8.00429e-05	3.81506	COL6A1	protein_coding
ENSG00000115274	0.240694	3.65245	3.10322	0.00891372	0.0261851	-3.03583	INO80B	protein_coding
ENSG00000100321	0.24068	6.25306	7.8881	3.75509e-06	5.63383e-05	4.3243	SYNGR1	protein_coding
ENSG00000115255	0.240291	4.51319	4.40032	0.000819486	0.00388066	-0.861019	REEP6	protein_coding
ENSG00000162188	0.240139	5.92003	6.37527	3.17453e-05	0.000300359	2.16921	GNG3	protein_coding
ENSG00000159596	0.240123	5.32064	5.03097	0.000273786	0.00164065	0.0688786	TMEM69	protein_coding
ENSG00000247572	0.24004	4.07409	4.31655	0.000951545	0.00435968	-0.943593	CKMT2-AS1	lncRNA
ENSG00000135766	0.240001	5.44736	3.80548	0.00240758	0.00913601	-2.18949	EGLN1	protein_coding
ENSG00000106080	0.239999	4.82817	4.54432	0.000635117	0.00315964	-0.67483	FKBP14	protein_coding
ENSG00000176438	0.239666	3.01549	2.92153	0.0125359	0.0343834	-3.1983	SYNE3	protein_coding
ENSG00000118508	0.239432	4.21885	4.01726	0.00163346	0.00670488	-1.47007	RAB32	protein_coding
ENSG00000196159	0.239428	6.20743	6.93746	1.38786e-05	0.000155187	2.96293	FAT4	protein_coding
ENSG00000244026	0.239404	3.48455	3.30669	0.00608601	0.0191408	-2.6037	FAM86DP	transcribed_unprocessed_pseudogene
ENSG00000169228	0.239251	3.91161	3.33512	0.00577054	0.0183005	-2.67719	RAB24	protein_coding
ENSG00000107798	0.23891	5.35189	5.62526	0.000102379	0.000766795	1.08306	LIPA	protein_coding
ENSG00000165915	0.238614	5.10835	3.52985	0.00401154	0.0137225	-2.6548	SLC39A13	protein_coding
ENSG00000142173	0.238588	6.75485	7.19091	9.68758e-06	0.000117138	3.25271	COL6A2	protein_coding
ENSG00000204536	0.23851	4.65152	4.61311	0.000562831	0.00287831	-0.52655	CCHCR1	protein_coding
ENSG00000172667	0.23847	6.4433	5.22929	0.000196097	0.00126832	0.179699	ZMAT3	protein_coding
ENSG00000050165	0.238469	7.02486	8.0889	2.88884e-06	4.62086e-05	4.50537	DKK3	protein_coding
ENSG00000198363	0.238419	5.30825	5.20384	0.000204616	0.00131035	0.364816	ASPH	protein_coding
ENSG00000188352	0.238154	5.14799	5.03479	0.000272019	0.00163212	0.107355	FOCAD	protein_coding
ENSG00000196990	0.23764	5.55143	6.34277	3.33436e-05	0.000313817	2.18729	FAM163B	protein_coding
ENSG00000138073	0.237376	5.41519	5.21563	0.000200622	0.00129173	0.362538	PREB	protein_coding
ENSG00000181523	0.237351	4.60602	4.50244	0.000683809	0.00334818	-0.728629	SGSH	protein_coding
ENSG00000158301	0.237207	5.03668	4.6974	0.000485778	0.00256102	-0.468287	GPRASP2	protein_coding
ENSG00000213676	0.236816	5.97155	7.12077	1.06922e-05	0.000126813	3.28364	ATF6B	protein_coding
ENSG00000106976	0.236633	6.84487	7.47831	6.5078e-06	8.54642e-05	3.66241	DNM1	protein_coding
ENSG00000130731	0.236487	4.87932	5.16968	0.000216666	0.00136727	0.409381	METTL26	protein_coding
ENSG00000183087	0.235875	4.42898	4.62007	0.000556011	0.0028516	-0.470316	GAS6	protein_coding
ENSG00000188647	0.235841	7.53438	7.6661	5.04564e-06	7.09973e-05	3.86834	PTAR1	protein_coding
ENSG00000048828	0.23582	5.91792	6.88304	1.50084e-05	0.000166	2.95816	FAM120A	protein_coding
ENSG00000130558	0.235764	5.74151	3.93435	0.0019004	0.0075529	-2.02694	OLFM1	protein_coding
ENSG00000160460	0.235745	5.54532	6.49992	2.63283e-05	0.000261051	2.41765	SPTBN4	protein_coding
ENSG00000173992	0.235674	3.64377	3.57843	0.00366489	0.0127197	-2.1544	CCS	protein_coding
ENSG00000140450	0.235667	4.73522	4.48418	0.000706224	0.00343665	-0.727263	ARRDC4	protein_coding
ENSG00000140400	0.23558	5.87183	6.71925	1.90394e-05	0.000201673	2.68702	MAN2C1	protein_coding
ENSG00000087884	0.235503	3.39569	3.02507	0.0103221	0.0293786	-3.07949	AAMDC	protein_coding
ENSG00000159388	0.235484	5.17844	5.3285	0.000166285	0.00111777	0.609948	BTG2	protein_coding
ENSG00000184867	0.234993	5.43573	5.62774	0.000101969	0.000764529	1.06684	ARMCX2	protein_coding
ENSG00000137364	0.234885	3.90439	3.44167	0.00472837	0.0156639	-2.44376	TPMT	protein_coding
ENSG00000142188	0.234653	5.08009	5.04093	0.0002692	0.00162065	0.132922	TMEM50B	protein_coding
ENSG00000078304	0.234276	8.03476	6.99211	1.28345e-05	0.000146047	2.84705	PPP2R5C	protein_coding
ENSG00000135637	0.234234	3.84437	3.67736	0.0030503	0.0110154	-2.01402	CCDC142	protein_coding
ENSG00000012174	0.234071	5.28009	5.05124	0.000264537	0.00160068	0.112381	MBTPS2	protein_coding
ENSG00000128694	0.233826	3.43546	3.10416	0.00889799	0.0261443	-2.96782	OSGEPL1	protein_coding
ENSG00000129422	0.233738	7.34355	8.42183	1.889e-06	3.32333e-05	4.92835	MTUS1	protein_coding
ENSG00000112769	0.233667	6.76979	5.4121	0.000144868	0.00100779	0.429989	LAMA4	protein_coding
ENSG00000057252	0.233595	5.18861	5.50477	0.000124477	0.00089563	0.908291	SOAT1	protein_coding
ENSG00000185513	0.233401	3.9829	3.7669	0.00258501	0.00964006	-1.9526	L3MBTL1	protein_coding
ENSG00000162433	0.233273	5.61896	3.37251	0.00538063	0.0173376	-3.06487	AK4	protein_coding
ENSG00000117151	0.232965	3.50021	3.01095	0.0105993	0.0300054	-3.14393	CTBS	protein_coding
ENSG00000100577	0.232854	4.61924	3.61969	0.00339446	0.0119674	-2.31951	GSTZ1	protein_coding
ENSG00000186318	0.232853	5.80974	6.29838	3.56661e-05	0.000330798	2.06936	BACE1	protein_coding
ENSG00000108352	0.23281	4.7156	5.06816	0.000257068	0.00156612	0.25273	RAPGEFL1	protein_coding
ENSG00000157005	0.232623	7.62311	4.92998	0.000325175	0.00188295	-0.518329	SST	protein_coding
ENSG00000101298	0.232595	3.69762	3.30683	0.00608443	0.0191408	-2.70326	SNPH	protein_coding
ENSG00000105223	0.232503	8.2349	8.97466	9.57933e-07	1.93595e-05	5.56732	PLD3	protein_coding
ENSG00000115275	0.232431	6.07537	5.45993	0.000133937	0.000948391	0.634328	MOGS	protein_coding
ENSG00000239382	0.232363	4.30551	4.26397	0.00104556	0.00470154	-1.06125	ALKBH6	protein_coding
ENSG00000197149	0.23233	3.66153	2.78099	0.0163122	0.0424249	-3.5425	AC107956.1	processed_pseudogene
ENSG00000106100	0.232305	4.11642	4.04198	0.00156157	0.00648633	-1.43902	NOD1	protein_coding
ENSG00000100852	0.23198	6.58172	6.67189	2.04085e-05	0.000213169	2.51313	ARHGAP5	protein_coding
ENSG00000110046	0.231867	4.88023	4.3241	0.000938787	0.00431249	-1.11926	ATG2A	protein_coding
ENSG00000165731	0.231627	10.766	10.6848	1.41204e-07	4.77418e-06	7.44591	RET	protein_coding
ENSG00000158079	0.231621	4.82023	3.93263	0.00190638	0.00756403	-1.79414	PTPDC1	protein_coding
ENSG00000104774	0.231419	6.12652	6.47059	2.75081e-05	0.000269468	2.26009	MAN2B1	protein_coding
ENSG00000148356	0.231309	4.70465	4.57399	0.000602829	0.00303678	-0.614714	LRSAM1	protein_coding
ENSG00000196743	0.231184	3.59312	3.11373	0.00873949	0.0257634	-3.00165	GM2A	protein_coding
ENSG00000072657	0.231084	4.71633	3.64536	0.00323665	0.0115451	-2.26341	TRHDE	protein_coding
ENSG00000111271	0.230819	5.48143	6.02432	5.43764e-05	0.000461811	1.68224	ACAD10	protein_coding
ENSG00000130413	0.230798	3.47842	2.79157	0.0159926	0.0417448	-3.5293	STK33	protein_coding
ENSG00000109065	0.230439	4.87599	4.5868	0.000589409	0.00298005	-0.623227	NAT9	protein_coding
ENSG00000204634	0.230307	3.80184	3.41333	0.00498539	0.0163408	-2.52684	TBC1D8	protein_coding
ENSG00000106211	0.23024	7.013	8.10649	2.82383e-06	4.54746e-05	4.53294	HSPB1	protein_coding
ENSG00000158863	0.230118	5.27748	4.32772	0.00093273	0.00428882	-1.20858	FAM160B2	protein_coding
ENSG00000185043	0.230025	4.13994	2.86701	0.0138852	0.0373966	-3.59748	CIB1	protein_coding
ENSG00000143653	0.229975	5.5312	5.6444	9.92677e-05	0.000750982	1.05513	SCCPDH	protein_coding
ENSG00000122873	0.229899	4.35625	3.93354	0.0019032	0.00755771	-1.6564	CISD1	protein_coding
ENSG00000130956	0.229861	5.22726	4.65918	0.000519254	0.00270292	-0.574715	HABP4	protein_coding
ENSG00000198010	0.229845	5.78518	5.08495	0.000249877	0.00152949	0.016426	DLGAP2	protein_coding
ENSG00000168090	0.229422	6.1851	6.81283	1.66124e-05	0.000180522	2.79117	COPS6	protein_coding
ENSG00000231528	0.229128	5.2191	5.18133	0.000212475	0.00134618	0.369684	FAM225A	lncRNA
ENSG00000114439	0.229054	5.07746	4.63606	0.000540667	0.00279198	-0.569031	BBX	protein_coding
ENSG00000164022	0.229025	4.83921	4.68294	0.000498174	0.00260842	-0.410184	AIMP1	protein_coding
ENSG00000177731	0.228961	6.67963	7.53484	6.02523e-06	8.10254e-05	3.77662	FLII	protein_coding
ENSG00000010361	0.228817	5.41089	5.8327	7.34779e-05	0.000589974	1.39989	FUZ	protein_coding
ENSG00000110844	0.228773	4.87962	4.78009	0.000420828	0.00229059	-0.309175	PRPF40B	protein_coding
ENSG00000152578	0.228758	4.43107	4.22175	0.00112798	0.0049787	-1.19022	GRIA4	protein_coding
ENSG00000080819	0.22862	4.94323	4.60021	0.000575708	0.0029305	-0.590432	CPOX	protein_coding
ENSG00000224149	0.228427	3.78321	2.96184	0.0116227	0.0323495	-3.35249	AC099786.2	lncRNA
ENSG00000250742	0.22806	5.68282	5.84482	7.20801e-05	0.000581021	1.38217	LINC02381	lncRNA
ENSG00000065308	0.22789	4.40636	3.84243	0.00224936	0.00869988	-1.84696	TRAM2	protein_coding
ENSG00000186283	0.227684	4.85255	4.49951	0.000687347	0.00336089	-0.780877	TOR3A	protein_coding
ENSG00000156642	0.227525	6.05549	6.55736	2.41705e-05	0.000243893	2.41795	NPTN	protein_coding
ENSG00000204822	0.227254	4.68597	4.14239	0.00130159	0.0055915	-1.37429	MRPL53	protein_coding
ENSG00000205213	0.22713	5.01007	4.87926	0.000354702	0.00201137	-0.145575	LGR4	protein_coding
ENSG00000115204	0.227007	5.50717	4.90591	0.000338855	0.00193935	-0.209591	MPV17	protein_coding
ENSG00000059915	0.226927	5.21154	5.21344	0.000201358	0.00129472	0.368948	PSD	protein_coding
ENSG00000147573	0.226923	4.50839	4.01374	0.00164397	0.00673666	-1.5847	TRIM55	protein_coding
ENSG00000171631	0.226612	4.96137	4.23934	0.00109285	0.00486369	-1.28196	P2RY6	protein_coding
ENSG00000144815	0.226488	6.24779	7.01912	1.23495e-05	0.000142099	3.09541	NXPE3	protein_coding
ENSG00000173517	0.22635	6.11072	6.86236	1.54629e-05	0.000169581	2.87595	PEAK1	protein_coding
ENSG00000106524	0.226297	3.22922	2.69211	0.0192594	0.04855	-3.61518	ANKMY2	protein_coding
ENSG00000115415	0.226219	6.12864	5.36511	0.000156525	0.00106805	0.475417	STAT1	protein_coding
ENSG00000177380	0.225866	6.5072	7.31859	8.10791e-06	0.000102284	3.48541	PPFIA3	protein_coding
ENSG00000047644	0.225741	5.21381	4.71681	0.000469648	0.00249477	-0.465338	WWC3	protein_coding
ENSG00000136933	0.225712	3.90613	3.28343	0.006357	0.0198255	-2.72911	RABEPK	protein_coding
ENSG00000188735	0.225503	5.86315	6.63506	2.15455e-05	0.000222048	2.55739	TMEM120B	protein_coding
ENSG00000267855	0.225162	4.39129	3.28462	0.00634287	0.0197944	-2.89415	NDUFA7	protein_coding
ENSG00000131370	0.225135	6.92948	3.77068	0.00256707	0.00958569	-2.57145	SH3BP5	protein_coding
ENSG00000242259	0.225129	5.23794	4.74809	0.000444817	0.00239228	-0.435448	C22orf39	protein_coding
ENSG00000128482	0.225073	4.59448	3.99542	0.00169979	0.00692139	-1.6274	RNF112	protein_coding
ENSG00000116977	0.224793	5.2332	4.88268	0.000352631	0.00200053	-0.187395	LGALS8	protein_coding
ENSG00000130005	0.224492	4.70651	4.15869	0.00126379	0.00546009	-1.34885	GAMT	protein_coding
ENSG00000168569	0.224461	5.08889	4.69142	0.000490865	0.00257962	-0.489302	TMEM223	protein_coding
ENSG00000254087	0.224173	7.15592	7.87442	3.82345e-06	5.71834e-05	4.2074	LYN	protein_coding
ENSG00000106692	0.224011	4.90558	3.92183	0.00194444	0.00767449	-1.84968	FKTN	protein_coding
ENSG00000105404	0.223829	5.83724	4.77	0.000428245	0.00232151	-0.535055	RABAC1	protein_coding
ENSG00000106628	0.223811	6.47685	7.01188	1.24775e-05	0.00014311	3.04868	POLD2	protein_coding
ENSG00000167972	0.22361	6.78186	7.66121	5.0789e-06	7.13948e-05	3.9382	ABCA3	protein_coding
ENSG00000073670	0.223474	3.86783	3.69008	0.0029793	0.0108413	-2.03173	ADAM11	protein_coding
ENSG00000124615	0.22341	4.63382	3.98893	0.00172004	0.00698394	-1.63756	MOCS1	protein_coding
ENSG00000185829	0.223396	4.67199	4.10911	0.0013824	0.005872	-1.47974	ARL17A	protein_coding
ENSG00000177042	0.223332	3.63318	2.74768	0.0173608	0.0445271	-3.69454	TMEM80	protein_coding
ENSG00000178764	0.223232	3.54955	2.82984	0.0148867	0.0395244	-3.49431	ZHX2	protein_coding
ENSG00000161267	0.223121	5.58154	5.5856	0.000109158	0.000808651	0.937377	BDH1	protein_coding
ENSG00000164733	0.222906	8.92844	9.05947	8.65575e-07	1.79768e-05	5.63136	CTSB	protein_coding
ENSG00000087258	0.222846	6.82677	7.08125	1.13065e-05	0.000132014	3.10016	GNAO1	protein_coding
ENSG00000248487	0.222827	2.96858	2.78162	0.016293	0.0423902	-3.44878	ABHD14A	protein_coding
ENSG00000115234	0.222654	6.12196	6.42906	2.92754e-05	0.00028204	2.21492	SNX17	protein_coding
ENSG00000130304	0.222645	3.69481	3.55919	0.00379837	0.0130843	-2.21456	SLC27A1	protein_coding
ENSG00000040531	0.22257	5.72853	5.86233	7.01123e-05	0.000568388	1.36905	CTNS	protein_coding
ENSG00000156471	0.22254	5.98094	6.41855	2.97412e-05	0.000285055	2.22896	PTDSS1	protein_coding
ENSG00000166171	0.222508	3.76595	3.05746	0.00971326	0.0279921	-3.11519	DPCD	protein_coding
ENSG00000130830	0.222302	3.32126	2.76406	0.0168372	0.0435126	-3.54693	MPP1	protein_coding
ENSG00000197448	0.222223	5.32673	5.65736	9.72174e-05	0.000740415	1.11865	GSTK1	protein_coding
ENSG00000030110	0.222044	4.25619	3.68937	0.00298323	0.010845	-2.08087	BAK1	protein_coding
ENSG00000264112	0.221759	4.3921	4.56364	0.000613888	0.00308197	-0.641709	AC015813.1	lncRNA
ENSG00000184470	0.221743	4.1481	3.90314	0.00201218	0.00791341	-1.69306	TXNRD2	protein_coding
ENSG00000139182	0.221411	5.77731	5.48127	0.000129343	0.000923659	0.718024	CLSTN3	protein_coding
ENSG00000077684	0.221374	5.4343	4.80615	0.000402295	0.00220952	-0.368438	JADE1	protein_coding
ENSG00000160446	0.221313	4.95455	4.39463	0.000827811	0.00391231	-0.993383	ZDHHC12	protein_coding
ENSG00000138613	0.221179	5.19338	4.90605	0.000338773	0.00193935	-0.148048	APH1B	protein_coding
ENSG00000172380	0.221115	6.02945	5.25396	0.000188194	0.00122956	0.307502	GNG12	protein_coding
ENSG00000155957	0.220937	3.53225	2.93378	0.0122512	0.0337648	-3.27899	TMBIM4	protein_coding
ENSG00000100478	0.220842	3.51955	2.97537	0.0113314	0.0316455	-3.18627	AP4S1	protein_coding
ENSG00000172572	0.220673	6.26253	5.49722	0.00012602	0.000903541	0.676822	PDE3A	protein_coding
ENSG00000180155	0.220672	3.55988	2.94356	0.0120285	0.0332795	-3.3184	LYNX1	protein_coding
ENSG00000144369	0.220641	5.66566	5.26027	0.000186229	0.0012211	0.387273	FAM171B	protein_coding
ENSG00000107566	0.220596	5.06491	3.70409	0.00290303	0.0106234	-2.29459	ERLIN1	protein_coding
ENSG00000144026	0.220549	4.65393	3.96539	0.00179557	0.00722888	-1.70993	ZNF514	protein_coding
ENSG00000116954	0.220518	5.52811	4.54767	0.000631391	0.00314568	-0.839065	RRAGC	protein_coding
ENSG00000042445	0.220258	4.71329	4.70465	0.000479688	0.0025377	-0.372091	RETSAT	protein_coding
ENSG00000188917	0.220004	4.24019	3.69878	0.00293172	0.0107009	-2.073	TRMT2B	protein_coding
ENSG00000137710	0.219553	4.59715	3.78901	0.00248176	0.00934542	-1.99787	RDX	protein_coding
ENSG00000148187	0.219431	4.98635	4.93877	0.000320327	0.00186472	-0.0232698	MRRF	protein_coding
ENSG00000118160	0.219325	5.05396	4.95767	0.000310154	0.00181364	-0.021346	SLC8A2	protein_coding
ENSG00000204525	0.219036	3.7726	3.09459	0.00905924	0.0265326	-3.09963	HLA-C	protein_coding
ENSG00000220205	0.218783	6.41804	6.12944	4.61985e-05	0.00040714	1.6747	VAMP2	protein_coding
ENSG00000188811	0.218492	4.56668	3.6675	0.00310649	0.0111815	-2.26882	NHLRC3	protein_coding
ENSG00000157570	0.218403	8.06734	8.21462	2.45711e-06	4.07177e-05	4.58695	TSPAN18	protein_coding
ENSG00000134330	0.218137	4.68927	4.16629	0.00124656	0.00540935	-1.32165	IAH1	protein_coding
ENSG00000232434	0.218076	4.04208	3.56932	0.00372744	0.0128929	-2.2961	AJM1	protein_coding
ENSG00000229119	0.217906	3.59012	2.69433	0.0191797	0.0483919	-3.73952	AC026403.1	processed_pseudogene
ENSG00000144451	0.217727	3.79527	3.43886	0.00475322	0.0157316	-2.43283	SPAG16	protein_coding
ENSG00000010278	0.21772	6.86573	6.40919	3.01628e-05	0.000288254	2.06154	CD9	protein_coding
ENSG00000089250	0.217714	8.65411	3.03763	0.0100816	0.0288481	-4.09461	NOS1	protein_coding
ENSG00000163597	0.217551	6.86111	6.18926	4.21348e-05	0.000379772	1.71742	SNHG16	lncRNA
ENSG00000159842	0.21755	4.69874	3.39067	0.00520106	0.0168579	-2.78486	ABR	protein_coding
ENSG00000143554	0.217462	3.99548	3.2467	0.00681007	0.0209817	-2.90215	SLC27A3	protein_coding
ENSG00000125458	0.217137	4.62871	3.75155	0.00265931	0.00986816	-2.101	NT5C	protein_coding
ENSG00000163170	0.21619	4.09685	2.94643	0.0119638	0.0331327	-3.39742	BOLA3	protein_coding
ENSG00000176834	0.216109	4.28431	3.44753	0.00467688	0.0155402	-2.58287	VSIG10	protein_coding
ENSG00000006015	0.215905	4.50515	3.6279	0.00334315	0.0118245	-2.30648	REX1BD	protein_coding
ENSG00000147255	0.215654	6.88841	5.68319	9.32647e-05	0.000716972	0.867621	IGSF1	protein_coding
ENSG00000180488	0.215622	5.30657	5.29281	0.000176421	0.00116915	0.497001	MIGA1	protein_coding
ENSG00000185608	0.215131	4.34971	3.34851	0.00562771	0.0179633	-2.75066	MRPL40	protein_coding
ENSG00000143340	0.214979	7.66838	7.35287	7.73219e-06	9.8327e-05	3.41109	FAM163A	protein_coding
ENSG00000180964	0.21496	5.45693	4.80566	0.000402633	0.00220952	-0.355954	TCEAL8	protein_coding
ENSG00000203772	0.214909	3.76384	3.2207	0.00715021	0.0218223	-2.86643	SPRN	protein_coding
ENSG00000179218	0.214887	9.37085	8.26882	2.29275e-06	3.86221e-05	4.56909	CALR	protein_coding
ENSG00000118276	0.214748	4.0823	3.61978	0.00339395	0.0119674	-2.17005	B4GALT6	protein_coding
ENSG00000164169	0.214746	4.59973	3.66621	0.00311397	0.0111975	-2.22441	PRMT9	protein_coding
ENSG00000073008	0.214704	4.91222	4.21602	0.00113966	0.00502184	-1.29465	PVR	protein_coding
ENSG00000152601	0.214549	5.38824	4.93281	0.000323608	0.00187718	-0.134309	MBNL1	protein_coding
ENSG00000086062	0.214245	4.77492	4.55133	0.000627336	0.00313185	-0.650658	B4GALT1	protein_coding
ENSG00000167565	0.214133	4.06644	3.32747	0.00585377	0.0185356	-2.68077	SERTAD3	protein_coding
ENSG00000132437	0.214132	8.00034	5.45559	0.000134893	0.0009528	0.385537	DDC	protein_coding
ENSG00000156958	0.214043	3.88883	3.16874	0.00788228	0.0236227	-2.97387	GALK2	protein_coding
ENSG00000198075	0.213924	4.37422	3.41409	0.00497829	0.0163213	-2.64268	SULT1C4	protein_coding
ENSG00000163584	0.213745	6.72227	5.75275	8.34382e-05	0.000654338	1.01916	RPL22L1	protein_coding
ENSG00000136478	0.21346	6.36152	6.56714	2.3822e-05	0.000241401	2.3846	TEX2	protein_coding
ENSG00000102901	0.213322	4.96398	5.02378	0.000277146	0.00165522	0.0905435	CENPT	protein_coding
ENSG00000189050	0.21322	4.26461	2.93811	0.012152	0.0335561	-3.48159	RNFT1	protein_coding
ENSG00000174485	0.213186	4.93056	4.78931	0.000414171	0.00226269	-0.257854	DENND4A	protein_coding
ENSG00000198087	0.213153	4.11067	3.27189	0.00649593	0.0201838	-2.81993	CD2AP	protein_coding
ENSG00000204065	0.213052	4.82168	3.53056	0.00400624	0.0137077	-2.52617	TCEAL5	protein_coding
ENSG00000169499	0.212786	4.06315	3.47935	0.00440734	0.01481	-2.42686	PLEKHA2	protein_coding
ENSG00000169599	0.212681	3.60244	3.01488	0.0105215	0.029839	-3.16527	NFU1	protein_coding
ENSG00000120333	0.212666	4.68945	4.43496	0.00077057	0.00369687	-0.830666	MRPS14	protein_coding
ENSG00000101144	0.212599	6.20071	3.67844	0.00304418	0.0110016	-2.59799	BMP7	protein_coding
ENSG00000005448	0.212593	5.5415	4.36111	0.000878759	0.00410279	-1.21069	WDR54	protein_coding
ENSG00000136868	0.212546	6.77341	6.49825	2.63941e-05	0.000261522	2.22488	SLC31A1	protein_coding
ENSG00000158882	0.212399	4.22419	3.62112	0.00338552	0.0119507	-2.20453	TOMM40L	protein_coding
ENSG00000174010	0.212345	5.07912	4.81591	0.000395568	0.00218251	-0.260922	KLHL15	protein_coding
ENSG00000139438	0.212174	10.0412	6.53312	2.50573e-05	0.000250993	2.00501	FAM222A	protein_coding
ENSG00000132359	0.211906	8.5571	5.24414	0.0001913	0.00124402	-0.0314622	RAP1GAP2	protein_coding
ENSG00000090975	0.211871	4.5973	3.69209	0.00296822	0.010812	-2.24966	PITPNM2	protein_coding
ENSG00000260230	0.211758	4.60675	4.32175	0.000942746	0.0043279	-1.04273	FRRS1L	protein_coding
ENSG00000184436	0.211624	4.96891	4.79491	0.000410179	0.00224403	-0.263251	THAP7	protein_coding
ENSG00000204922	0.21155	4.02598	3.24901	0.00678057	0.0209015	-2.86257	UQCC3	protein_coding
ENSG00000152061	0.211495	4.00722	3.09017	0.00913477	0.0266861	-3.1121	RABGAP1L	protein_coding
ENSG00000156873	0.211446	3.84899	3.09966	0.00897342	0.0263279	-3.08498	PHKG2	protein_coding
ENSG00000048392	0.211419	5.20175	4.16662	0.00124582	0.00540779	-1.47566	RRM2B	protein_coding
ENSG00000147586	0.211339	4.56212	3.26534	0.00657616	0.0203842	-2.95732	MRPS28	protein_coding
ENSG00000073464	0.210978	5.14333	3.76627	0.00258803	0.0096463	-2.19514	CLCN4	protein_coding
ENSG00000084774	0.210954	6.89155	7.39483	7.2973e-06	9.3463e-05	3.545	CAD	protein_coding
ENSG00000143507	0.210917	4.59829	3.99348	0.00170581	0.00693996	-1.65873	DUSP10	protein_coding
ENSG00000144647	0.210763	4.59134	3.94037	0.00187958	0.00749459	-1.71016	POMGNT2	protein_coding
ENSG00000152642	0.210612	4.29861	3.23076	0.00701663	0.0215066	-2.97028	GPD1L	protein_coding
ENSG00000263753	0.210397	6.12733	6.35369	3.27972e-05	0.000309083	2.07782	LINC00667	lncRNA
ENSG00000221968	0.210385	4.40273	3.8279	0.00231029	0.00887568	-1.92429	FADS3	protein_coding
ENSG00000084693	0.210369	5.60682	5.17559	0.000214529	0.00135738	0.250237	AGBL5	protein_coding
ENSG00000126062	0.21028	5.01487	4.33367	0.000922868	0.00425857	-1.10482	TMEM115	protein_coding
ENSG00000108861	0.210109	7.65527	8.0264	3.133e-06	4.92308e-05	4.36298	DUSP3	protein_coding
ENSG00000149743	0.21008	3.82787	3.09391	0.00907076	0.0265589	-3.11399	TRPT1	protein_coding
ENSG00000127948	0.210017	5.58953	5.26864	0.000183651	0.00120799	0.410082	POR	protein_coding
ENSG00000103319	0.209673	4.44271	3.56873	0.00373158	0.0128998	-2.37672	EEF2K	protein_coding
ENSG00000188878	0.209671	3.76039	3.44377	0.0047099	0.0156245	-2.47081	FBF1	protein_coding
ENSG00000112033	0.209342	5.39145	4.0902	0.00143063	0.00604448	-1.65928	PPARD	protein_coding
ENSG00000104613	0.209308	5.61085	5.66761	9.56283e-05	0.000731131	1.07441	INTS10	protein_coding
ENSG00000130159	0.209162	5.58781	5.40706	0.000146074	0.0010142	0.639419	ECSIT	protein_coding
ENSG00000171130	0.20913	5.6194	5.61929	0.00010337	0.000773003	0.99709	ATP6V0E2	protein_coding
ENSG00000078808	0.209034	5.70803	5.57165	0.000111652	0.000821586	0.894357	SDF4	protein_coding
ENSG00000095066	0.208981	4.90417	4.725	0.000463013	0.00247148	-0.399779	HOOK2	protein_coding
ENSG00000156162	0.208916	5.75861	5.48648	0.000128248	0.000917672	0.750538	DPY19L4	protein_coding
ENSG00000119673	0.208853	4.69778	3.35875	0.00552093	0.0177137	-2.83566	ACOT2	protein_coding
ENSG00000144426	0.20878	4.15857	3.08957	0.00914495	0.0267049	-3.18049	NBEAL1	protein_coding
ENSG00000144867	0.208731	5.85704	6.08539	4.9454e-05	0.000428161	1.7142	SRPRB	protein_coding
ENSG00000154305	0.208673	6.9381	6.42204	2.95857e-05	0.000284369	2.07144	MIA3	protein_coding
ENSG00000226950	0.208386	6.23755	4.65576	0.000522365	0.00271417	-0.806026	DANCR	lncRNA
ENSG00000108604	0.208104	6.86681	6.72192	1.89651e-05	0.000201036	2.55112	SMARCD2	protein_coding
ENSG00000160813	0.208011	4.32521	3.77072	0.00256689	0.00958569	-1.96822	PPP1R35	protein_coding
ENSG00000126524	0.207797	5.28853	3.71911	0.00282355	0.0103724	-2.3004	SBDS	protein_coding
ENSG00000005810	0.207661	6.95844	7.27204	8.64951e-06	0.000107998	3.35582	MYCBP2	protein_coding
ENSG00000171723	0.207371	3.8602	2.86273	0.0139971	0.0375819	-3.51987	GPHN	protein_coding
ENSG00000237441	0.207021	6.11264	5.73203	8.62457e-05	0.0006717	1.06395	RGL2	protein_coding
ENSG00000101224	0.206783	7.9341	8.06088	2.99566e-06	4.76501e-05	4.38675	CDC25B	protein_coding
ENSG00000161277	0.206672	3.51197	2.86585	0.0139154	0.0374409	-3.39364	THAP8	protein_coding
ENSG00000168036	0.206583	8.99585	8.16295	2.62556e-06	4.28131e-05	4.454	CTNNB1	protein_coding
ENSG00000197381	0.206419	4.832	4.56202	0.000615638	0.00308858	-0.662029	ADARB1	protein_coding
ENSG00000130707	0.206395	4.6608	3.14266	0.00827765	0.024631	-3.24036	ASS1	protein_coding
ENSG00000087299	0.206375	4.3385	3.69531	0.00295059	0.0107587	-2.11928	L2HGDH	protein_coding
ENSG00000177595	0.206131	5.91198	5.56225	0.000113368	0.000832063	0.809297	PIDD1	protein_coding
ENSG00000168282	0.206045	5.21085	4.75857	0.000436804	0.00235983	-0.382058	MGAT2	protein_coding
ENSG00000111817	0.205976	5.57356	2.9426	0.01205	0.0333261	-3.85833	DSE	protein_coding
ENSG00000114125	0.205901	5.59	4.50075	0.000685852	0.00335588	-0.939619	RNF7	protein_coding
ENSG00000120925	0.205896	4.08677	3.24426	0.00684126	0.0210732	-2.87717	RNF170	protein_coding
ENSG00000081791	0.205867	6.54895	6.30756	3.51722e-05	0.000327998	1.93275	DELE1	protein_coding
ENSG00000120896	0.205754	4.91991	3.51194	0.0041476	0.0140967	-2.63126	SORBS3	protein_coding
ENSG00000169032	0.20544	5.96314	5.02305	0.000277491	0.00165658	-0.102036	MAP2K1	protein_coding
ENSG00000092051	0.205436	6.58842	6.10621	4.78858e-05	0.000417625	1.6057	JPH4	protein_coding
ENSG00000151135	0.205373	5.37377	4.93273	0.000323652	0.00187718	-0.108134	TMEM263	protein_coding
ENSG00000267368	0.205302	4.80327	4.35928	0.00088163	0.00410922	-1.04914	UPK3BL1	protein_coding
ENSG00000100605	0.20517	7.02678	6.53422	2.50164e-05	0.000250993	2.2385	ITPK1	protein_coding
ENSG00000088543	0.205031	3.4605	2.88077	0.0135317	0.0365941	-3.36133	C3orf18	protein_coding
ENSG00000162924	0.205012	3.97371	3.02278	0.0103665	0.0294758	-3.24189	REL	protein_coding
ENSG00000141971	0.204997	5.63567	5.16619	0.000217938	0.00137408	0.227938	MVB12A	protein_coding
ENSG00000166173	0.204765	4.63723	3.97032	0.00177946	0.0071782	-1.65051	LARP6	protein_coding
ENSG00000134897	0.204739	4.19779	3.63552	0.00329625	0.011705	-2.18974	BIVM	protein_coding
ENSG00000139083	0.204694	3.9447	3.15107	0.00814801	0.0243264	-3.03492	ETV6	protein_coding
ENSG00000076555	0.204623	4.46567	4.00486	0.00167078	0.00682512	-1.58584	ACACB	protein_coding
ENSG00000174599	0.204457	4.28563	3.20091	0.00742064	0.0225032	-3.00592	TRAM1L1	protein_coding
ENSG00000185127	0.204313	5.46256	4.15806	0.00126525	0.00546384	-1.54268	C6orf120	protein_coding
ENSG00000176454	0.204291	5.03297	3.80798	0.00239654	0.00911223	-2.13164	LPCAT4	protein_coding
ENSG00000048028	0.203929	4.15228	3.43823	0.00475881	0.0157465	-2.52825	USP28	protein_coding
ENSG00000103266	0.203847	6.88689	6.50752	2.60312e-05	0.000259256	2.21033	STUB1	protein_coding
ENSG00000233927	0.20378	7.63298	5.66541	9.59673e-05	0.000732225	0.765996	RPS28	protein_coding
ENSG00000181773	0.203776	3.67453	3.11184	0.00877061	0.0258338	-3.06905	GPR3	protein_coding
ENSG00000126456	0.203663	4.78445	4.07435	0.00147238	0.00618363	-1.56126	IRF3	protein_coding
ENSG00000106853	0.203568	4.24352	3.02298	0.0103628	0.0294711	-3.34161	PTGR1	protein_coding
ENSG00000165029	0.203438	3.87295	2.85343	0.0142432	0.0381423	-3.54414	ABCA1	protein_coding
ENSG00000119401	0.203403	3.74769	3.02755	0.0102742	0.0292834	-3.19344	TRIM32	protein_coding
ENSG00000198171	0.203374	4.94112	4.20541	0.00116165	0.00510609	-1.34947	DDRGK1	protein_coding
ENSG00000081320	0.203234	4.02298	2.74862	0.0173301	0.0444723	-3.72935	STK17B	protein_coding
ENSG00000145730	0.203161	6.3687	4.24004	0.00109147	0.00486201	-1.59219	PAM	protein_coding
ENSG00000137842	0.203029	4.19899	3.61268	0.00343897	0.0120885	-2.26338	TMEM62	protein_coding
ENSG00000172071	0.202726	4.91977	3.52029	0.00408356	0.0139122	-2.60462	EIF2AK3	protein_coding
ENSG00000280789	0.202702	4.92005	3.4651	0.0045261	0.0151308	-2.72434	PAGR1	protein_coding
ENSG00000135535	0.202618	8.0539	7.488	6.42229e-06	8.50819e-05	3.57906	CD164	protein_coding
ENSG00000182108	0.202525	4.39768	3.13865	0.00834017	0.0247602	-3.16942	DEXI	protein_coding
ENSG00000127220	0.202391	4.87932	3.99724	0.00169417	0.00690641	-1.70124	ABHD8	protein_coding
ENSG00000133169	0.202378	7.47568	7.33275	7.95042e-06	0.000100475	3.40344	BEX1	protein_coding
ENSG00000169660	0.202372	4.02145	3.35735	0.00553541	0.0177521	-2.70029	HEXD	protein_coding
ENSG00000123131	0.202301	5.28912	4.07921	0.00145943	0.00614072	-1.63766	PRDX4	protein_coding
ENSG00000175662	0.201557	5.40347	4.91429	0.000334024	0.00192017	-0.177007	TOM1L2	protein_coding
ENSG00000181061	0.201177	5.22746	4.30967	0.000963339	0.00438942	-1.19662	HIGD1A	protein_coding
ENSG00000171045	0.201079	4.30593	3.10714	0.00884826	0.0260142	-3.21751	TSNARE1	protein_coding
ENSG00000089057	0.200978	6.57517	5.19904	0.000206265	0.00131677	0.0916462	SLC23A2	protein_coding
ENSG00000165898	0.200899	4.19287	3.2902	0.00627688	0.0196013	-2.83956	ISCA2	protein_coding
ENSG00000198089	0.200887	5.22851	4.70512	0.000479295	0.00253656	-0.527155	SFI1	protein_coding
ENSG00000167702	0.200862	5.73346	5.1846	0.000211315	0.00134121	0.188103	KIFC2	protein_coding
ENSG00000066322	0.200838	5.10693	4.51547	0.000668257	0.00329237	-0.813391	ELOVL1	protein_coding
ENSG00000148341	0.200712	5.53586	5.08931	0.000248046	0.0015222	0.0796191	SH3GLB2	protein_coding
ENSG00000163956	0.200641	5.06468	4.19919	0.00117473	0.00515159	-1.37156	LRPAP1	protein_coding
ENSG00000217128	0.200626	5.78212	5.09795	0.000244453	0.00150533	0.0712655	FNIP1	protein_coding
ENSG00000114302	0.200323	5.44651	4.14115	0.00130452	0.00559784	-1.5692	PRKAR2A	protein_coding
ENSG00000034152	0.20032	4.39855	3.65578	0.00317474	0.0113726	-2.1787	MAP2K3	protein_coding
ENSG00000158445	0.200247	6.19812	6.02638	5.42016e-05	0.000461701	1.53616	KCNB1	protein_coding
ENSG00000122359	0.20015	4.16055	3.00791	0.0106601	0.0301358	-3.35032	ANXA11	protein_coding
ENSG00000165282	0.200093	4.89748	3.93504	0.001898	0.00754609	-1.82869	PIGO	protein_coding
ENSG00000113742	0.200023	6.34934	5.94735	6.13283e-05	0.000512614	1.38977	CPEB4	protein_coding
ENSG00000128928	0.199949	6.05563	5.51925	0.000121575	0.000878736	0.740708	IVD	protein_coding
ENSG00000115282	0.199765	5.99996	5.45025	0.000136078	0.000959268	0.618519	TTC31	protein_coding
ENSG00000233016	0.19971	4.21167	2.73035	0.0179323	0.045746	-3.8498	SNHG7	lncRNA
ENSG00000163382	0.199611	5.59166	4.90834	0.000337445	0.00193538	-0.224755	NAXE	protein_coding
ENSG00000178149	0.199561	4.4131	3.93078	0.00191287	0.00758609	-1.70322	DALRD3	protein_coding
ENSG00000085449	0.199495	6.31011	6.1002	4.83334e-05	0.000419732	1.66433	WDFY1	protein_coding
ENSG00000151552	0.199444	5.86659	5.40538	0.000146476	0.00101502	0.57697	QDPR	protein_coding
ENSG00000108961	0.199332	4.26916	3.45748	0.00459091	0.0153224	-2.52966	RANGRF	protein_coding
ENSG00000158092	0.19907	3.99737	2.96	0.0116631	0.032423	-3.34189	NCK1	protein_coding
ENSG00000166333	0.199038	6.80478	6.86775	1.53431e-05	0.000168753	2.78473	ILK	protein_coding
ENSG00000143753	0.198916	6.36719	6.10177	4.8216e-05	0.000418968	1.64034	DEGS1	protein_coding
ENSG00000118418	0.198497	4.54751	3.48151	0.00438964	0.0147611	-2.53695	HMGN3	protein_coding
ENSG00000107897	0.198277	6.18364	5.972	5.90044e-05	0.000496681	1.46851	ACBD5	protein_coding
ENSG00000006576	0.198154	5.67245	4.82812	0.000387327	0.002147	-0.376879	PHTF2	protein_coding
ENSG00000131495	0.198136	5.60042	4.82829	0.000387217	0.002147	-0.365787	NDUFA2	protein_coding
ENSG00000171574	0.198012	3.91331	2.90554	0.0129175	0.0352	-3.43385	ZNF584	protein_coding
ENSG00000204856	0.197928	4.93821	4.25601	0.0010606	0.00475718	-1.23113	FAM216A	protein_coding
ENSG00000101871	0.197681	5.97667	5.78939	7.87075e-05	0.000624294	1.19655	MID1	protein_coding
ENSG00000135317	0.197607	5.41546	4.68444	0.00049687	0.0026035	-0.586253	SNX14	protein_coding
ENSG00000187634	0.197462	6.2506	3.06678	0.00954474	0.0276012	-3.78662	SAMD11	protein_coding
ENSG00000184381	0.197194	3.80817	2.82459	0.0150337	0.0397814	-3.59036	PLA2G6	protein_coding
ENSG00000106638	0.197157	5.16766	4.38692	0.000839261	0.00394809	-1.05326	TBL2	protein_coding
ENSG00000076641	0.197151	4.11443	2.93681	0.0121817	0.0336186	-3.44503	PAG1	protein_coding
ENSG00000250317	0.19714	4.63466	3.99178	0.00171111	0.00695557	-1.63373	SMIM20	protein_coding
ENSG00000168502	0.197071	6.99217	6.33702	3.36352e-05	0.000316144	1.92205	MTCL1	protein_coding
ENSG00000124222	0.19707	7.48978	5.84923	7.1579e-05	0.000577652	1.08481	STX16	protein_coding
ENSG00000115297	0.19637	8.61242	4.55031	0.000628456	0.00313551	-1.27419	TLX2	protein_coding
ENSG00000173456	0.196261	5.67007	4.69174	0.000490595	0.00257962	-0.629478	RNF26	protein_coding
ENSG00000146648	0.196101	6.73641	4.20413	0.00116433	0.00511633	-1.72336	EGFR	protein_coding
ENSG00000181045	0.195974	4.56964	3.44778	0.00467473	0.0155367	-2.66817	SLC26A11	protein_coding
[truncated: 3,698 more rows]

## Sheet: SOX11 KD in NGP
Supplementary Table 2.3: Differentially expressed genes (adj.P.Val < 0.05) upon SOX11 knockdown in NGP cells. Statistical testing was done using the empirical Bayes quasi-likelihood F-test.
Ensembl ID	logFC	AveExpr	t	P.Value	adj.P.Val	B	external_gene_name	gene_biotype
ENSG00000263176	3.45487	-1.51854	4.96327	0.000129678	0.00676409	-0.517072		lncRNA
ENSG00000240219	2.96721	-0.270541	5.07132	0.000103904	0.00591942	-0.422342		lncRNA
ENSG00000267694	2.94221	-0.951828	3.89757	0.00122019	0.0278764	-1.63878		lncRNA
ENSG00000278999	2.87023	-1.46416	3.45383	0.00315279	0.0463721	-2.34977		TEC
ENSG00000234945	2.72146	-1.12198	4.29047	0.000528818	0.016614	-1.52608	GTF3C2-AS1	lncRNA
ENSG00000237331	2.68643	-0.528384	3.78841	0.00154096	0.0311937	-1.66073	XIAP-AS1	lncRNA
ENSG00000226899	2.67267	-1.05743	3.44185	0.00323451	0.047239	-2.38942		lncRNA
ENSG00000072818	2.60174	0.534341	4.82925	0.000170995	0.00796315	-0.433939	ACAP1	protein_coding
ENSG00000226777	2.57177	0.36196	4.68181	0.000232299	0.00982728	-0.0523106	FAM30A	lncRNA
ENSG00000275139	2.55389	2.12854	4.23101	0.000599833	0.017954	-0.382228		lncRNA
ENSG00000279345	2.53128	0.403585	4.36116	0.000455392	0.0151422	-0.595217		lncRNA
ENSG00000267734	2.52909	0.827941	4.00184	0.000976701	0.0238468	-1.02051		lncRNA
ENSG00000261884	2.51235	1.06085	3.65647	0.00204367	0.0368211	-1.54038		protein_coding
ENSG00000167363	2.51215	-0.186058	4.42285	0.000399816	0.0141475	-1.08372	FN3K	protein_coding
ENSG00000066405	2.50465	-0.595449	4.01625	0.000947148	0.0236	-1.64354	CLDN18	protein_coding
ENSG00000260428	2.38649	0.190634	4.52441	0.000322911	0.012402	-0.849335	SCX	protein_coding
ENSG00000204380	2.37479	-0.96597	4.39006	0.000428442	0.0146218	-1.28275	PKP4-AS1	lncRNA
ENSG00000255585	2.36914	-0.753391	3.51088	0.00279066	0.0434325	-2.23462		transcribed_processed_pseudogene
ENSG00000176920	2.32751	0.834724	3.39798	0.00355235	0.0499774	-1.81706	FUT2	protein_coding
ENSG00000280080	2.32499	0.956296	3.54374	0.00260124	0.0419015	-1.6221	TBC1D22A-AS1	lncRNA
ENSG00000271732	2.3187	1.07448	3.73187	0.00173909	0.033434	-1.29596		lncRNA
ENSG00000260017	2.30277	-0.280341	3.68776	0.00191127	0.0354291	-1.83943		lncRNA
ENSG00000197815	2.2985	2.42611	3.64157	0.00210988	0.0372817	-1.28119		lncRNA
ENSG00000255545	2.29727	-1.51473	3.65627	0.00204454	0.0368211	-2.26106	B3GAT1-DT	lncRNA
ENSG00000276054	2.28047	0.21112	3.61246	0.00224552	0.0385324	-1.73257		lncRNA
ENSG00000265100	2.2692	0.313214	3.81537	0.0014546	0.0304664	-1.4321		lncRNA
ENSG00000259615	2.26117	-0.746501	3.51413	0.00277133	0.0433498	-2.09706		lncRNA
ENSG00000254428	2.24027	0.815228	4.13197	0.000740265	0.0207748	-0.871405		lncRNA
ENSG00000262833	2.22621	1.12214	3.42147	0.0033785	0.0485226	-1.77676		lncRNA
ENSG00000248458	2.21519	0.867747	4.12115	0.000757501	0.0210549	-0.879048		lncRNA
ENSG00000279887	2.20879	0.308648	3.91284	0.00118105	0.0272406	-1.36412		TEC
ENSG00000162777	2.20656	-1.32179	3.41083	0.00345621	0.0493138	-2.48557	DENND2D	protein_coding
ENSG00000258730	2.18819	0.287546	3.78489	0.00155259	0.0312695	-1.52075	ITPK1-AS1	lncRNA
ENSG00000132031	2.18674	0.00973373	3.71168	0.00181589	0.0342175	-1.84034	MATN3	protein_coding
ENSG00000248222	2.18109	0.598853	3.79826	0.00150881	0.0307768	-1.38916	SLIT3-AS1	lncRNA
ENSG00000204176	2.15738	-1.138	3.51226	0.00278244	0.0433498	-2.34665	SYT15	protein_coding
ENSG00000244953	2.15204	2.09816	4.94864	0.000133638	0.00683599	0.928393		lncRNA
ENSG00000255968	2.1104	0.122518	3.83971	0.00138083	0.0296853	-1.51379		lncRNA
ENSG00000235224	2.10598	0.290959	3.62232	0.0021986	0.0381486	-1.70145		processed_pseudogene
ENSG00000138678	2.07619	-2.36939	3.64144	0.00211046	0.0372817	-1.96828	GPAT3	protein_coding
ENSG00000223396	2.06272	-0.886688	3.53913	0.00262701	0.0420767	-2.2304	RPS10P7	transcribed_processed_pseudogene
ENSG00000142102	2.05943	-1.28008	3.65011	0.00207169	0.0370117	-2.19652	PGGHG	protein_coding
ENSG00000279092	2.0439	-0.387718	4.01773	0.000944163	0.0235917	-1.56077		TEC
ENSG00000109163	2.0257	-0.635725	3.57921	0.00241112	0.0400276	-2.14778	GNRHR	protein_coding
ENSG00000133392	2.0094	0.835024	4.01269	0.000954347	0.023629	-0.887339	MYH11	protein_coding
ENSG00000242861	1.9779	-1.05551	3.51654	0.00275709	0.0433498	-2.31854		lncRNA
ENSG00000143036	1.95226	-0.508514	3.43129	0.00330835	0.0478266	-2.28689	SLC44A3	protein_coding
ENSG00000152822	1.93536	-1.80587	3.89291	0.00123241	0.0278981	-1.69807	GRM1	protein_coding
ENSG00000213398	1.93444	0.518272	3.47072	0.00304096	0.0453517	-1.93177	LCAT	protein_coding
ENSG00000180801	1.925	4.22682	7.72818	7.17479e-07	0.000285173	5.45241	ARSJ	protein_coding
ENSG00000213411	1.91549	0.281983	4.04007	0.00090025	0.0230332	-1.1423	RBM22P2	processed_pseudogene
ENSG00000168405	1.91548	0.179602	3.56762	0.00247165	0.0406849	-1.78115	CMAHP	transcribed_unitary_pseudogene
ENSG00000099337	1.90422	-0.0765659	4.2879	0.000531709	0.0166436	-1.19243	KCNK6	protein_coding
ENSG00000237596	1.90178	0.343796	3.47974	0.00298285	0.0449454	-1.97251		lncRNA
ENSG00000125089	1.89686	-0.21386	3.50031	0.00285447	0.0440305	-2.13391	SH3TC1	protein_coding
ENSG00000140538	1.85457	2.04064	4.79844	0.00018227	0.00828991	0.671992	NTRK3	protein_coding
ENSG00000260267	1.78446	-0.792566	3.48388	0.00295657	0.0447175	-2.26975		lncRNA
ENSG00000106633	1.78297	0.162903	3.39813	0.00355122	0.0499774	-2.13625	GCK	protein_coding
ENSG00000181790	1.77919	1.01442	4.08202	0.00082329	0.0217478	-0.92357	ADGRB1	protein_coding
ENSG00000166825	1.77757	-0.00813403	3.76815	0.00160921	0.0319479	-1.71716	ANPEP	protein_coding
ENSG00000124549	1.75771	0.827643	3.80469	0.00148823	0.0306081	-1.25636	BTN2A3P	transcribed_unprocessed_pseudogene
ENSG00000243323	1.71921	-0.404338	4.60399	0.000273303	0.011148	0.238569	PTPRVP	unitary_pseudogene
ENSG00000074416	1.70086	2.02149	7.51875	1.02611e-06	0.000374601	4.73707	MGLL	protein_coding
ENSG00000162004	1.69266	-0.691992	3.72755	0.00175526	0.0335186	-1.93697	CCDC78	protein_coding
ENSG00000267083	1.65862	0.0461589	4.49859	0.000340907	0.0128378	-0.579965	KRT18P61	processed_pseudogene
ENSG00000223525	1.62346	0.0627285	3.70955	0.0018242	0.0342986	-1.59521	RABGAP1L-IT1	lncRNA
ENSG00000258891	1.59111	0.595677	4.31347	0.000503698	0.0161514	-0.492945		lncRNA
ENSG00000228630	1.58738	-1.53409	4.20475	0.0006342	0.0186881	-0.633291	HOTAIR	lncRNA
ENSG00000285672	1.5741	0.202542	3.86214	0.00131619	0.0291641	-1.42144		lncRNA
ENSG00000145721	1.56576	0.60952	3.62901	0.00216737	0.037996	-1.27341	LIX1	protein_coding
ENSG00000225195	1.55093	0.552382	4.57497	0.000290426	0.0115434	-0.194185		lncRNA
ENSG00000163071	1.54884	0.554453	3.73952	0.00171088	0.033228	-1.44933	SPATA18	protein_coding
ENSG00000179954	1.53256	-0.275528	3.47655	0.0030033	0.0449863	-1.99676	SSC5D	protein_coding
ENSG00000223536	1.52636	-1.80981	3.43845	0.00325815	0.0474318	-1.89712		lncRNA
ENSG00000205086	1.52297	0.359071	4.9274	0.000139616	0.00697712	0.165393	LINC02898	lncRNA
ENSG00000255468	1.51107	2.79071	3.57813	0.00241671	0.040062	-1.38192		lncRNA
ENSG00000183935	1.50628	0.544329	3.80477	0.00148798	0.0306081	-1.33714	HTR7P1	transcribed_processed_pseudogene
ENSG00000159640	1.49657	3.15788	6.91158	2.9926e-06	0.000657601	4.51402	ACE	protein_coding
ENSG00000159712	1.49247	2.04866	6.78428	3.76931e-06	0.000737208	4.04928	ANKRD18CP	unprocessed_pseudogene
ENSG00000172361	1.48341	0.568582	4.02335	0.000932911	0.0233789	-0.967937	CFAP53	protein_coding
ENSG00000169758	1.47559	2.34605	3.58217	0.00239592	0.039989	-1.35423	TMEM266	protein_coding
ENSG00000267543	1.47391	1.0067	3.63866	0.00212307	0.0374462	-1.39713		lncRNA
ENSG00000277440	1.46856	0.911782	5.31224	6.3702e-05	0.00452399	1.30322		lncRNA
ENSG00000273243	1.44978	-0.286702	3.56422	0.00248972	0.0408628	-1.71353		lncRNA
ENSG00000273007	1.44737	-0.147399	3.55745	0.00252605	0.0412181	-1.90263		lncRNA
ENSG00000162572	1.42787	1.02398	4.44247	0.000383625	0.0138032	-0.175922	SCNN1D	protein_coding
ENSG00000280163	1.41399	-0.293126	3.50873	0.00280358	0.04356	-1.93014		TEC
ENSG00000238835	1.40772	0.297342	4.01233	0.000955093	0.023629	-0.911494	SCARNA18	snoRNA
ENSG00000106034	1.40013	1.47582	3.8503	0.00134993	0.0294281	-1.05805	CPED1	protein_coding
ENSG00000170412	1.39115	1.57031	3.56347	0.00249371	0.0408628	-1.44646	GPRC5C	protein_coding
ENSG00000139567	1.38773	1.18471	3.95476	0.0010799	0.0255632	-0.854686	ACVRL1	protein_coding
ENSG00000111252	1.3754	3.11757	4.47537	0.000357959	0.0131851	0.339372	SH2B3	protein_coding
ENSG00000116774	1.35561	1.11168	3.51389	0.00277281	0.0433498	-1.70419	OLFML3	protein_coding
ENSG00000267858	1.34097	2.64348	3.84909	0.00135341	0.0294665	-0.853865	MZF1-AS1	lncRNA
ENSG00000156453	1.33731	2.98312	4.36979	0.000447165	0.0150443	0.119814	PCDH1	protein_coding
ENSG00000165985	1.31671	-1.52403	3.49742	0.00287219	0.0441336	-1.68961	C1QL3	protein_coding
ENSG00000204410	1.30846	1.62109	6.05438	1.47704e-05	0.00175307	2.71782	MSH5	protein_coding
ENSG00000213963	1.30344	1.00411	3.83308	0.00140056	0.029924	-1.14029		lncRNA
ENSG00000119535	1.29643	-0.422322	3.77802	0.00157557	0.0315317	-1.19553	CSF3R	protein_coding
ENSG00000257443	1.29212	-1.09905	4.81284	0.000176908	0.00817171	0.708657	LRIG3-DT	lncRNA
ENSG00000228876	1.28248	-1.1714	4.35859	0.000457876	0.0151953	-0.131559		lncRNA
ENSG00000179219	1.27984	0.889468	3.45866	0.0031204	0.046045	-1.66199	LINC00311	lncRNA
ENSG00000084093	1.27472	5.04137	4.46304	0.000367371	0.0134448	0.229889	REST	protein_coding
ENSG00000273486	1.26808	2.88077	3.7294	0.0017483	0.0335168	-1.09067		lncRNA
ENSG00000119699	1.25834	1.96351	3.85833	0.00132694	0.0292252	-0.858592	TGFB3	protein_coding
ENSG00000226179	1.24178	3.38266	6.02685	1.55732e-05	0.00179839	3.23414	LINC00685	lncRNA
ENSG00000254463	1.23997	1.2548	4.07828	0.000829868	0.0218146	-0.593575	PPIAP41	processed_pseudogene
ENSG00000124813	1.23599	1.02252	3.44555	0.00320909	0.046997	-1.6901	RUNX2	protein_coding
ENSG00000136052	1.21845	0.0488145	3.61393	0.00223848	0.0385324	-1.77889	SLC41A2	protein_coding
ENSG00000269069	1.2129	1.93367	3.7858	0.00154957	0.0312676	-1.00478		processed_pseudogene
ENSG00000164323	1.20698	3.76455	4.63028	0.000258681	0.0106022	0.224099	CFAP97	protein_coding
ENSG00000143786	1.1949	3.3261	5.2989	6.54394e-05	0.0045409	1.9113	CNIH3	protein_coding
ENSG00000239119	1.18999	-0.254577	3.59736	0.00231929	0.0393454	-1.65335	RNU7-119P	snRNA
ENSG00000272734	1.18709	-1.16435	4.11105	0.000773953	0.0211642	-0.647612	ADIRF-AS1	lncRNA
ENSG00000272189	1.18313	1.55079	4.73515	0.000207877	0.0091098	0.48761		lncRNA
ENSG00000162913	1.18204	1.00869	3.55138	0.00255907	0.0414962	-1.50052	OBSCN-AS1	lncRNA
ENSG00000198399	1.17137	5.45401	14.6242	7.37157e-11	4.19958e-07	14.5562	ITSN2	protein_coding
ENSG00000253688	1.1648	-0.276327	3.79819	0.00150904	0.0307768	-1.33563		lncRNA
ENSG00000257337	1.16283	1.58741	3.87274	0.0012867	0.0286448	-0.945308		lncRNA
ENSG00000174807	1.1612	1.07836	3.68874	0.00190729	0.0353936	-1.36516	CD248	protein_coding
ENSG00000104953	1.15661	1.29826	5.63569	3.33974e-05	0.00298511	1.99968	TLE6	protein_coding
ENSG00000280347	1.14999	1.40823	4.41743	0.00040441	0.0142018	-0.0519402		TEC
ENSG00000107821	1.14894	1.0331	3.51254	0.00278078	0.0433498	-1.59308	KAZALD1	protein_coding
ENSG00000099957	1.13934	1.61324	3.46773	0.00306047	0.0454728	-1.60369	P2RX6	protein_coding
ENSG00000205913	1.13176	1.68587	4.99129	0.000122421	0.00656133	1.06454	SRRM2-AS1	lncRNA
ENSG00000214626	1.1292	0.349006	3.98398	0.00101462	0.0245621	-0.888388	POLR3DP1	processed_pseudogene
ENSG00000118985	1.12197	2.19027	5.07507	0.00010311	0.00589978	1.46718	ELL2	protein_coding
ENSG00000272662	1.11942	0.406122	3.55227	0.00255422	0.0414962	-1.66301	TIMMDC1-DT	lncRNA
ENSG00000250067	1.11901	1.86828	3.81723	0.00144882	0.0303833	-0.969138	YJEFN3	protein_coding
ENSG00000253106	1.11705	1.07111	3.81472	0.00145664	0.0304717	-1.07055		lncRNA
ENSG00000275807	1.11436	0.90196	3.76399	0.0016236	0.0320796	-1.17466		lncRNA
ENSG00000197355	1.10899	2.14223	4.36143	0.000455138	0.0151422	0.00747296	UAP1L1	protein_coding
ENSG00000259396	1.09976	1.50631	3.92748	0.00114467	0.0266534	-0.728266		lncRNA
ENSG00000224593	1.0991	2.09343	4.488	0.000348579	0.0129616	0.297647		transcribed_processed_pseudogene
ENSG00000008300	1.09868	2.8662	3.49687	0.00287555	0.0441336	-1.51352	CELSR3	protein_coding
ENSG00000248794	1.09765	0.560537	3.89761	0.00122009	0.0278764	-1.01693		processed_pseudogene
ENSG00000067601	1.09073	0.55535	3.48443	0.00295309	0.0447044	-1.68961	PMS2P4	transcribed_unprocessed_pseudogene
ENSG00000167664	1.08727	1.37548	4.00297	0.000974347	0.0238468	-0.643058	TMIGD2	protein_coding
ENSG00000198400	1.08498	4.27172	4.59956	0.000275847	0.0112183	0.528029	NTRK1	protein_coding
ENSG00000261007	1.08165	-0.12878	3.62252	0.00219769	0.0381486	-1.2967	NPM1P3	processed_pseudogene
ENSG00000272791	1.06656	1.08664	4.26871	0.000553757	0.0170637	-0.301831		lncRNA
ENSG00000154240	1.06587	2.51934	3.76551	0.00161834	0.0320127	-1.02847	CEP112	protein_coding
ENSG00000223749	1.05915	3.92553	6.89889	3.06191e-06	0.00066242	4.82035	MIR503HG	lncRNA
ENSG00000108821	1.0506	5.66787	4.11636	0.00076526	0.021065	-0.7447	COL1A1	protein_coding
ENSG00000257176	1.05035	0.182634	3.41493	0.00342605	0.0490638	-1.83468		lncRNA
ENSG00000130653	1.04762	1.15226	3.9003	0.0012131	0.0277923	-0.818091	PNPLA7	protein_coding
ENSG00000108515	1.03736	3.05461	6.70066	4.39147e-06	0.000824776	4.28181	ENO3	protein_coding
ENSG00000245532	1.03674	8.63065	8.46658	2.12588e-07	0.000121112	7.32934	NEAT1	lncRNA
ENSG00000285667	1.03344	0.821877	4.03671	0.000906708	0.0230947	-0.720604		lncRNA
ENSG00000036565	1.03007	3.2404	4.07348	0.000838398	0.0219099	-0.44465	SLC18A1	protein_coding
ENSG00000221968	1.02703	1.87677	3.75132	0.0016682	0.0326589	-1.14906	FADS3	protein_coding
ENSG00000270072	1.01813	2.61747	5.06936	0.000104321	0.0059234	1.41749		lncRNA
ENSG00000270640	1.01712	1.18087	3.46064	0.00310717	0.045978	-1.60924		lncRNA
ENSG00000131849	1.00894	2.67005	3.6412	0.00211156	0.0372817	-1.25236	ZNF132	protein_coding
ENSG00000167549	1.00083	2.67774	3.62712	0.00217617	0.0380296	-1.27235	CORO6	protein_coding
ENSG00000112837	0.999484	-1.21883	4.68282	0.000231812	0.00982728	0.411276	TBX18	protein_coding
ENSG00000281398	0.998692	4.67295	6.96932	2.6972e-06	0.000611435	4.94477	SNHG4	lncRNA
ENSG00000206846	0.987736	2.59895	4.57	0.000293466	0.0115835	0.518586	Y_RNA	misc_RNA
ENSG00000263603	0.986644	2.93653	5.1922	8.12185e-05	0.0051989	1.70464		lncRNA
ENSG00000106211	0.986012	7.29274	5.37927	5.56638e-05	0.00419367	1.81704	HSPB1	protein_coding
ENSG00000230513	0.982415	2.22988	3.70143	0.00185615	0.0346333	-1.13137	THAP7-AS1	lncRNA
ENSG00000145214	0.968118	1.85649	3.62551	0.00218366	0.0380826	-1.29993	DGKQ	protein_coding
ENSG00000214176	0.962442	0.898964	3.51313	0.00277729	0.0433498	-1.58143	PLEKHM1P1	transcribed_unprocessed_pseudogene
ENSG00000198467	0.9311	2.27954	3.80227	0.00149593	0.030623	-0.97293	TPM2	protein_coding
ENSG00000165731	0.929411	6.89472	5.18734	8.20233e-05	0.00522513	1.40781	RET	protein_coding
ENSG00000070882	0.919575	3.4708	4.36453	0.000452168	0.0151233	0.0828934	OSBPL3	protein_coding
ENSG00000116117	0.915229	2.08139	3.51446	0.00276941	0.0433498	-1.47922	PARD3B	protein_coding
ENSG00000114315	0.905789	5.0721	4.09686	0.000797686	0.0214023	-0.707357	HES1	protein_coding
ENSG00000272754	0.899341	1.60283	3.65238	0.00206163	0.036973	-1.26037		lncRNA
ENSG00000260793	0.893366	2.42432	4.5978	0.000276866	0.0112183	0.538471		lncRNA
ENSG00000280152	0.891984	2.10333	3.88284	0.00125922	0.0282363	-0.796309		TEC
ENSG00000037042	0.889651	3.25721	4.49895	0.000340649	0.0128378	0.381141	TUBG2	protein_coding
ENSG00000204054	0.886268	3.32018	5.31154	6.37927e-05	0.00452399	1.92997	LINC00963	lncRNA
ENSG00000172037	0.875806	2.57725	4.79334	0.000184208	0.00835093	0.885285	LAMB2	protein_coding
ENSG00000214595	0.87445	4.45567	4.78329	0.000188088	0.00843731	0.82766	EML6	protein_coding
ENSG00000165105	0.87402	2.62393	3.40793	0.00347768	0.0494897	-1.69096	RASEF	protein_coding
ENSG00000262454	0.873881	2.87179	4.96276	0.000129812	0.00676409	1.22551	MIR193BHG	lncRNA
ENSG00000122971	0.871422	1.73253	3.39793	0.00355277	0.0499774	-1.71551	ACADS	protein_coding
ENSG00000115423	0.866029	-0.827342	4.64702	0.00024979	0.0103338	0.566623	DNAH6	protein_coding
ENSG00000143429	0.864241	1.29477	3.6243	0.00218933	0.0381037	-1.3149	LSP1P4	transcribed_unprocessed_pseudogene
ENSG00000182492	0.858549	0.389446	4.84813	0.000164443	0.00773448	1.05627	BGN	protein_coding
ENSG00000117643	0.857944	3.18259	3.55451	0.002542	0.0414159	-1.54437	MAN1C1	protein_coding
ENSG00000165806	0.85269	2.88151	4.11401	0.000769092	0.021065	-0.357172	CASP7	protein_coding
ENSG00000228434	0.848043	3.39844	5.11363	9.53025e-05	0.00569516	1.56268		lncRNA
ENSG00000234028	0.847449	1.36484	3.55753	0.00252563	0.0412181	-1.46384	EIF2AK3-DT	lncRNA
ENSG00000270006	0.844731	1.45376	3.73745	0.00171846	0.0332996	-1.11734	C16orf95-DT	lncRNA
ENSG00000180071	0.836416	3.52034	5.43845	4.94369e-05	0.00392989	2.17438	ANKRD18A	protein_coding
ENSG00000196154	0.832576	4.00482	4.80748	0.000178884	0.00821855	0.93588	S100A4	protein_coding
ENSG00000116815	0.822736	3.00216	5.15726	8.71974e-05	0.00538201	1.61966	CD58	protein_coding
ENSG00000056972	0.822516	3.55403	3.46075	0.00310647	0.045978	-1.675	TRAF3IP2	protein_coding
ENSG00000157353	0.821085	2.41143	3.96162	0.00106421	0.0253053	-0.644409	FCSK	protein_coding
ENSG00000234224	0.813023	5.07682	4.29991	0.000518356	0.0164364	-0.0931121	TMEM229A	protein_coding
ENSG00000156475	0.810321	4.53868	5.08093	0.000101883	0.00587976	1.445	PPP2R2B	protein_coding
ENSG00000244625	0.805973	3.00811	3.8051	0.00148692	0.0306081	-0.95439	MIATNB	lncRNA
ENSG00000113580	0.801173	4.21737	5.21362	7.77637e-05	0.00507274	1.71441	NR3C1	protein_coding
ENSG00000124782	0.800141	3.45283	5.90351	1.97652e-05	0.00213802	3.03722	RREB1	protein_coding
ENSG00000069869	0.796687	2.70237	3.63183	0.00215432	0.0378801	-1.26799	NEDD4	protein_coding
ENSG00000197444	0.796359	4.48445	6.62547	5.04225e-06	0.000878081	4.343	OGDHL	protein_coding
ENSG00000175309	0.787165	3.73493	3.56934	0.00246257	0.0405861	-1.48322	PHYKPL	protein_coding
ENSG00000164088	0.786631	2.03467	3.45148	0.00316863	0.0465649	-1.62395	PPM1M	protein_coding
ENSG00000224003	0.782826	2.83791	3.55165	0.0025576	0.0414962	-1.43038	YES1P1	processed_pseudogene
ENSG00000133687	0.777139	3.5324	5.33195	6.12216e-05	0.00441493	1.96564	TMTC1	protein_coding
ENSG00000280119	0.773783	2.22985	4.08517	0.000817787	0.0217031	-0.412625		TEC
ENSG00000078725	0.771177	3.19617	4.27816	0.000542793	0.0169286	-0.130158	BRINP1	protein_coding
ENSG00000160781	0.770316	4.08773	4.37886	0.000438688	0.0148762	0.0597303	PAQR6	protein_coding
ENSG00000260816	0.76841	2.53641	3.5061	0.00281935	0.0437653	-1.50676		lncRNA
ENSG00000186815	0.768185	2.89673	3.58586	0.00237706	0.039713	-1.36764	TPCN1	protein_coding
ENSG00000015532	0.76681	4.38555	3.64789	0.00208153	0.0370577	-1.42957	XYLT2	protein_coding
ENSG00000240583	0.764951	2.24131	3.52385	0.0027143	0.042914	-1.47565	AQP1	protein_coding
ENSG00000230453	0.762074	5.20967	6.22114	1.07424e-05	0.00143372	3.60388	ANKRD18B	protein_coding
ENSG00000116329	0.757457	4.14881	5.04753	0.000109088	0.00604496	1.42933	OPRD1	protein_coding
ENSG00000166762	0.757427	1.9702	3.49628	0.0028792	0.0441336	-1.51261	CATSPER2	protein_coding
ENSG00000170734	0.755748	3.41582	4.75234	0.000200576	0.00883515	0.869412	POLH	protein_coding
ENSG00000041880	0.755465	2.28676	3.51292	0.00277854	0.0433498	-1.48207	PARP3	protein_coding
ENSG00000104524	0.753568	2.28175	3.62451	0.00218834	0.0381037	-1.27501	PYCR3	protein_coding
ENSG00000279103	0.75093	3.3775	4.21305	0.000623133	0.0184895	-0.183876		TEC
ENSG00000135525	0.75075	4.71057	4.9297	0.000138953	0.00696562	1.19456	MAP7	protein_coding
ENSG00000104419	0.749401	4.1548	5.3892	5.4565e-05	0.00414476	2.08348	NDRG1	protein_coding
ENSG00000279948	0.746683	2.68137	3.86173	0.00131734	0.0291641	-0.835511		TEC
ENSG00000058668	0.746611	4.71116	4.08676	0.00081501	0.0217031	-0.573275	ATP2B4	protein_coding
ENSG00000156172	0.746383	2.38062	3.80844	0.00147634	0.0306081	-0.934456	CFAP418	protein_coding
ENSG00000135905	0.744852	3.42784	4.23857	0.000590294	0.0178246	-0.116475	DOCK10	protein_coding
ENSG00000123104	0.736008	5.73442	6.15593	1.21614e-05	0.00154648	3.42718	ITPR2	protein_coding
ENSG00000197283	0.73171	3.00014	4.93439	0.000137619	0.00693996	1.20434	SYNGAP1	protein_coding
ENSG00000140481	0.728868	2.78525	4.69644	0.000225324	0.00964472	0.758208	CCDC33	protein_coding
ENSG00000231312	0.720309	3.16745	4.42783	0.000395645	0.014029	0.247502	MAP4K3-DT	lncRNA
ENSG00000075426	0.719536	4.6407	6.57974	5.48644e-06	0.000928403	4.25981	FOSL2	protein_coding
ENSG00000142046	0.716585	1.99347	3.91165	0.00118404	0.0272729	-0.747485	TMEM91	protein_coding
ENSG00000125967	0.716462	3.13765	5.05898	0.000106561	0.00599088	1.4536	NECAB3	protein_coding
ENSG00000261056	0.715034	2.60043	4.0653	0.000853136	0.0221932	-0.443078		transcribed_processed_pseudogene
ENSG00000253516	0.706808	3.43274	4.03336	0.000913211	0.0231384	-0.562183	HMGB1P41	processed_pseudogene
ENSG00000196739	0.706498	3.65105	4.0325	0.000914885	0.0231384	-0.587468	COL27A1	protein_coding
ENSG00000126453	0.701996	4.18842	3.65369	0.00205584	0.0369079	-1.44193	BCL2L12	protein_coding
ENSG00000262580	0.70092	3.11227	4.01153	0.000956719	0.023629	-0.587005		lncRNA
ENSG00000149150	0.696412	3.40389	4.53607	0.000315106	0.0121843	0.448941	SLC43A1	protein_coding
ENSG00000186951	0.690845	3.52046	4.34939	0.000466858	0.0153739	0.0990457	PPARA	protein_coding
ENSG00000234383	0.690669	2.25898	3.56731	0.00247332	0.0406849	-1.441	CTBP2P8	processed_pseudogene
ENSG00000136237	0.689871	4.78691	7.4011	1.25775e-06	0.000421493	5.64492	RAPGEF5	protein_coding
ENSG00000145819	0.685515	4.09355	5.77444	2.542e-05	0.00252589	2.79858	ARHGAP26	protein_coding
ENSG00000135637	0.683344	4.35111	3.73443	0.00172959	0.033364	-1.27037	CCDC142	protein_coding
ENSG00000142173	0.681562	3.28991	3.91722	0.00117005	0.0270235	-0.758701	COL6A2	protein_coding
ENSG00000179029	0.677309	4.02084	4.99446	0.000121627	0.00656133	1.31959	TMEM107	protein_coding
ENSG00000126091	0.67625	2.89266	3.96777	0.00105035	0.025107	-0.635298	ST3GAL3	protein_coding
ENSG00000159423	0.675269	4.29613	5.25093	7.2101e-05	0.00488917	1.75175	ALDH4A1	protein_coding
ENSG00000173821	0.673608	5.90438	7.78185	6.55227e-07	0.00026663	6.3058	RNF213	protein_coding
ENSG00000008283	0.673397	7.92385	4.4611	0.000368873	0.013471	-0.138239	CYB561	protein_coding
ENSG00000176700	0.672342	3.12239	3.51052	0.00279284	0.0434325	-1.56021	SCAND2P	transcribed_unprocessed_pseudogene
ENSG00000123454	0.672078	6.45884	3.92608	0.00114811	0.026697	-1.07726	DBH	protein_coding
ENSG00000161996	0.670599	5.25196	5.24357	7.31834e-05	0.00492432	1.6848	WDR90	protein_coding
ENSG00000187240	0.669936	4.57965	4.33479	0.000481495	0.0157046	0.00592229	DYNC2H1	protein_coding
ENSG00000214140	0.666297	5.4697	5.22882	7.54036e-05	0.00499505	1.62566	PRCD	protein_coding
ENSG00000124006	0.662669	4.69451	4.67108	0.000237558	0.00998355	0.671017	OBSL1	protein_coding
ENSG00000144802	0.656117	2.29064	3.54444	0.00259733	0.0418908	-1.42891	NFKBIZ	protein_coding
ENSG00000204348	0.655968	3.88105	4.95126	0.000132921	0.00683599	1.24225	DXO	protein_coding
ENSG00000154153	0.653482	3.48795	3.81124	0.00146751	0.030592	-0.960209	RETREG1	protein_coding
ENSG00000124608	0.653342	5.95931	6.91	3.00116e-06	0.000657601	4.78107	AARS2	protein_coding
ENSG00000102125	0.651645	4.18319	4.49191	0.000345722	0.0129294	0.301857	TAFAZZIN	protein_coding
ENSG00000072778	0.651272	5.3616	4.41677	0.000404974	0.0142018	-0.0047775	ACADVL	protein_coding
ENSG00000203930	0.651178	6.31158	8.00952	4.47688e-07	0.000201353	6.65401	LINC00632	lncRNA
ENSG00000103253	0.650331	3.2198	4.26841	0.000554113	0.0170637	-0.0592958	HAGHL	protein_coding
ENSG00000128340	0.646922	2.02207	4.18519	0.000661097	0.0193805	-0.22584	RAC2	protein_coding
ENSG00000200834	0.646667	3.42657	3.44155	0.00323661	0.047239	-1.73029	Y_RNA	misc_RNA
ENSG00000078269	0.646537	3.49264	3.43676	0.0032699	0.0475127	-1.71571	SYNJ2	protein_coding
ENSG00000145700	0.644179	2.5268	3.56356	0.00249325	0.0408628	-1.44277	ANKRD31	protein_coding
ENSG00000068137	0.64071	3.91988	4.90883	0.000145064	0.00708047	1.16956	PLEKHH3	protein_coding
ENSG00000142327	0.638579	2.76473	3.59033	0.0023544	0.0395276	-1.35337	RNPEPL1	protein_coding
ENSG00000235920	0.637596	3.70088	3.50434	0.00283002	0.0438267	-1.66125	THRAP3P3	processed_pseudogene
ENSG00000102034	0.635626	3.07513	3.77553	0.00158401	0.0315897	-1.07124	ELF4	protein_coding
ENSG00000002016	0.635601	3.22437	3.46884	0.00305319	0.0454398	-1.62985	RAD52	protein_coding
ENSG00000144406	0.635035	4.72513	5.17325	8.44059e-05	0.0053429	1.62721	UNC80	protein_coding
ENSG00000106327	0.627902	2.69682	3.57898	0.00241229	0.0400276	-1.36907	TFR2	protein_coding
ENSG00000010318	0.619254	3.03371	4.18097	0.000667042	0.0193911	-0.233003	PHF7	protein_coding
ENSG00000148356	0.618293	3.37046	4.01551	0.000948641	0.0236	-0.561411	LRSAM1	protein_coding
ENSG00000279133	0.618226	3.94602	5.37895	5.56997e-05	0.00419367	2.05348		TEC
ENSG00000100307	0.618022	2.66903	3.54213	0.00261025	0.0419678	-1.44703	CBX7	protein_coding
ENSG00000244187	0.614644	4.70773	3.91962	0.00116406	0.0269945	-0.906373	TMEM141	protein_coding
ENSG00000140326	0.607102	3.49901	4.25453	0.000570649	0.0174472	-0.113105	CDAN1	protein_coding
ENSG00000078487	0.607044	3.22656	3.97567	0.00103277	0.0248257	-0.653402	ZCWPW1	protein_coding
ENSG00000277149	0.606537	3.24458	4.18011	0.000668267	0.0193911	-0.244124	TYW1B	protein_coding
ENSG00000137135	0.603032	3.49758	4.42817	0.000395359	0.014029	0.211908	ARHGEF39	protein_coding
ENSG00000135931	0.600736	5.01202	4.11724	0.000763831	0.021065	-0.570461	ARMC9	protein_coding
ENSG00000244306	0.599002	4.94627	5.48742	4.48287e-05	0.0036835	2.19189	DUXAP10	transcribed_processed_pseudogene
ENSG00000240695	0.598338	3.23622	3.78378	0.0015563	0.0312695	-1.03992		processed_pseudogene
ENSG00000132677	0.595789	1.88102	3.96885	0.00104791	0.0250839	-0.789119	RHBG	protein_coding
ENSG00000270049	0.595279	2.33554	3.56399	0.00249094	0.0408628	-1.39903	ATP6V0D1-DT	lncRNA
ENSG00000232442	0.594789	3.39418	5.04662	0.000109291	0.00604496	1.42482	MHENCR	lncRNA
ENSG00000267280	0.589086	6.08267	4.87292	0.000156225	0.00745823	0.834406	TBX2-AS1	lncRNA
ENSG00000100258	0.588267	4.51397	5.58936	3.66036e-05	0.00314368	2.43734	LMF2	protein_coding
ENSG00000118596	0.586156	2.8326	7.17978	1.85376e-06	0.000528936	5.23707	SLC16A7	protein_coding
ENSG00000172878	0.584876	2.56973	3.59387	0.00233665	0.0393454	-1.33519	METAP1D	protein_coding
ENSG00000164896	0.584244	5.55995	5.32019	6.26889e-05	0.00448291	1.83948	FASTK	protein_coding
ENSG00000266402	0.582907	9.89794	4.51504	0.000329324	0.0126199	-0.20176	SNHG25	lncRNA
ENSG00000246695	0.580115	4.44328	4.59426	0.000278926	0.0112698	0.498874	RASSF8-AS1	lncRNA
ENSG00000071205	0.579132	4.51544	3.92786	0.00114376	0.0266534	-0.911488	ARHGAP10	protein_coding
ENSG00000095066	0.578355	4.4203	5.64264	3.29414e-05	0.00296317	2.54234	HOOK2	protein_coding
ENSG00000213918	0.569953	4.55769	4.33381	0.000482486	0.015707	-0.0300917	DNASE1	protein_coding
ENSG00000205544	0.569947	4.88606	4.34822	0.000468014	0.0153824	-0.0509796	TMEM256	protein_coding
ENSG00000154134	0.567168	2.89852	3.44475	0.00321453	0.046997	-1.62474	ROBO3	protein_coding
ENSG00000069974	0.566822	2.94974	4.02934	0.000921076	0.0231843	-0.52098	RAB27A	protein_coding
ENSG00000184208	0.564295	3.43353	4.28884	0.000530648	0.0166409	-0.0479494	C22orf46	transcribed_unitary_pseudogene
ENSG00000267632	0.564077	3.50757	3.82676	0.00141959	0.0300395	-1.00645		lncRNA
ENSG00000185361	0.559138	3.56002	3.80819	0.00147712	0.0306081	-1.03181	TNFAIP8L1	protein_coding
ENSG00000149499	0.559069	3.81937	4.0828	0.000821919	0.0217478	-0.473503	EML3	protein_coding
ENSG00000164967	0.556138	3.3169	3.85988	0.00132256	0.0291909	-0.869594	RPP25L	protein_coding
ENSG00000139263	0.55594	1.92263	3.67978	0.00194419	0.0358062	-1.50062	LRIG3	protein_coding
ENSG00000185684	0.554389	4.70816	4.23912	0.000589603	0.0178246	-0.286264	EP400P1	transcribed_unprocessed_pseudogene
ENSG00000267519	0.553417	4.53082	4.95966	0.000130644	0.00678357	1.18106	MIR23AHG	lncRNA
ENSG00000145569	0.551548	4.42633	3.78858	0.00154038	0.0311937	-1.17514	OTULINL	protein_coding
ENSG00000114779	0.549589	2.9287	3.76681	0.00161382	0.0319975	-1.03463	ABHD14B	protein_coding
ENSG00000101104	0.549057	4.64596	5.10406	9.71822e-05	0.0057472	1.47783	PABPC1L	protein_coding
ENSG00000126709	0.545744	3.8124	4.25189	0.000573855	0.0174826	-0.112547	IFI6	protein_coding
ENSG00000213949	0.543395	6.20665	3.80502	0.00148716	0.0306081	-1.40898	ITGA1	protein_coding
ENSG00000242125	0.543213	8.08559	5.35274	5.87119e-05	0.00436281	1.65016	SNHG3	lncRNA
ENSG00000183055	0.542667	4.02733	3.68911	0.00190578	0.0353936	-1.29509	FAM133CP	processed_pseudogene
ENSG00000137411	0.540069	4.19988	3.78375	0.00155641	0.0312695	-1.13375	VARS2	protein_coding
ENSG00000132635	0.539047	6.09918	5.40825	5.25189e-05	0.00406154	1.95705	PCED1A	protein_coding
ENSG00000151233	0.536993	5.46764	5.34985	5.90544e-05	0.00436926	1.90409	GXYLT1	protein_coding
ENSG00000125844	0.534109	5.19542	5.46296	4.70722e-05	0.00381487	2.11766	RRBP1	protein_coding
ENSG00000160908	0.529865	5.04485	3.431	0.00331045	0.0478266	-1.97526	ZNF394	protein_coding
ENSG00000005189	0.529404	3.21195	3.47703	0.00300023	0.0449798	-1.61872	REXO5	protein_coding
ENSG00000198468	0.528427	3.46763	4.4594	0.000370195	0.0134904	0.291791	FLVCR1-DT	lncRNA
ENSG00000172986	0.527182	4.22603	3.47998	0.00298134	0.0449454	-1.87175	GXYLT2	protein_coding
ENSG00000182463	0.52328	6.09744	3.82794	0.00141602	0.0300395	-1.32841	TSHZ2	protein_coding
ENSG00000146733	0.523206	4.71395	4.1731	0.000678298	0.0195494	-0.396082	PSPH	protein_coding
ENSG00000046647	0.519255	3.36432	3.41048	0.00345877	0.0493138	-1.73644	GEMIN8	protein_coding
ENSG00000212978	0.518879	3.45892	3.95187	0.00108661	0.0256508	-0.684723		lncRNA
ENSG00000123080	0.517864	4.32949	3.62023	0.0022085	0.0382814	-1.48734	CDKN2C	protein_coding
ENSG00000170340	0.516352	5.11987	4.8044	0.000180029	0.00822694	0.828385	B3GNT2	protein_coding
ENSG00000073417	0.514392	4.36223	4.21448	0.00062124	0.0184654	-0.314715	PDE8A	protein_coding
ENSG00000106404	0.514089	4.48641	4.00922	0.000961443	0.0237114	-0.689413	CLDN15	protein_coding
ENSG00000112773	0.511759	4.37477	4.01369	0.000952323	0.023629	-0.719074	TENT5A	protein_coding
ENSG00000269821	0.508574	8.60757	5.54739	3.97837e-05	0.00334947	2.03276	KCNQ1OT1	lncRNA
ENSG00000106333	0.50658	8.27698	4.46962	0.000362321	0.013317	-0.144493	PCOLCE	protein_coding
ENSG00000005206	0.504818	4.37439	4.09267	0.000804822	0.0215262	-0.559108	SPPL2B	protein_coding
ENSG00000110063	0.504155	3.62058	3.85094	0.00134807	0.0294281	-0.913748	DCPS	protein_coding
ENSG00000143653	0.502549	5.34831	3.4694	0.00304956	0.0454398	-1.93296	SCCPDH	protein_coding
ENSG00000185347	0.502542	3.5089	4.07964	0.000827463	0.0218146	-0.465096	TEDC1	protein_coding
ENSG00000176155	0.502074	4.22029	3.9051	0.00120074	0.0275461	-0.903936	CCDC57	protein_coding
ENSG00000166377	0.501264	3.72492	3.51266	0.00278008	0.0433498	-1.62474	ATP9B	protein_coding
ENSG00000216937	0.4995	4.66009	4.01164	0.0009565	0.023629	-0.770144	CCDC7	protein_coding
ENSG00000144579	0.496416	4.51587	4.1669	0.000687284	0.0196822	-0.398573	CTDSP1	protein_coding
ENSG00000121060	0.496397	5.13979	5.49369	4.42722e-05	0.00365534	2.22991	TRIM25	protein_coding
ENSG00000133460	0.495879	4.66941	3.86062	0.00132047	0.0291909	-1.05155	SLC2A11	protein_coding
ENSG00000185432	0.495622	7.15678	5.03175	0.00011267	0.00617194	1.07381	METTL7A	protein_coding
ENSG00000033170	0.495603	4.68347	5.81914	2.32931e-05	0.0023982	2.85349	FUT8	protein_coding
ENSG00000167619	0.492611	4.57046	3.80481	0.00148783	0.0306081	-1.18434	TMEM145	protein_coding
ENSG00000087903	0.49248	4.29452	4.52786	0.000320577	0.0123679	0.346953	RFX2	protein_coding
ENSG00000108479	0.492474	3.88772	3.48256	0.00296494	0.0447995	-1.71391	GALK1	protein_coding
ENSG00000197256	0.491316	5.3342	5.64668	3.26798e-05	0.00295519	2.47936	KANK2	protein_coding
ENSG00000148341	0.48849	4.59874	3.68261	0.00193244	0.0357052	-1.37289	SH3GLB2	protein_coding
ENSG00000168936	0.485305	4.84744	5.19357	8.09928e-05	0.0051989	1.64496	TMEM129	protein_coding
ENSG00000225697	0.48208	3.32426	4.09454	0.000801623	0.0214742	-0.425101	SLC26A6	protein_coding
ENSG00000166963	0.481698	5.46734	3.4189	0.00339715	0.0487496	-2.06788	MAP1A	protein_coding
ENSG00000127419	0.48066	3.80041	4.37467	0.000442589	0.0149648	0.101336	TMEM175	protein_coding
ENSG00000281468	0.480482	3.89867	4.91098	0.000144422	0.00708047	1.11876		lncRNA
ENSG00000154803	0.478631	4.23651	3.88857	0.0012439	0.027973	-0.941484	FLCN	protein_coding
ENSG00000160957	0.478288	5.2457	3.85648	0.00133221	0.0292659	-1.1643	RECQL4	protein_coding
ENSG00000248538	0.477295	3.09697	3.7461	0.00168694	0.0329502	-1.10127		lncRNA
ENSG00000245937	0.476762	4.13802	4.08556	0.000817106	0.0217031	-0.506362	LINC01184	lncRNA
ENSG00000143458	0.472138	4.51813	3.6617	0.00202092	0.0366951	-1.50494	GABPB2	protein_coding
ENSG00000279670	0.466635	4.32821	3.62824	0.00217093	0.0380142	-1.47983		TEC
ENSG00000206530	0.464177	4.47422	3.59811	0.00231556	0.0393454	-1.57618	CFAP44	protein_coding
ENSG00000101210	0.462831	7.95547	4.47951	0.000354859	0.0131275	-0.118793	EEF1A2	protein_coding
ENSG00000092931	0.462088	5.04992	4.98915	0.00012296	0.00656133	1.21242	MFSD11	protein_coding
ENSG00000125675	0.46031	4.45372	3.69831	0.00186859	0.0348267	-1.30363	GRIA3	protein_coding
ENSG00000176124	0.459617	3.2409	4.1487	0.000714388	0.0202481	-0.34091	DLEU1	lncRNA
ENSG00000183605	0.458242	5.73914	4.37215	0.000444943	0.0149991	-0.158011	SFXN4	protein_coding
ENSG00000188613	0.455648	4.6828	3.96649	0.00105321	0.0251402	-0.854536	NANOS1	protein_coding
ENSG00000204580	0.455252	3.71656	3.53951	0.00262491	0.0420767	-1.54437	DDR1	protein_coding
ENSG00000137124	0.453891	4.12712	3.73276	0.00173578	0.0334079	-1.21517	ALDH1B1	protein_coding
ENSG00000185946	0.453822	5.74948	4.36742	0.000449411	0.0150901	-0.170891	RNPC3	protein_coding
ENSG00000174989	0.452835	3.86286	3.49881	0.0028637	0.0440932	-1.66884	FBXW8	protein_coding
ENSG00000111145	0.450161	5.26705	4.04285	0.000894931	0.0229659	-0.786288	ELK3	protein_coding
ENSG00000162599	0.448035	6.49657	4.56567	0.000296139	0.011662	0.19808	NFIA	protein_coding
[truncated: 841 more rows]

## Sheet: SOX11 KD in all 3 cell lines 
Supplementary Table 2.4: Differentially expressed genes (adj.P.Val < 0.05) in upon SOX11 knockdown in all three ADRN cell lines (IMR-32, CLB-GA, NGP). Statistical testing was done using the empirical Bayes quasi-likelihood F-test.
[truncated: 1,391 more rows]

[truncated: 2 more sheets: SOX11 OE 9h in SH-EP, SOX11 OE 48h in SH-EP]
