# Supplementary material for: SOX11 regulates SWI/SNF complex components as member of the adrenergic neuroblastoma core regulatory circuitry
Source: Nat Commun. 2023 Mar 7;14:1267. doi: 10.1038/s41467-023-36735-2 (PMC9992472; doi:10.1038/s41467-023-36735-2)
Supplement: Supplementary file 6 — Supplementary Data 3 [file 41467_2023_36735_MOESM6_ESM.xlsx]

## Sheet: Early SOX11 gene signature
Supplementary Table 3.1: Gene signature of SOX11 early targets (differential upon SOX11 overexpression at 9h and SOX11 knockdown and correlated expression in 2 NB tumor cohorts)
Ensembl_id	External_gene_name	Gene_biotype	logFC IMR32_KD	logFC CLBGA_KD	logFC NGP_KD	logFC SHEP_OE_9h	logFC SHEP_OE_48h	NRC_R_corr	Kocak_R_corr	Function (based on GeneCards, human gene database)
ENSG00000197256	KANK2	protein_coding	0.240868	0.136484	0.491316	-0.28274	-0.654027	-0.285989	-0.332713	This gene encodes a member of the KN motif and ankyrin repeat domains (KANK) family of proteins, which play a role in cytoskeletal formation by regulating actin polymerization.
ENSG00000166963	MAP1A	protein_coding	0.250901	0.33437	0.481698	-0.462649	-1.87629	-0.422235	-0.383985	This gene encodes a protein that belongs to the microtubule-associated protein family. The proteins of this family are thought to be involved in microtubule assembly, which is an essential step in neurogenesis.
ENSG00000110492	MDK	protein_coding	-0.377815	-0.667491	-1.10323	0.706876	3.44611	0.428587	0.239173	This gene encodes a member of a small family of secreted growth factors that binds heparin and responds to retinoic acid. The encoded protein promotes cell growth, migration, and angiogenesis, in particular during tumorigenesis.
ENSG00000105613	MAST1	protein_coding	-0.271206	-0.108429	-0.496545	0.577052	2.94592	0.311906	0.172868	This gene is a member of the microtubule-associated serine/threonine kinase (MAST) family. Microtubule-associated protein essential for correct brain development (PubMed:30449657). Appears to link the dystrophin/utrophin network with microtubule filaments via the syntrophins.
ENSG00000131242	RAB11FIP4	protein_coding	-0.318867	-0.306655	-0.433468	1.38499	3.58653	0.205112	0.145957	The protein encoded by this gene interacts with RAB11 and is thought to be involved in bringing recycling endosome membranes to the cleavage furrow in late cytokinesis.
ENSG00000141562	NARF	protein_coding	-0.445183	-0.43001	-0.512043	0.429413	1.86683	0.404434	0.299869	The protein encoded by this gene binds to the prenylated prelamin A carboxyl-terminal tail domain. It may be a component of a prelamin A endoprotease complex.
ENSG00000007392	LUC7L	protein_coding	-0.279431	-0.278505	-0.28576	0.319724	1.21449	0.178485	0.286599	The LUC7L gene may represent a mammalian heterochromatic gene, encoding a putative RNA-binding protein similar to the yeast Luc7p subunit of the U1 snRNP splicing complex that is normally required for 5-prime splice site selection
ENSG00000163590	PPM1L	protein_coding	-0.339327	-0.440712	-0.680597	0.748191	2.37451	0.319505	0.102774	The protein encoded by this gene is a magnesium or manganese-requiring phosphatase that is involved in several signaling pathways. The encoded protein downregulates apoptosis signal-regulating kinase 1, a protein that initiates a signaling cascade that leads to apoptosis when cells are subjected to cytotoxic stresses.
ENSG00000100320	RBFOX2	protein_coding	-0.209369	-0.281327	-0.335418	0.329718	1.11967	0.180815	0.300898	This gene encodes an RNA binding protein that is thought to be a key regulator of alternative exon splicing in the nervous system and other cell types. The protein binds to a conserved UGCAUG element found downstream of many alternatively spliced exons and promotes inclusion of the alternative exon in mature transcripts.
ENSG00000113758	DBN1	protein_coding	-0.410952	-0.554174	-0.638002	0.681866	2.54833	0.483618	0.136045	The protein encoded by this gene is a cytoplasmic actin-binding protein thought to play a role in the process of neuronal growth. It is a member of the drebrin family of proteins that are developmentally regulated in the brain.
ENSG00000136367	ZFHX2	protein_coding	-0.362268	-0.459548	-0.699056	0.797087	3.10728	0.315896	0.31599	Transcriptional regulator that is critical for the regulation of pain perception and processing of noxious stimuli.
ENSG00000169925	BRD3	protein_coding	-0.287267	-0.31376	-0.406278	0.36978	1.56134	0.49703	0.185815	Chromatin reader that recognizes and binds hyperacetylated chromatin and plays a role in the regulation of transcription, probably by chromatin remodeling and interaction with transcription factors. Regulates transcription by promoting the binding of the transcription factor GATA1 to its targets
ENSG00000071564	TCF3	protein_coding	-0.415294	-0.503509	-0.458108	0.425964	1.94148	0.490958	0.34463	This gene encodes a member of the E protein (class I) family of helix-loop-helix transcription factors. E proteins activate transcription by binding to regulatory E-box sequences on target genes as heterodimers or homodimers, and are inhibited by heterodimerization with inhibitor of DNA-binding (class IV) helix-loop-helix proteins.
ENSG00000167291	TBC1D16	protein_coding	-0.327848	-0.467462	-0.337106	0.321594	1.60663	0.423032	0.118708	May act as a GTPase-activating protein for Rab family protein(s). Among its related pathways are Vesicle-mediated transport and TBC/RABGAPs.
ENSG00000029993	HMGB3	protein_coding	-0.235095	-0.445043	-0.35332	0.574044	1.62273	0.629374	0.52977	Associates with chromatin and binds DNA with a preference to non-canonical DNA structures such as single-stranded DNA. Can bent DNA and enhance DNA flexibility by looping thus providing a mechanism to promote activities on various gene promoters. The encoded protein plays an important role in maintaining stem cell populations, and may be aberrantly expressed in tumor cells.
ENSG00000173473	SMARCC1	protein_coding	-0.23023	-0.450663	-0.365038	0.400012	1.34543	0.540321	0.416415	The protein encoded by this gene is a member of the SWI/SNF family of proteins, whose members display helicase and ATPase activities and which are thought to regulate transcription of certain genes by altering the chromatin structure around those genes.
ENSG00000198040	ZNF84	protein_coding	-0.391686	-0.428037	-0.329487	0.596392	1.83357	0.327201	0.417464	May be involved in transcriptional regulation. Gene Ontology (GO) annotations related to this gene include nucleic acid binding.
ENSG00000146083	RNF44	protein_coding	-0.330192	-0.436611	-0.324462	0.79657	2.10993	0.36075	0.149021	The protein encoded by this gene contains a RING finger, a motif present in a variety of functionally distinct proteins and known to be involved in protein-protein and protein-DNA interactions.
ENSG00000184602	SNN	protein_coding	-0.240666	-0.502366	-1.20371	0.849472	2.45617	0.146999	0.239038	Plays a role in the toxic effects of organotins. Plays a role in endosomal maturation
ENSG00000135108	FBXO21	protein_coding	-0.219884	-0.188749	-0.435811	0.382988	0.755377	0.137353	0.355066	Among its related pathways are Class I MHC mediated antigen processing and presentation and Innate Immune System. Gene Ontology (GO) annotations related to this gene include ubiquitin-protein transferase activity.
ENSG00000135245	HILPDA	protein_coding	-0.327599	-0.650375	-0.429766	1.06306	1.85857	0.541149	0.20348	Increases intracellular lipid accumulation. Stimulates expression of cytokines including IL6, MIF and VEGFA. Enhances cell growth and proliferation.
ENSG00000196591	HDAC2	protein_coding	-0.207838	-0.484803	-0.333085	0.542441	1.23837	0.378873	0.471731	This gene product belongs to the histone deacetylase family. Histone deacetylases act via the formation of large multiprotein complexes, and are responsible for the deacetylation of lysine residues at the N-terminal regions of core histones (H2A, H2B, H3 and H4). It plays an important role in transcriptional regulation, cell cycle progression and developmental events.
ENSG00000116679	IVNS1ABP	protein_coding	-0.154991	-0.546671	-0.240076	0.695444	1.36629	0.238117	0.301715	Involved in many cell functions, including pre-mRNA splicing, the aryl hydrocarbon receptor (AHR) pathway, F-actin organization and protein ubiquitination. Plays a role in the dynamic organization of the actin skeleton as a stabilizer of actin filaments by association with F-actin through Kelch repeats
ENSG00000163104	SMARCAD1	protein_coding	-0.221432	-0.381404	-0.356719	0.461068	0.929338	0.311341	0.379362	This gene encodes a member of the SNF subfamily of helicase proteins. The encoded protein plays a critical role in the restoration of heterochromatin organization and propagation of epigenetic patterns following DNA replication by mediating histone H3/H4 deacetylation.
ENSG00000004487	KDM1A	protein_coding	-0.28595	-0.486509	-0.483227	0.632487	1.35104	0.390846	0.362755	This gene encodes a nuclear protein containing a SWIRM domain, a FAD-binding motif, and an amine oxidase domain. This protein is a component of several histone deacetylase complexes, though it silences genes by functioning as a histone demethylase.
ENSG00000163939	PBRM1	protein_coding	-0.164234	-0.310068	-0.283337	0.387343	0.877318	0.335008	0.433063	This locus encodes a subunit of ATP-dependent chromatin-remodeling complexes. The encoded protein has been identified as in integral component of complexes necessary for ligand-dependent transcriptional activation by nuclear hormone receptors.
ENSG00000173894	CBX2	protein_coding	-0.426405	-0.670387	-0.442285	1.09759	2.54052	0.609715	0.206107	This gene encodes a component of the polycomb multiprotein complex, which is required to maintain the transcriptionally repressive state of many genes throughout development via chromatin remodeling and modification of histones.
ENSG00000137942	FNBP1L	protein_coding	-0.396388	-0.653353	-0.696053	1.36779	2.9303	0.26604	0.434414	The protein encoded by this gene binds to both CDC42 and N-WASP. This protein promotes CDC42-induced actin polymerization by activating the N-WASP-WIP complex and, therefore, is involved in a pathway that links cell surface signals to the actin cytoskeleton.
ENSG00000172687	ZNF738	protein_coding	-0.342384	-0.511481	-0.544705	0.768891	1.84535	0.436761	0.28719	May be involved in transcriptional regulation. Gene Ontology (GO) annotations related to this gene include nucleic acid binding and ubiquitin-protein transferase activity.
ENSG00000132780	NASP	protein_coding	-0.369844	-0.443875	-0.426621	0.332483	0.986988	0.388336	0.481792	This gene encodes a H1 histone binding protein that is involved in transporting histones into the nucleus of dividing cells. Required for DNA replication, normal cell cycle progression and cell proliferation.
ENSG00000156531	PHF6	protein_coding	-0.264305	-0.339858	-0.309114	0.487351	1.11125	0.305349	0.55073	Transcriptional regulator that associates with ribosomal RNA promoters and suppresses ribosomal RNA (rRNA) transcription.
ENSG00000120647	CCDC77	protein_coding	-0.276538	-0.195203	-0.261403	0.688356	1.25722	0.457381	0.491978	CCDC77 (Coiled-Coil Domain Containing 77) is a Protein Coding gene. Diseases associated with CCDC77 include Malignant Granular Cell Myoblastoma.
ENSG00000165997	ARL5B	protein_coding	-0.346206	-0.426665	-0.496533	0.531688	1.0184	0.138663	0.438334	ARL5B (ARL8) belongs to a family of proteins that are structurally similar to ADP-ribosylation factors (ARFs; see MIM 103180). ARLs and ARFs are part of the RAS superfamily of regulatory GTPases.
ENSG00000213420	GPC2	protein_coding	-0.809077	-0.962149	-1.37167	3.55534	6.23893	0.645499	0.515867	Cell surface proteoglycan that bears heparan sulfate. May fulfill a function related to the motile behaviors of developing neurons
ENSG00000205268	PDE7A	protein_coding	-0.405847	-0.508157	-0.701692	0.990227	1.93932	0.237464	0.328458	The protein encoded by this gene belongs to the cyclic nucleotide phosphodiesterase (PDE) family, and PDE7 subfamily. This PDE hydrolyzes the second messenger, cAMP, which is a regulator and mediator of a number of cellular responses to extracellular signals.
ENSG00000185252	ZNF74	protein_coding	-0.365595	-0.408209	-0.559829	0.705383	1.73033	0.513552	0.318026	May play a role in RNA metabolism. Gene Ontology (GO) annotations related to this gene include nucleic acid binding and RNA binding.
ENSG00000176973	FAM89B	protein_coding	-0.470076	-0.559695	-0.815022	0.910483	2.41937	0.375739	0.116762	Negatively regulates TGF-beta-induced signaling; in cooperation with SKI prevents the translocation of SMAD2 from the nucleus to the cytoplasm in response to TGF-beta. Acts as an adapter that mediates the specific recognition of LIMK1 by CDC42BPA and CDC42BPB in the lamellipodia.
ENSG00000158186	MRAS	protein_coding	-0.414182	-0.503636	-0.641966	0.673154	1.86039	0.197345	0.274632	This gene encodes a member of the Ras family of small GTPases. These membrane-associated proteins function as signal transducers in multiple processes including cell growth and differentiation, and dysregulation of Ras signaling has been associated with many types of cancer.
ENSG00000179195	ZNF664	protein_coding	-0.213762	-0.192872	-0.399451	0.445114	0.981961	0.335144	0.467559	May be involved in transcriptional regulation.
ENSG00000110931	CAMKK2	protein_coding	-0.394875	-0.31968	-0.47766	0.412351	1.05412	0.456451	0.32143	Calcium/calmodulin-dependent protein kinase belonging to a proposed calcium-triggered signaling cascade involved in a number of cellular processes. This gene has its strongest expression in the brain and influences signalling cascades involved with learning and memory, neuronal differentiation and migration, neurite outgrowth, and synapse formation.
ENSG00000138439	FAM117B	protein_coding	-0.370062	-0.348268	-0.656603	1.24925	2.56675	0.448546	0.591817	Diseases associated with FAM117B include Amyotrophic Lateral Sclerosis 2, Juvenile and Mast Syndrome.
ENSG00000179241	LDLRAD3	protein_coding	-0.276832	-0.565294	-0.778805	0.477624	0.940504	0.264038	0.209097	May influence APP processing, resulting in a decrease in sAPP-alpha production and increased amyloidogenic P3 peptide production.
ENSG00000108468	CBX1	protein_coding	-0.162262	-0.36918	-0.429363	0.330624	0.615466	0.374224	0.55289	The protein is enriched in the heterochromatin and associated with centromeres. The protein has a single N-terminal chromodomain which can bind to histone proteins via methylated lysine residues, and a C-terminal chromo shadow-domain (CSD) which is responsible for the homodimerization and interaction with a number of chromatin-associated nonhistone proteins. The protein may play an important role…
ENSG00000118513	MYB	protein_coding	-0.580587	-1.57461	-2.17107	2.12011	4.00478	0.489506	0.476408	This gene encodes a protein with three HTH DNA-binding domains that functions as a transcription regulator. This protein plays an essential role in the regulation of hematopoiesis.
ENSG00000143147	GPR161	protein_coding	-0.548122	-1.066	-1.2443	0.915879	1.9145	0.411068	0.357615	Key negative regulator of Shh signaling, which promotes the processing of GLI3 into GLI3R during neural tube development. Recruited by TULP3 and the IFT-A complex to primary cilia and acts as a regulator of the PKA-dependent basal repression machinery in Shh signaling by increasing cAMP levels, leading to promote the PKA-dependent processing of GLI3 into GLI3R and repress the Shh signaling.
ENSG00000176749	CDK5R1	protein_coding	-0.391426	-0.850078	-0.739215	0.53559	1.19454	0.409275	0.129813	The protein encoded by this gene (p35) is a neuron-specific activator of cyclin-dependent kinase 5 (CDK5); the activation of CDK5 is required for proper development of the central nervous system. The complex p35/CDK5 is required for neurite outgrowth and cortical lamination. Involved in dendritic spine morphogenesis by mediating the EFNA1-EPHA4 signaling.
ENSG00000187231	SESTD1	protein_coding	-0.222133	-0.513212	-0.447226	0.577969	1.08946	0.185431	0.466223	May act as the primary docking protein directing membrane turnover and assembly of the transient receptor potential channels TRPC4 and TRPC5.
ENSG00000198492	YTHDF2	protein_coding	-0.171425	-0.346378	-0.317631	0.374631	0.663288	0.247904	0.231255	Specifically recognizes and binds N6-methyladenosine (m6A)-containing RNAs, and regulates their stability
ENSG00000198604	BAZ1A	protein_coding	-0.361882	-0.613473	-0.497359	0.560233	0.908499	0.33873	0.3266	The BAZ1A gene encodes the accessory subunit of the ATP-dependent chromatin assembly factor (ACF), a member of the ISWI ('imitation switch') family of chromatin remodeling complexes.
ENSG00000176624	MEX3C	protein_coding	-0.187899	-0.469566	-0.470015	0.650277	1.03457	0.42759	0.403406	E3 ubiquitin ligase responsible for the post-transcriptional regulation of common HLA-A allotypes. Binds to the 3' UTR of HLA-A2 mRNA, and regulates its levels by promoting mRNA decay.
ENSG00000126970	ZC4H2	protein_coding	-0.554715	-0.627898	-0.715526	1.14163	1.67272	0.326223	0.15711	Plays a role in interneurons differentiation. Involved in neuronal development and in neuromuscular junction formation.
ENSG00000107443	CCNJ	protein_coding	-0.389329	-0.586294	-0.619649	1.36514	1.92631	0.454883	0.511698	Involved in cyclin-dependent protein serine/threonine kinase regulator activity.
ENSG00000164221	CCDC112	protein_coding	-0.29222	-0.491622	-0.536799	0.692927	1.27805	0.14801	0.372817	CCDC112 (Coiled-Coil Domain Containing 112) is a Protein Coding gene. Unknown function.
ENSG00000143702	CEP170	protein_coding	-0.194059	-0.351154	-0.446626	0.659236	1.14147	0.235887	0.482459	Plays a role in microtubule organization. Required for centriole subdistal appendage assembly
ENSG00000176371	ZSCAN2	protein_coding	-0.33956	-0.552	-0.84425	1.447	2.19095	0.47432	0.118998	May be involved in transcriptional regulation during the post-meiotic stages of spermatogenesis.
ENSG00000104290	FZD3	protein_coding	-0.230525	-0.373307	-0.619908	0.837636	1.47597	0.265296	0.470699	This gene is a member of the frizzled gene family. Members of this family encode seven-transmembrane domain proteins that are receptors for the wingless type MMTV integration site family of signaling proteins. Most frizzled receptors are coupled to the beta-catenin canonical signaling pathway. The function of this protein is unknown, although it may play a role in mammalian hair follicle developm…

## Sheet: Late SOX11 gene signature
Supplementary Table 3.2: Gene signature of SOX11 late targets (differential upon SOX11 overexpression at 48h but not at 9h and differential upon SOX11 knockdown and correlated expression in 2 NB tumor cohorts)
Ensembl_id	External_gene_name	Gene_biotype	logFC IMR32_KD	logFC CLBGA_KD	logFC NGP_KD	logFC SHEP_OE_9h	logFC SHEP_OE_48h	NRC_R_corr	Kocak_R_corr	Function (based on GeneCards, human gene database)
ENSG00000143036	SLC44A3	protein_coding	1.02988	1.05982	1.95226	0.186582	-0.560207	-0.212898	-0.31202	Among its related pathways are Transport of glucose and other sugars, bile salts and organic acids, metal ions and amine compounds and Glycerophospholipid biosynthesis.
ENSG00000149499	EML3	protein_coding	0.249601	0.401089	0.559069	-0.0829362	-0.259148	-0.205281	-0.500257	Regulates mitotic spindle assembly, microtubule (MT)-kinetochore attachment and chromosome separation via recruitment of HAUS augmin-like complex and TUBG1 to the existing MTs and promoting MT-based MT nucleation. Required for proper alignnment of chromosomes during metaphase.
ENSG00000104419	NDRG1	protein_coding	0.507609	0.257863	0.749401	-0.137782	-0.224978	-0.339802	-0.411681	Has a role in cell trafficking, notably of the Schwann cell, and is necessary for the maintenance and development of the peripheral nerve myelin sheath. This gene is a member of the N-myc downregulated gene family which belongs to the alpha/beta hydrolase superfamily. The protein encoded by this gene is a cytoplasmic protein involved in stress responses, hormone responses, cell growth, and differ…
ENSG00000172037	LAMB2	protein_coding	0.299311	1.12028	0.875806	-0.201848	-0.23039	-0.275258	-0.396519	Binding to cells via a high affinity receptor, laminin is thought to mediate the attachment, migration and organization of cells into tissues during embryonic development by interacting with other extracellular matrix components.
ENSG00000185432	METTL7A	protein_coding	0.669516	0.540431	0.495622	-0.0562604	-2.39737	-0.30692	-0.295709	Gene Ontology (GO) annotations related to this gene include methyltransferase activity and S-adenosylmethionine-dependent methyltransferase activity
ENSG00000114779	ABHD14B	protein_coding	0.514107	0.527787	0.549589	-0.0415447	-1.4682	-0.187608	-0.502769	Has hydrolase activity towards p-nitrophenyl butyrate (in vitro). May activate transcription
ENSG00000156642	NPTN	protein_coding	0.200734	0.227525	0.314179	0.177371	-0.851204	-0.27397	-0.133907	This gene encodes a type I transmembrane protein belonging to the Ig superfamily. The protein is believed to be involved in cell-cell interactions or cell-substrate interactions.
ENSG00000186815	TPCN1	protein_coding	0.319841	0.388239	0.768185	-0.14509	-1.09824	-0.315096	-0.336757	Intracellular channel initially characterized as a non-selective Ca(2+)-permeable channel activated by NAADP (nicotinic acid adenine dinucleotide phosphate), it is also a voltage-gated highly-selective Na(+) channel activated directly by PI(3,5)P2 (phosphatidylinositol 3,5-bisphosphate) that senses pH changes and confers electrical excitability to organelles. Localizes to the early and recycling …
ENSG00000181929	PRKAG1	protein_coding	0.222689	0.156588	0.376962	0.00707037	-0.520626	-0.180198	-0.0955466	AMP/ATP-binding subunit of AMP-activated protein kinase (AMPK), an energy sensor protein kinase that plays a key role in regulating cellular energy metabolism.
ENSG00000106211	HSPB1	protein_coding	0.304087	0.23024	0.986012	-0.134178	-1.31623	-0.237237	-0.407265	Small heat shock protein which functions as a molecular chaperone probably maintaining denatured proteins in a folding-competent state. Plays a role in stress resistance and actin organization.
ENSG00000069869	NEDD4	protein_coding	0.534464	0.530328	0.796687	-0.0376916	-0.612173	-0.434587	-0.114899	This gene is the founding member of the NEDD4 family of HECT ubiquitin ligases that function in the ubiquitin proteasome system of protein degradation. The encoded protein contains an N-terminal calcium and phospholipid binding C2 domain followed by multiple tryptophan-rich WW domains and, a C-terminal HECT ubiquitin ligase catalytic domain.
ENSG00000102034	ELF4	protein_coding	0.387339	0.366011	0.635626	-0.144775	-0.72767	-0.153481	-0.354756	The protein encoded by this gene is a transcriptional activator that binds and activates the promoters of the CSF2, IL3, IL8, and PRF1 genes. The encoded protein is involved in natural killer cell development and function, innate immunity, and induction of cell cycle arrest in naive CD8+ cells.
ENSG00000058668	ATP2B4	protein_coding	0.606056	0.558427	0.746611	-0.154238	-0.793889	-0.46147	-0.141028	Calcium/calmodulin-regulated and magnesium-dependent enzyme that catalyzes the hydrolysis of ATP coupled with the transport of calcium out of the cell. By regulating sperm cell calcium homeostasis, may play a role in sperm motility.
ENSG00000113580	NR3C1	protein_coding	0.778861	0.820694	0.801173	-0.287323	-1.33311	-0.523208	-0.273559	This gene encodes glucocorticoid receptor, which can function both as a transcription factor that binds to glucocorticoid response elements in the promoters of glucocorticoid responsive genes to activate their transcription, and as a regulator of other transcription factors.
ENSG00000010318	PHF7	protein_coding	0.547407	0.696563	0.619254	-0.305472	-1.07317	-0.143124	-0.143939	The protein encoded by this gene contains plant homeodomain (PHD) finger domains, also known as leukemia associated protein (LAP) domains, believed to be involved in transcriptional regulation.
ENSG00000134308	YWHAQ	protein_coding	-0.202421	-0.307834	-0.342878	0.120544	0.3286	0.228767	0.355466	Adapter protein implicated in the regulation of a large spectrum of both general and specialized signaling pathways. Binds to a large number of partners, usually by recognition of a phosphoserine or phosphothreonine motif.
ENSG00000143157	POGK	protein_coding	-0.219693	-0.27192	-0.289761	0.299274	0.524321	0.38702	0.341653	This gene product contains a KRAB domain (which is involved in protein-protein interactions) at the N-terminus, and a transposase domain at the C-terminus, suggesting that it may belong to the family of DNA-mediated transposons in human.
ENSG00000049759	NEDD4L	protein_coding	-0.401689	-0.706289	-0.56108	0.170493	0.482607	0.214298	0.281675	This gene encodes a member of the Nedd4 family of HECT domain E3 ubiquitin ligases. HECT domain E3 ubiquitin ligases transfer ubiquitin from E2 ubiquitin-conjugating enzymes to protein substrates, thus targeting specific proteins for lysosomal degradation.
ENSG00000111371	SLC38A1	protein_coding	-0.235035	-0.370578	-0.394557	0.126872	0.540563	0.294499	0.538729	Amino acid transporters play essential roles in the uptake of nutrients, production of energy, chemical metabolism, detoxification, and neurotransmitter cycling. SLC38A1 is an important transporter of glutamine, an intermediate in the detoxification of ammonia and the production of urea.
ENSG00000140455	USP3	protein_coding	-0.290396	-0.468833	-0.480408	0.330593	1.07573	0.358579	0.323845	Hydrolase that deubiquitinates monoubiquitinated target proteins such as histone H2A and H2B. Required for proper progression through S phase and subsequent mitotic entry. May regulate the DNA damage response (DDR) checkpoint through deubiquitination of H2A at DNA damage sites. Associates with the chromatin.
ENSG00000154380	ENAH	protein_coding	-0.211944	-0.406447	-0.379522	0.145966	0.568041	0.434598	0.511947	Ena/VASP proteins are actin-associated proteins involved in a range of processes dependent on cytoskeleton remodeling and cell polarity such as axon guidance and lamellipodial and filopodial dynamics in migrating cells. ENAH induces the formation of F-actin rich outgrowths in fibroblasts.
ENSG00000071054	MAP4K4	protein_coding	-0.286228	-0.576016	-0.4968	0.358215	0.989658	0.3953	0.43268	Serine/threonine kinase that may play a role in the response to environmental stress and cytokines such as TNF-alpha. Appears to act upstream of the JUN N-terminal pathway.
ENSG00000130787	HIP1R	protein_coding	-0.473037	-1.09705	-0.881055	0.148901	1.04687	0.339077	0.152257	Component of clathrin-coated pits and vesicles, that may link the endocytic machinery to the actin cytoskeleton. Binds 3-phosphoinositides (via ENTH domain). May act through the ENTH domain to promote cell survival by stabilizing receptor tyrosine kinases following ligand-induced endocytosis.
ENSG00000108389	MTMR4	protein_coding	-0.187294	-0.277158	-0.368891	0.17504	0.631112	0.363939	0.449344	Dephosphorylates proteins phosphorylated on Ser, Thr, and Tyr residues and low molecular weight phosphatase substrate para-nitrophenylphosphate.
ENSG00000092964	DPYSL2	protein_coding	-0.229559	-0.373932	-0.440355	0.155416	0.7097	0.165214	0.134029	Plays a role in neuronal development and polarity, as well as in axon growth and guidance, neuronal growth cone collapse and cell migration. Necessary for signaling by class 3 semaphorins and subsequent remodeling of the cytoskeleton.
ENSG00000134986	NREP	protein_coding	-0.318271	-0.540888	-0.846616	0.644921	2.2405	0.229347	0.408903	May have roles in neural function. Ectopic expression augments motility of gliomas. Promotes also axonal regeneration
ENSG00000100426	ZBED4	protein_coding	-0.263903	-0.361488	-0.437713	0.397561	1.07972	0.477106	0.530075	Transcriptional regulator that binds to poly-guanine tracts in gene promoters and activates transcription.
ENSG00000168246	UBTD2	protein_coding	-0.353163	-0.434513	-0.579668	0.235291	0.795646	0.340497	0.456485	Plays a role in dentritic cells, function unknown.
ENSG00000164663	USP49	protein_coding	-0.363682	-0.391485	-0.475051	0.399202	1.20187	0.445286	0.324353	Specifically deubiquitinates histone H2B at 'Lys-120' (H2BK120Ub). H2BK120Ub is a specific tag for epigenetic transcriptional activation and acts as a regulator of mRNA splicing. Deubiquitination is required for efficient cotranscriptional splicing of a large set of exons.
ENSG00000084731	KIF3C	protein_coding	-0.507837	-0.474349	-0.573416	0.443741	1.31824	0.203165	0.202949	Microtubule-based anterograde translocator for membranous organelles.
ENSG00000125482	TTF1	protein_coding	-0.354451	-0.404664	-0.365665	0.326575	0.939968	0.209017	0.324461	Multifunctional nucleolar protein that terminates ribosomal gene transcription, mediates replication fork arrest and regulates RNA polymerase I transcription on chromatin.
ENSG00000114739	ACVR2B	protein_coding	-0.212439	-0.299928	-0.337948	0.381336	1.1739	0.447273	0.429124	Transmembrane serine/threonine kinase activin type-2 receptor forming an activin receptor complex with activin type-1 serine/threonine kinase receptors (ACVR1, ACVR1B or ACVR1c). Transduces the activin signal from the cell surface to the cytoplasm and is thus regulating many physiological and pathological processes including neuronal differentiation and neuronal survival, hair follicle developmen…
ENSG00000145247	OCIAD2	protein_coding	-0.255116	-0.508193	-0.421456	0.160085	0.810837	0.458485	0.366318	Plays a role in regulation of the receptor signaling pathway JAK-STAT.
ENSG00000182054	IDH2	protein_coding	-0.327265	-0.644756	-0.623222	0.193674	1.2597	0.581398	0.222868	Isocitrate dehydrogenases catalyze the oxidative decarboxylation of isocitrate to 2-oxoglutarate. These enzymes belong to two distinct subclasses, one of which utilizes NAD(+) as the electron acceptor and the other NADP(+).
ENSG00000130559	CAMSAP1	protein_coding	-0.191533	-0.474568	-0.260576	0.379489	1.25432	0.465097	0.367798	Key microtubule-organizing protein that specifically binds the minus-end of non-centrosomal microtubules and regulates their dynamics and organization.
ENSG00000127616	SMARCA4	protein_coding	-0.205966	-0.340966	-0.341895	0.232577	1.15344	0.632243	0.288793	The protein encoded by this gene is a member of the SWI/SNF family of proteins and is similar to the brahma protein of Drosophila. Members of this family have helicase and ATPase activities and are thought to regulate transcription of certain genes by altering the chromatin structure around those genes.
ENSG00000196814	MVB12B	protein_coding	-0.226089	-0.423883	-0.465867	0.3543	1.66404	0.261011	0.209998	Component of the ESCRT-I complex, a regulator of vesicular trafficking process. Required for the sorting of endocytic ubiquitinated cargos into multivesicular bodies.
ENSG00000168243	GNG4	protein_coding	-0.198874	-0.381146	-0.307908	0.325394	1.28404	0.271633	0.159098	Guanine nucleotide-binding proteins (G proteins) are involved as a modulator or transducer in various transmembrane signaling systems. The beta and gamma chains are required for the GTPase activity, for replacement of GDP by GTP, and for G protein-effector interaction.
ENSG00000171208	NETO2	protein_coding	-0.272666	-0.685118	-0.442325	0.108998	0.187068	0.422314	0.414749	Accessory subunit of neuronal kainate-sensitive glutamate receptors, GRIK2 and GRIK3. Increases kainate-receptor channel activity, slowing the decay kinetics of the receptors, without affecting their expression at the cell surface, and increasing the open probability of the receptor channels. Modulates the agonist sensitivity of kainate receptors.
ENSG00000171016	PYGO1	protein_coding	-0.194476	-0.225745	-0.496678	0.180586	0.474859	0.304471	0.385027	Involved in signal transduction through the Wnt pathway.
ENSG00000278053	DDX52	protein_coding	-0.198683	-0.190011	-0.40699	0.157757	0.543907	0.194894	0.460647	Among its related pathways are rRNA processing in the nucleus and cytosol and Gene Expression. Gene Ontology (GO) annotations related to this gene include nucleic acid binding and hydrolase activity.
ENSG00000165506	DNAAF2	protein_coding	-0.312528	-0.202019	-0.476083	0.529225	0.725817	0.375059	0.479518	Required for cytoplasmic pre-assembly of axonemal dyneins, thereby playing a central role in motility in cilia and flagella. Involved in pre-assembly of dynein arm complexes in the cytoplasm before intraflagellar transport loads them for the ciliary compartment.
ENSG00000143067	ZNF697	protein_coding	-0.418739	-0.268025	-0.971491	0.15585	0.46419	0.221227	0.404175	May be involved in transcriptional regulation.
ENSG00000170558	CDH2	protein_coding	-0.283173	-0.517499	-0.690696	0.155106	0.540571	0.331262	0.366866	Calcium-dependent cell adhesion protein; preferentially mediates homotypic cell-cell adhesion by dimerization with a CDH2 chain from another cell. Cadherins may thus contribute to the sorting of heterogeneous cell types. Acts as a regulator of neural stem cells quiescence by mediating anchorage of neural stem cells to ependymocytes in the adult subependymal zone: upon cleavage by MMP24, CDH2-medi…
ENSG00000186187	ZNRF1	protein_coding	-0.318737	-0.465848	-0.708217	0.267459	0.553739	0.295063	0.25624	This gene encodes an E3 ubiquitin-protein ligase that plays a role in neural-cell differentiation. Overexpression of this gene causes neurite-like elongation. Regulates Schwann cells differentiation by mediating ubiquitination of GLUL.
ENSG00000182963	GJC1	protein_coding	-0.232169	-0.431034	-0.505069	0.108151	0.190824	0.50191	0.443038	This gene is a member of the connexin gene family. The encoded protein is a component of gap junctions, which are composed of arrays of intercellular channels that provide a route for the diffusion of low molecular weight materials from cell to cell.
ENSG00000138162	TACC2	protein_coding	-0.3152	-0.588394	-1.07638	-0.259771	0.371838	0.33045	0.322178	Plays a role in the microtubule-dependent coupling of the nucleus and the centrosome. Involved in the processes that regulate centrosome-mediated interkinetic nuclear migration (INM) of neural progenitors.
ENSG00000006118	TMEM132A	protein_coding	-0.435895	-0.510005	-1.98721	0.263316	1.57962	0.566683	0.421379	May play a role in embryonic and postnatal development of the brain. Increased resistance to cell death induced by serum starvation in cultured cells. Regulates cAMP-induced GFAP gene expression via STAT3 phosphorylation.
ENSG00000128309	MPST	protein_coding	-0.362946	-0.151228	-0.302431	0.299768	1.191	0.376543	0.10408	This protein encoded by this gene catalyzes the transfer of a sulfur ion from 3-mercaptopyruvate to cyanide or other thiol compounds. It may be involved in cysteine degradation and cyanide detoxification.
ENSG00000168234	TTC39C	protein_coding	-0.385533	-0.216523	-0.460487	0.129776	0.607833	0.135888	0.115354	May play a role in anaphase
ENSG00000185664	PMEL	protein_coding	-0.646334	-0.406858	-1.44683	0	1.69172	0.198791	0.216339	Plays a central role in the biogenesis of melanosomes. Involved in the maturation of melanosomes from stage I to II. The transition from stage I melanosomes to stage II melanosomes involves an elongation of the vesicle, and the appearance within of distinct fibrillar structures.
ENSG00000180035	ZNF48	protein_coding	-0.304432	-0.468457	-0.579866	0.104366	1.92869	0.495808	0.2502	May be involved in transcriptional regulation.
ENSG00000166123	GPT2	protein_coding	-0.371388	-0.454649	-0.536298	-0.0385146	1.42551	0.519408	0.286868	Catalyzes the reversible transamination between alanine and 2-oxoglutarate to form pyruvate and glutamate.
ENSG00000148798	INA	protein_coding	-0.207888	-0.303409	-0.485079	0	1.30603	0.165651	0.205718	Neurofilaments are type IV intermediate filament heteropolymers composed of light, medium, and heavy chains. Neurofilaments comprise the axoskeleton and they functionally maintain the neuronal caliber. They may also play a role in intracellular transport to axons and dendrites. This gene is a member of the intermediate filament family and is involved in the morphogenesis of neurons.
ENSG00000172379	ARNT2	protein_coding	-0.344066	-0.754008	-0.952066	0.400253	3.12274	0.366024	0.373223	Transcription factor that plays a role in the development of the hypothalamo-pituitary axis, postnatal brain growth, and visual and renal function.
ENSG00000176595	KBTBD11	protein_coding	-0.459337	-0.484351	-1.06922	0	2.40509	0.263307	0.186005	Member of the KBTBD subfamily of proteins that possess a BTB domain and Kelch repeats. KBTBD11 negatively modulates osteoclast differentiation by controlling Cullin3-mediated ubiquitination of NFATc1.
ENSG00000157851	DPYSL5	protein_coding	-0.636858	-0.688287	-1.54008	0	2.82419	0.546333	0.305491	May have a function in neuronal differentiation and/or axon growth.
ENSG00000166341	DCHS1	protein_coding	-0.336861	-0.382588	-0.940312	0	3.93172	0.517582	0.294351	Calcium-dependent cell-adhesion protein. Mediates functions in neuroprogenitor cell proliferation and differentiation. In the heart, has a critical role for proper morphogenesis of the mitral valve, acting in the regulation of cell migration involved in valve formation.
ENSG00000167654	ATCAY	protein_coding	-0.405526	-0.172385	-0.647926	0	3.85818	0.419455	0.362871	Functions in the development of neural tissues, particularly the postnatal maturation of the cerebellar cortex. May play a role in neurotransmission through regulation of glutaminase/GLS, an enzyme responsible for the production in neurons of the glutamate neurotransmitter. Alternatively, may regulate the localization of mitochondria within axons and dendrites.
ENSG00000256771	ZNF253	protein_coding	-0.547615	-0.566421	-0.676347	0	2.80284	0.322934	0.40937	May function as a transcription factor. Seem to have a transcriptional repression activity.
ENSG00000119866	BCL11A	protein_coding	-0.2468	-0.517391	-0.455659	0	3.58866	0.405868	0.319745	Transcription factor associated with the BAF SWI/SNF chromatin remodeling complex
ENSG00000182272	B4GALNT4	protein_coding	-0.35496	-0.538589	-0.553993	0	5.22377	0.505796	0.316017	Transfers N-acetylgalactosamine (GalNAc) from UDP-GalNAc to N-acetylglucosamine-beta-benzyl with a beta-1,4-linkage to form N,N'-diacetyllactosediamine, GalNAc-beta-1,4-GlcNAc structures in N-linked glycans and probably O-linked glycans.
ENSG00000272398	CD24	protein_coding	-0.696734	-0.82475	-0.933713	0	6.44909	0.195253	0.311849	This gene encodes a sialoglycoprotein that is expressed on mature granulocytes and B cells and modulates growth and differentiation signals to these cells. The precursor protein is cleaved to a short 32 amino acid mature peptide which is anchored via a glycosyl phosphatidylinositol (GPI) link to the cell surface.
ENSG00000085552	IGSF9	protein_coding	-1.01396	-1.05483	-1.15462	0	7.55781	0.526853	0.375288	Functions in dendrite outgrowth and synapse maturation.
ENSG00000151640	DPYSL4	protein_coding	-0.536507	-0.544895	-0.581444	-0.19407	2.97815	0.412442	0.31953	Necessary for signaling by class 3 semaphorins and subsequent remodeling of the cytoskeleton. Plays a role in axon guidance, neuronal growth cone collapse and cell migration.
ENSG00000148082	SHC3	protein_coding	-0.290536	-0.42395	-0.284395	0	2.27223	0.286521	0.084862	Signaling adapter that couples activated growth factor receptors to signaling pathway in neurons. Involved in the signal transduction pathways of neurotrophin-activated Trk receptors in cortical neurons.
ENSG00000084628	NKAIN1	protein_coding	-0.382777	-1.04843	-1.11087	0	6.691	0.318966	0.233811	NKAIN1 is a member of a family of mammalian proteins with similarity to Drosophila Nkain and interacts with the beta subunit of Na,K-ATPase (ATP1B1; MIM 182330)
ENSG00000162373	BEND5	protein_coding	-0.341536	-0.492457	-0.464915	0	7.46745	0.14021	0.269028	Acts as a transcriptional repressor
