# Supplementary material for: SOX11 regulates SWI/SNF complex components as member of the adrenergic neuroblastoma core regulatory circuitry
Source: Nat Commun. 2023 Mar 7;14:1267. doi: 10.1038/s41467-023-36735-2 (PMC9992472; doi:10.1038/s41467-023-36735-2)
Supplement: Supplementary file 7 — Supplementary Data 4 [file 41467_2023_36735_MOESM7_ESM.xlsx]

## Sheet: Overlapping SOX11 C&R peaks
Supplementary Table 4.1: Overlapping SOX11 CUT&RUN targets in IMR-32, CLB-GA, NGP and SH-EP cells after SOX11 overexpression for 48h (MACS2, q.Val < 0.05, gene annotation with homer)
Chr	Start	End	Strand	Annotation	Detailed Annotation	Distance to TSS	Nearest PromoterID	Entrez ID	Nearest Unigene	Nearest Refseq	Nearest Ensembl	Gene Name	Gene Alias	Gene Description	Gene Type
chr4	174427054	174465509	+	Intergenic	Intergenic	-3470	NR_136197	79804	Hs.61435	NR_003679	ENSG00000237125	HAND2-AS1	DEIN|NBLA00301|UPH	HAND2 antisense RNA 1	ncRNA
chr4	151489156	151523028	+	TTS (NM_006439)	TTS (NM_006439)	3015	NM_006439	10586	Hs.584852	NM_006439	ENSG00000181541	MAB21L2	MCOPS14|MCSKS14	mab-21 like 2	protein-coding
chr10	8086677	8113861	+	exon (NM_002051, exon 3 of 6)	exon (NM_002051, exon 3 of 6)	3602	NM_002051	2625	Hs.524134	NM_002051	ENSG00000107485	GATA3	HDR|HDRS	GATA binding protein 3	protein-coding
chr17	47066690	47088285	+	intron (NM_006546, intron 2 of 14)	intron (NM_006546, intron 2 of 14)	2713	NM_001160423	10642	Hs.144936	NM_006546	ENSG00000159217	IGF2BP1	CRD-BP|CRDBP|IMP-1|IMP1|VICKZ1|ZBP1	insulin like growth factor 2 mRNA binding protein 1	protein-coding
chr12	122992734	123013892	+	intron (NR_036436, intron 4 of 9)	intron (NR_036436, intron 4 of 9)	8247	NR_036435	65117	Hs.432996	NM_023012	ENSG00000111011	RSRC2	-	arginine and serine rich coiled-coil 2	protein-coding
chr2	66658558	66679426	+	intron (NM_002398, intron 5 of 12)	intron (NM_002398, intron 5 of 12)	-1530	NR_046625	100873998	Hs.734698	NR_046625	ENSG00000230749	MEIS1-AS2	MEIS1-AS1	MEIS1 antisense RNA 2	ncRNA
chr1	51431751	51452209	+	Intergenic	Intergenic	6338	NM_078626	1031	Hs.525324	NM_001262	ENSG00000123080	CDKN2C	INK4C|p18|p18-INK4C	cyclin dependent kinase inhibitor 2C	protein-coding
chr12	69632449	69652003	+	intron (NM_007007, intron 1 of 9)	intron (NM_007007, intron 1 of 9)	8909	NM_007007	11052	Hs.369606	NM_007007	ENSG00000111605	CPSF6	CFIM|CFIM68|CFIM72|HPBRII-4|HPBRII-7	cleavage and polyadenylation specific factor 6	protein-coding
chr4	175193850	175212728	+	intron (NM_012180, intron 1 of 5)	intron (NM_012180, intron 1 of 5)	-1539	NM_001040157	80817	Hs.555989	NM_030633	ENSG00000164118	CEP44	KIAA1712|PS1TP3	centrosomal protein 44	protein-coding
chr2	208015251	208033812	+	intron (NM_001270943, intron 1 of 3)	intron (NM_001270943, intron 1 of 3)	6209	NM_003709	8609	Hs.59908	NM_003709	ENSG00000118263	KLF7	UKLF	Kruppel like factor 7	protein-coding
chr13	36043512	36062010	+	intron (NM_001204197, intron 1 of 17)	CpG	1875	NM_001204197	26960	Hs.491172	NM_015678	ENSG00000172915	NBEA	BCL8B|LYST2	neurobeachin	protein-coding
chr15	37385952	37404285	+	Intergenic	Intergenic	-1618	NM_001220482	4212	Hs.510989	NM_002399	ENSG00000134138	MEIS2	CPCMR|HsT18361|MRG1	Meis homeobox 2	protein-coding
chr7	92453293	92470061	+	intron (NM_001145306, intron 2 of 7)	intron (NM_001145306, intron 2 of 7)	1554	NM_001259	1021	Hs.119882	NM_001259	ENSG00000105810	CDK6	MCPH12|PLSTIRE	cyclin dependent kinase 6	protein-coding
chr2	164581881	164597268	+	intron (NM_001321825, intron 1 of 1)	intron (NM_001321825, intron 1 of 1)	2943	NM_018086	55137	Hs.593650	NM_018086	ENSG00000182263	FIGN	-	fidgetin, microtubule severing factor	protein-coding
chr6	26193409	26208626	+	TTS (NM_003522)	TTS (NM_003522)	1230	NM_003522	8343	Hs.182137	NM_003522	ENSG00000277224	HIST1H2BF	H2B/g|H2BFG	histone cluster 1 H2B family member f	protein-coding
chr9	97763673	97778535	+	intron (NM_032823, intron 11 of 14)	intron (NM_032823, intron 11 of 14)	-56528	NR_106729	102466518		NR_106729	ENSG00000274115	MIR6081	hsa-mir-6081	microRNA 6081	ncRNA
chr7	19143812	19157904	+	Intergenic	Intergenic	6437	NM_000474	7291	Hs.66744	NM_000474	ENSG00000122691	TWIST1	ACS3|BPES2|BPES3|CRS|CRS1|CSO|SCS|SWCOS|TWIST|bHLHa38	twist family bHLH transcription factor 1	protein-coding
chr18	52977981	52992041	+	intron (NM_001243228, intron 8 of 19)	intron (NM_001243228, intron 8 of 19)	4079	NM_001243234	6925	Hs.605153	NM_003199	ENSG00000196628	TCF4	E2-2|FECD3|ITF-2|ITF2|PTHS|SEF-2|SEF2|SEF2-1|SEF2-1A|SEF2-1B|SEF2-1D|TCF-4|bHLHb19	transcription factor 4	protein-coding
chr10	21811393	21825304	+	Intergenic	Intergenic	-3737	NM_207371	387640	Hs.350848	NM_207371	ENSG00000180592	SKIDA1	C10orf140|DLN-1	SKI/DACH domain containing 1	protein-coding
chr5	124072377	124086187	+	intron (NM_020747, intron 1 of 8)	intron (NM_020747, intron 1 of 8)	1523	NM_020747	57507	Hs.266616	NM_020747	ENSG00000168916	ZNF608	NY-REN-36	zinc finger protein 608	protein-coding
chr5	106996352	107010139	+	intron (NM_001962, intron 1 of 4)	intron (NM_001962, intron 1 of 4)	3351	NM_001962	1946	Hs.288741	NM_001962	ENSG00000184349	EFNA5	AF1|EFL5|EPLG7|GLC1M|LERK7|RAGS	ephrin A5	protein-coding
chr18	53244500	53258039	+	intron (NM_001330604, intron 3 of 19)	intron (NM_001330604, intron 3 of 19)	2081	NM_001306207	6925	Hs.605153	NM_003199	ENSG00000196628	TCF4	E2-2|FECD3|ITF-2|ITF2|PTHS|SEF-2|SEF2|SEF2-1|SEF2-1A|SEF2-1B|SEF2-1D|TCF-4|bHLHb19	transcription factor 4	protein-coding
chr1	35646323	35659470	+	intron (NM_005066, intron 7 of 9)	intron (NM_005066, intron 7 of 9)	5847	NM_005066	6421	Hs.355934	NM_005066	ENSG00000116560	SFPQ	POMP100|PPP1R140|PSF	splicing factor proline and glutamine rich	protein-coding
chr17	62491845	62504979	+	promoter-TSS (NR_039969)	promoter-TSS (NR_039969)	-981	NR_039969	100616408		NR_039969	ENSG00000284368	MIR5047	-	microRNA 5047	ncRNA
chr12	12867379	12880425	+	intron (NM_004064, intron 2 of 2)	intron (NM_004064, intron 2 of 2)	3698	NM_004064	1027	Hs.238990	NM_004064	ENSG00000111276	CDKN1B	CDKN4|KIP1|MEN1B|MEN4|P27KIP1	cyclin dependent kinase inhibitor 1B	protein-coding
chr10	89624012	89636918	+	intron (NM_001304717, intron 2 of 9)	intron (NM_001304717, intron 2 of 9)	7270	NM_000314	5728	Hs.500466	NM_000314	ENSG00000171862	PTEN	10q23del|BZS|CWS1|DEC|GLM2|MHAM|MMAC1|PTEN1|PTENbeta|TEP1	phosphatase and tensin homolog	protein-coding
chr11	65263302	65276060	+	non-coding (NR_002819, exon 1 of 1)	non-coding (NR_002819, exon 1 of 1)	-3907	NR_144569	109136578		NR_144569	ENSG00000274072	MASCRNA	-	MALAT1-associated small cytoplasmic RNA	scRNA
chr7	23506079	23518804	+	Intergenic	Intergenic	-2446	NM_006547	10643	Hs.700696	NM_006547	ENSG00000136231	IGF2BP3	CT98|IMP-3|IMP3|KOC|KOC1|VICKZ3	insulin like growth factor 2 mRNA binding protein 3	protein-coding
chr7	26234405	26246822	+	promoter-TSS (NM_031243)	promoter-TSS (NM_031243)	-200	NM_002137	3181	Hs.487774	NM_002137	ENSG00000122566	HNRNPA2B1	HNRNPA2|HNRNPB1|HNRPA2|HNRPA2B1|HNRPB1|IBMPFD2|RNPA2|SNRPB1	heterogeneous nuclear ribonucleoprotein A2/B1	protein-coding
chr12	69978551	69990893	+	intron (NM_001198842, intron 7 of 15)	AluSx|SINE|Alu	5260	NM_001198842	10576	Hs.189772	NM_006431	ENSG00000166226	CCT2	99D8.1|CCT-beta|CCTB|HEL-S-100n|PRO1633|TCP-1-beta	chaperonin containing TCP1 subunit 2	protein-coding
chr9	14305609	14317894	+	intron (NM_001190738, intron 1 of 8)	intron (NM_001190738, intron 1 of 8)	2294	NM_005596	4781	Hs.644095	NM_005596	ENSG00000147862	NFIB	CTF|HMGIC/NFIB|MACID|NF-I/B|NF1-B|NFI-B|NFI-RED|NFIB2|NFIB3	nuclear factor I B	protein-coding
chr9	86586370	86598641	+	intron (NM_031262, intron 4 of 16)	intron (NM_031262, intron 4 of 16)	2681	NM_031263	3190	Hs.522257	NM_002140	ENSG00000165119	HNRNPK	AUKS|CSBP|HNRPK|TUNP	heterogeneous nuclear ribonucleoprotein K	protein-coding
chr12	46118081	46130250	+	intron (NM_001347839, intron 2 of 19)	GC_rich|Low_complexity|Low_complexity	673	NM_152641	196528	Hs.317304	NM_152641	ENSG00000189079	ARID2	BAF200|CSS6|p200	AT-rich interaction domain 2	protein-coding
chr1	244212744	244224803	+	3' UTR (NM_001278196, exon 2 of 2)	3' UTR (NM_001278196, exon 2 of 2)	2266	NM_006352	10472	Hs.69997	NM_006352	ENSG00000179456	ZBTB18	C2H2-171|MRD22|RP58|TAZ-1|ZNF238	zinc finger and BTB domain containing 18	protein-coding
chr1	234733514	234745377	+	TTS (NM_182972)	TTS (NM_182972)	5826	NM_001077397	359948	Hs.350268	NM_182972	ENSG00000168264	IRF2BP2	CVID14	interferon regulatory factor 2 binding protein 2	protein-coding
chr5	170813833	170825668	+	exon (NM_001037738, exon 5 of 10)	exon (NM_001037738, exon 5 of 10)	5042	NM_002520	4869	Hs.557550	NM_002520	ENSG00000181163	NPM1	B23|NPM	nucleophosmin 1	protein-coding
chr9	91924582	91936249	+	intron (NM_001827, intron 2 of 2)	intron (NM_001827, intron 2 of 2)	-2973	NM_024077	79048	Hs.59804	NM_024077	ENSG00000187742	SECISBP2	SBP2	SECIS binding protein 2	protein-coding
chr6	27774230	27785733	+	Intergenic	Intergenic	2139	NM_003536	8357	Hs.591778	NM_003536	ENSG00000278828	HIST1H3H	H3/k|H3F1K|H3FK	histone cluster 1 H3 family member h	protein-coding
chr9	82184602	82196037	+	intron (NR_104239, intron 3 of 20)	intron (NR_104239, intron 3 of 20)	3631	NM_001282748	7091	Hs.444213	NM_007005	ENSG00000106829	TLE4	BCE-1|BCE1|E(spI)|E(spl)|ESG|ESG4|GRG4|Grg-4	TLE family member 4, transcriptional corepressor	protein-coding
chr5	179040517	179051931	+	intron (NM_001257293, intron 5 of 13)	intron (NM_001257293, intron 5 of 13)	4487	NM_001257293	3187	Hs.604001	NM_005520	ENSG00000169045	HNRNPH1	HNRPH|HNRPH1|hnRNPH	heterogeneous nuclear ribonucleoprotein H1	protein-coding
chr12	46756350	46767720	+	intron (NM_001307936, intron 3 of 14)	intron (NM_001307936, intron 3 of 14)	4610	NM_001307936	54407	Hs.221847	NM_018976	ENSG00000134294	SLC38A2	ATA2|PRO1068|SAT2|SNAT2	solute carrier family 38 member 2	protein-coding
chr13	50646070	50657407	+	intron (NR_002612, intron 1 of 10)	intron (NR_002612, intron 1 of 10)	-4567	NR_109974	10301	Hs.591229	NM_005887	ENSG00000176124	DLEU1	BCMS|BCMS1|DLB1|DLEU2|LEU1|LEU2|LINC00021|NCRNA00021|XTP6	deleted in lymphocytic leukemia 1	ncRNA
chr12	115112737	115123958	+	intron (NM_016569, intron 2 of 7)	intron (NM_016569, intron 2 of 7)	3622	NM_016569	6926	Hs.744016	NM_005996	ENSG00000135111	TBX3	TBX3-ISO|UMS|XHL	T-box transcription factor 3	protein-coding
chr12	54671487	54682604	+	intron (NM_031157, intron 8 of 10)	intron (NM_031157, intron 8 of 10)	2512	NR_002944	664709	Hs.534822	NR_002944		HNRNPA1P10	HNRPA1L-2	heterogeneous nuclear ribonucleoprotein A1 pseudogene 10	pseudo
chr3	159569424	159580233	+	intron (NM_001197109, intron 1 of 6)	MIR3|SINE|MIR	17178	NM_001197109	29970	Hs.134665	NM_014575	ENSG00000151967	SCHIP1	SCHIP-1	schwannomin interacting protein 1	protein-coding
chr3	185645387	185656181	+	intron (NM_004593, intron 1 of 8)	intron (NM_004593, intron 1 of 8)	5140	NM_001243879	6434	Hs.533122	NM_004593	ENSG00000136527	TRA2B	Htra2-beta|PPP1R156|SFRS10|SRFS10|TRA2-BETA|TRAN2B	transformer 2 beta homolog	protein-coding
chr2	161341356	161352119	+	intron (NM_002897, intron 1 of 13)	intron (NM_002897, intron 1 of 13)	3581	NM_016836	5937	Hs.470412	NM_002897	ENSG00000153250	RBMS1	C2orf12|HCC-4|MSSP|MSSP-1|MSSP-2|MSSP-3|SCR2|YC1	RNA binding motif single stranded interacting protein 1	protein-coding
chr15	93439121	93449836	+	exon (NM_001271, exon 2 of 39)	exon (NM_001271, exon 2 of 39)	927	NM_001042572	1106	Hs.220864	NM_001271	ENSG00000173575	CHD2	EEOC	chromodomain helicase DNA binding protein 2	protein-coding
chr3	18462156	18472757	+	promoter-TSS (NM_002971)	promoter-TSS (NM_002971)	-627	NM_002971	6304	Hs.517717	NM_002971	ENSG00000182568	SATB1	-	SATB homeobox 1	protein-coding
chr11	69450413	69460777	+	promoter-TSS (NM_053056)	promoter-TSS (NM_053056)	-278	NM_053056	595	Hs.523852	NM_053056	ENSG00000110092	CCND1	BCL1|D11S287E|PRAD1|U21B31	cyclin D1	protein-coding
chr17	56076310	56086591	+	3' UTR (NM_001078166, exon 3 of 3)	3' UTR (NM_001078166, exon 3 of 3)	3257	NM_006924	6426	Hs.68714	NM_006924	ENSG00000136450	SRSF1	ASF|SF2|SF2p33|SFRS1|SRp30a	serine and arginine rich splicing factor 1	protein-coding
chr14	21728565	21738601	+	intron (NM_004500, intron 1 of 8)	intron (NM_004500, intron 1 of 8)	4055	NM_004500	3183	Hs.508848	NM_004500	ENSG00000092199	HNRNPC	C1|C2|HNRNP|HNRPC|SNRPC	heterogeneous nuclear ribonucleoprotein C (C1/C2)	protein-coding
chr7	18532114	18542074	+	intron (NM_178425, intron 1 of 24)	intron (NM_178425, intron 1 of 24)	1209	NM_178425	9734	Hs.196054	NM_014707	ENSG00000048052	HDAC9	HD7|HD7b|HD9|HDAC|HDAC7|HDAC7B|HDAC9B|HDAC9FL|HDRP|MITR	histone deacetylase 9	protein-coding
chr20	45980021	45989933	+	intron (NM_001281772, intron 1 of 23)	intron (NM_001281772, intron 1 of 23)	656	NM_001281778	23613	Hs.446240	NM_012408	ENSG00000101040	ZMYND8	PRKCBP1|PRO2893|RACK7	zinc finger MYND-type containing 8	protein-coding
chr5	36872686	36882559	+	promoter-TSS (NR_046262)	promoter-TSS (NR_046262)	761	NM_133433	25836	Hs.481927	NM_015384	ENSG00000164190	NIPBL	CDLS|CDLS1|IDN3|IDN3-B|Scc2	NIPBL cohesin loading factor	protein-coding
chr8	101956426	101966267	+	intron (NM_003406, intron 1 of 5)	intron (NM_003406, intron 1 of 5)	1453	NM_001135702	7534	Hs.492407	NM_003406	ENSG00000164924	YWHAZ	14-3-3-zeta|HEL-S-3|HEL-S-93|HEL4|KCIP-1|POPCHAS|YWHAD	tyrosine 3-monooxygenase/tryptophan 5-monooxygenase activation protein zeta	protein-coding
chr7	104650082	104659913	+	promoter-TSS (NR_024586)	promoter-TSS (NR_024586)	360	NM_018682	55904	Hs.592262	NM_018682	ENSG00000005483	KMT2E	HDCMC04P|MLL5|NKp44L	lysine methyltransferase 2E	protein-coding
chr20	17943299	17953042	+	intron (NM_001282454, intron 1 of 12)	intron (NM_001282454, intron 1 of 12)	1267	NM_014426	27131	Hs.316890	NM_014426	ENSG00000089006	SNX5	-	sorting nexin 5	protein-coding
chr3	9436205	9445930	+	intron (NM_001292043, intron 1 of 24)	intron (NM_001292043, intron 1 of 24)	1683	NM_001080517	55209	Hs.288164	NM_018187	ENSG00000168137	SETD5	-	SET domain containing 5	protein-coding
chr6	147522272	147531950	+	exon (NM_139244, exon 2 of 26)	exon (NM_139244, exon 2 of 26)	-1361	NR_034115	729178	Hs.557608	NR_034115		STXBP5-AS1	-	STXBP5 antisense RNA 1	ncRNA
chr4	175179079	175188695	+	intron (NM_012180, intron 2 of 5)	intron (NM_012180, intron 2 of 5)	-20941	NM_001040157	80817	Hs.555989	NM_030633	ENSG00000164118	CEP44	KIAA1712|PS1TP3	centrosomal protein 44	protein-coding
chr6	74222482	74231976	+	TTS (NR_132980).2	TTS (NR_132980).2	932	NR_132981	106635684		NR_132981		SNORD141B	-	small nucleolar RNA, C/D box 141B	snoRNA
chr12	120631071	120640557	+	intron (NM_001002, intron 6 of 7)	AluSz6|SINE|Alu	3200	NM_053275	6175	Hs.546285	NM_001002	ENSG00000089157	RPLP0	L10E|LP0|P0|PRLP0|RPP0	ribosomal protein lateral stalk subunit P0	protein-coding
chr1	245020135	245029605	+	intron (NM_031844, intron 3 of 13)	intron (NM_031844, intron 3 of 13)	2957	NM_031844	3192	Hs.106212	NM_004501	ENSG00000153187	HNRNPU	EIEE54|GRIP120|HNRNPU-AS1|HNRPU|SAF-A|SAFA|U21.1|hnRNP U|pp120	heterogeneous nuclear ribonucleoprotein U	protein-coding
chr9	14318455	14327737	+	intron (NM_001190738, intron 1 of 8)	intron (NM_001190738, intron 1 of 8)	-9051	NM_001190737	4781	Hs.644095	NM_005596	ENSG00000147862	NFIB	CTF|HMGIC/NFIB|MACID|NF-I/B|NF1-B|NFI-B|NFI-RED|NFIB2|NFIB3	nuclear factor I B	protein-coding
chr21	17791058	17800336	+	intron (NR_136550, intron 1 of 3)	intron (NR_136550, intron 1 of 3)	3082	NR_136550	388815	Hs.473394	NR_027790		MIR99AHG	C21orf34|C21orf35|LINC00478|MONC	mir-99a-let-7c cluster host gene	ncRNA
chr13	80908381	80917609	+	5' UTR (NM_001318538, exon 1 of 2)	5' UTR (NM_001318538, exon 1 of 2)	799	NM_001318538	10253	Hs.18676	NM_005842	ENSG00000136158	SPRY2	IGAN3|hSPRY2	sprouty RTK signaling antagonist 2	protein-coding
chr12	92532833	92542037	+	promoter-TSS (NR_046160)	promoter-TSS (NR_046160)	-828	NR_132339	256021	Hs.651357	NM_001256373	ENSG00000257242	LINC01619	C12orf79	long intergenic non-protein coding RNA 1619	ncRNA
chr6	157096161	157105360	+	TTS (NR_039676)	TTS (NR_039676)	105	NR_039676	100616154		NR_039676	ENSG00000271899	MIR4466	mir-4466	microRNA 4466	ncRNA
chr9	98266649	98275846	+	promoter-TSS (NM_000264)	promoter-TSS (NM_000264)	-416	NM_000264	5727	Hs.494538	NM_000264	ENSG00000185920	PTCH1	BCNS|NBCCS|PTC|PTC1|PTCH	patched 1	protein-coding
chr2	38970648	38979815	+	exon (NM_001031684, exon 5 of 8)	exon (NM_001031684, exon 5 of 8)	3405	NM_001195446	6432	Hs.309090	NM_006276	ENSG00000115875	SRSF7	9G8|AAG3|SFRS7	serine and arginine rich splicing factor 7	protein-coding
chr14	89287588	89296748	+	intron (NM_198310, intron 2 of 13)	intron (NM_198310, intron 2 of 13)	1671	NM_001288781	123016	Hs.303055	NM_144596	ENSG00000165533	TTC8	BBS8|RP51	tetratricopeptide repeat domain 8	protein-coding
chr2	60773874	60783021	+	intron (NM_138559, intron 1 of 4)	intron (NM_138559, intron 1 of 4)	2186	NM_022893	53335	Hs.370549	NM_018014	ENSG00000119866	BCL11A	BCL11A-L|BCL11A-S|BCL11A-XL|BCL11a-M|CTIP1|DILOS|EVI9|HBFQTL5|ZNF856	BAF chromatin remodeling complex subunit BCL11A	protein-coding
chr2	37891568	37900661	+	intron (NM_001270436, intron 1 of 1)	intron (NM_001270436, intron 1 of 1)	3228	NM_001270438	10602	Hs.369574	NM_006449	ENSG00000163171	CDC42EP3	BORG2|CEP3|UB1	CDC42 effector protein 3	protein-coding
chr17	79473965	79482983	+	non-coding (NR_037688, exon 4 of 7)	non-coding (NR_037688, exon 4 of 7)	1418	NM_001614	71	Hs.514581	NM_001614	ENSG00000184009	ACTG1	ACT|ACTG|DFNA20|DFNA26|HEL-176	actin gamma 1	protein-coding
chr6	36561254	36570200	+	intron (NR_036610, intron 2 of 6)	AluJo|SINE|Alu	3637	NR_036610	6428	Hs.405144	NM_003017	ENSG00000112081	SRSF3	SFRS3|SRp20	serine and arginine rich splicing factor 3	protein-coding
chr15	63339448	63348360	+	intron (NM_001018008, intron 1 of 7)	intron (NM_001018008, intron 1 of 7)	3268	NM_001018008	7168	Hs.133892	NM_000366	ENSG00000140416	TPM1	C15orf13|CMD1Y|CMH3|HEL-S-265|HTM-alpha|LVNC9|TMSA	tropomyosin 1	protein-coding
chr6	26025694	26034586	+	Intergenic	Intergenic	2148	NM_003537	8358	Hs.533292	NM_003537	ENSG00000274267	HIST1H3B	H3/l|H3FL	histone cluster 1 H3 family member b	protein-coding
chr12	95605979	95614807	+	intron (NM_018351, intron 1 of 20)	intron (NM_018351, intron 1 of 20)	847	NM_018351	55785	Hs.506381	NM_018351	ENSG00000180263	FGD6	ZFYVE24	FYVE, RhoGEF and PH domain containing 6	protein-coding
chr4	83344248	83353064	+	non-coding (NR_003249, exon 4 of 9)	non-coding (NR_003249, exon 4 of 9)	2722	NM_001207000	9987	Hs.527105	NM_005463	ENSG00000152795	HNRNPDL	HNRNP|HNRPDL|JKTBP|JKTBP2|LGMD1G|LGMDD3|laAUF1	heterogeneous nuclear ribonucleoprotein D like	protein-coding
chr17	7475275	7484075	+	promoter-TSS (NR_002604)	promoter-TSS (NR_002604)	-454	NR_002604	652966	Hs.742526	NR_002604	ENSG00000238917	SNORD10	mgU6-77	small nucleolar RNA, C/D box 10	snoRNA
chr3	160116182	160124959	+	exon (NM_001288753, exon 4 of 24)	exon (NM_001288753, exon 4 of 24)	-1806	NR_029663	406949		NR_029663	ENSG00000207779	MIR15B	MIRN15B|hsa-mir-15b|miR-15b	microRNA 15b	ncRNA
chr7	5461122	5469896	+	Intergenic	CpG-23978	-2332	NM_001080495	84629	Hs.520638	NM_001013722	ENSG00000182095	TNRC18	CAGL79|TNRC18A	trinucleotide repeat containing 18	protein-coding
chr20	57225848	57234592	+	intron (NM_001134772, intron 1 of 7)	intron (NM_001134772, intron 1 of 7)	3911	NM_001134772	8675	Hs.307913	NM_003763	ENSG00000124222	STX16	SYN16	syntaxin 16	protein-coding
chr5	71401412	71410154	+	intron (NM_005909, intron 1 of 6)	intron (NM_005909, intron 1 of 6)	2688	NM_005909	4131	Hs.335079	NM_005909	ENSG00000131711	MAP1B	FUTSCH|MAP5|PPP1R102	microtubule associated protein 1B	protein-coding
chr2	160466827	160475567	+	promoter-TSS (NR_110587)	promoter-TSS (NR_110587)	-608	NR_110587	643072	Hs.632541	NR_110587		LOC643072	-	uncharacterized LOC643072	ncRNA
chr2	43446711	43455444	+	3' UTR (NM_006887, exon 2 of 2)	3' UTR (NM_006887, exon 2 of 2)	2668	NM_006887	678	Hs.503093	NM_006887	ENSG00000152518	ZFP36L2	BRF2|ERF-2|ERF2|RNF162C|TIS11D	ZFP36 ring finger protein like 2	protein-coding
chr12	49576381	49585109	+	intron (NM_006009, intron 1 of 3)	intron (NM_006009, intron 1 of 3)	2362	NM_001270399	7846	Hs.654422	NM_006009	ENSG00000167552	TUBA1A	B-ALPHA-1|LIS3|TUBA3	tubulin alpha 1a	protein-coding
chr5	90672047	90680774	+	promoter-TSS (NM_001329671)	promoter-TSS (NM_001329671)	246	NR_027435	100129716	Hs.116364	NR_027435	ENSG00000281357	ARRDC3-AS1	-	ARRDC3 antisense RNA 1	ncRNA
chr4	175034012	175042705	+	intron (NR_125896, intron 2 of 4)	intron (NR_125896, intron 2 of 4)	103191	NR_125896	101928509	Hs.147719	NR_125896	ENSG00000248174	LINC02268	-	long intergenic non-protein coding RNA 2268	ncRNA
chr12	70635524	70644209	+	intron (NR_037615, intron 1 of 16)	intron (NR_037615, intron 1 of 16)	2372	NR_037615	4848	Hs.133350	NM_014515	ENSG00000111596	CNOT2	CDC36|HSPC131|NOT2|NOT2H	CCR4-NOT transcription complex subunit 2	protein-coding
chr17	74727215	74735860	+	TTS (NR_030366)	TTS (NR_030366)	1093	NR_030366	693221		NR_030366	ENSG00000283805	MIR636	MIRN636|hsa-mir-636	microRNA 636	ncRNA
chr5	72109757	72118401	+	intron (NM_002270, intron 1 of 24)	intron (NM_002270, intron 1 of 24)	1661	NM_002270	3842	Hs.482497	NM_002270	ENSG00000083312	TNPO1	IPO2|KPNB2|MIP|MIP1|TRN	transportin 1	protein-coding
chr2	55271803	55280356	+	promoter-TSS (NM_001321862)	promoter-TSS (NM_001321862)	247	NR_135830	57142	Hs.637850	NM_007008	ENSG00000115310	RTN4	ASY|NI220/250|NOGO|NSP|NSP-CL|Nbla00271|Nbla10545|RTN-X|RTN4-A|RTN4-B1|RTN4-B2|RTN4-C	reticulon 4	protein-coding
chr17	59232054	59240596	+	intron (NM_001330413, intron 23 of 25)	intron (NM_001330413, intron 23 of 25)	208740	NR_136397	101927855	Hs.662123	NR_136397	ENSG00000267131	LOC101927855	-	uncharacterized LOC101927855	ncRNA
chr18	53085638	53094179	+	promoter-TSS (NM_001243233)	promoter-TSS (NM_001243233)	-185	NM_001243233	6925	Hs.605153	NM_003199	ENSG00000196628	TCF4	E2-2|FECD3|ITF-2|ITF2|PTHS|SEF-2|SEF2|SEF2-1|SEF2-1A|SEF2-1B|SEF2-1D|TCF-4|bHLHb19	transcription factor 4	protein-coding
chr2	189154524	189163051	+	intron (NR_045563, intron 1 of 12)	intron (NR_045563, intron 1 of 12)	1397	NR_045563	51454	Hs.470887	NM_016315	ENSG00000144366	GULP1	CED-6|CED6|GULP	GULP PTB domain containing engulfment adaptor 1	protein-coding
chr3	29321164	29329631	+	intron (NM_001003792, intron 1 of 13)	intron (NM_001003792, intron 1 of 13)	2594	NM_001177711	27303	Hs.221436	NM_014483	ENSG00000144642	RBMS3	-	RNA binding motif single stranded interacting protein 3	protein-coding
chr7	99691939	99700389	+	intron (NM_005916, intron 6 of 14)	intron (NM_005916, intron 6 of 14)	2239	NM_182776	4176	Hs.438720	NM_005916	ENSG00000166508	MCM7	CDC47|MCM2|P1.1-MCM3|P1CDC47|P85MCM|PNAS146|PPP1R104	minichromosome maintenance complex component 7	protein-coding
chr8	38236952	38245373	+	Intergenic	Intergenic	-1372	NM_017778	54904	Hs.434966	NM_017778	ENSG00000147548	NSD3	KMT3F|KMT3G|WHISTLE|WHSC1L1|pp14328	nuclear receptor binding SET domain protein 3	protein-coding
chr11	12694924	12703273	+	intron (NM_021961, intron 2 of 12)	intron (NM_021961, intron 2 of 12)	3129	NM_021961	7003	Hs.655331	NM_021961	ENSG00000187079	TEAD1	AA|NTEF-1|REF1|TCF-13|TCF13|TEAD-1|TEF-1	TEA domain transcription factor 1	protein-coding
chr6	32935274	32943611	+	promoter-TSS (NM_001199455).5	promoter-TSS (NM_001199455).5	70	NM_001199455	6046	Hs.75243	NM_005104	ENSG00000204256	BRD2	BRD2-IT1|D6S113E|FSH|FSRG1|NAT|O27.1.1|RING3|RNF3	bromodomain containing 2	protein-coding
chr15	93424988	93433298	+	intron (NR_037602, intron 2 of 4)	intron (NR_037602, intron 2 of 4)	2617	NR_037602	100507217	Hs.622504	NR_037600		LINC01578	-	long intergenic non-protein coding RNA 1578	ncRNA
chr15	82333062	82341348	+	intron (NM_032246, intron 1 of 1)	CpG	1279	NM_032246	84206	Hs.104744	NM_032246	ENSG00000183496	MEX3B	MEX-3B|RKHD3|RNF195	mex-3 RNA binding family member B	protein-coding
chr10	33243687	33251960	+	promoter-TSS (NM_002211)	promoter-TSS (NM_002211)	-530	NM_002211	3688	Hs.643813	NM_002211	ENSG00000150093	ITGB1	CD29|FNRB|GPIIA|MDF2|MSK12|VLA-BETA|VLAB	integrin subunit beta 1	protein-coding
chr6	3225868	3234140	+	Intergenic	Intergenic	-2036	NM_178012	347733	Hs.300701	NM_178012	ENSG00000137285	TUBB2B	CDCBM7|PMGYSA|bA506K6.1	tubulin beta 2B class IIb	protein-coding
chr6	127835168	127843433	+	intron (NM_001012279, intron 1 of 11)	intron (NM_001012279, intron 1 of 11)	1200	NM_001012279	387104	Hs.319247	NM_001012279	ENSG00000255330	SOGA3	C6orf174|dJ403A15.3	SOGA family member 3	protein-coding
chr12	122982198	122990451	+	promoter-TSS (NM_017612)	promoter-TSS (NM_017612)	-704	NM_017612	55596	Hs.37706	NM_017612	ENSG00000033030	ZCCHC8	-	zinc finger CCHC-type containing 8	protein-coding
chr12	89741716	89749964	+	5' UTR (NM_001946, exon 1 of 3)	5' UTR (NM_001946, exon 1 of 3)	796	NM_022652	1848	Hs.298654	NM_001946	ENSG00000139318	DUSP6	HH19|MKP3|PYST1	dual specificity phosphatase 6	protein-coding
chr6	111798987	111807138	+	intron (NM_001286432, intron 2 of 33)	intron (NM_001286432, intron 2 of 33)	-1613	NR_034110	643749	Hs.486228	NR_034108	ENSG00000231889	TRAF3IP2-AS1	C6UAS|C6orf3|NCRNA00248|TRAF3IP2-AS2	TRAF3IP2 antisense RNA 1	ncRNA
chr5	98104027	98112175	+	intron (NR_033932, intron 1 of 1)	intron (NR_033932, intron 1 of 1)	687	NR_033932	503569	Hs.586188	NR_033932	ENSG00000246763	RGMB-AS1	-	RGMB antisense RNA 1	ncRNA
chr20	57466966	57475036	+	intron (NM_001077489, intron 2 of 11)	intron (NM_001077489, intron 2 of 11)	3782	NR_132272	2778	Hs.125898	NM_000516	ENSG00000087460	GNAS	AHO|C20orf45|GNAS1|GPSA|GSA|GSP|NESP|PITA3|POH|SCG6|SgVI	GNAS complex locus	protein-coding
chr6	114175483	114183538	+	intron (NM_002356, intron 1 of 1)	intron (NM_002356, intron 1 of 1)	996	NM_002356	4082	Hs.519909	NM_002356	ENSG00000277443	MARCKS	80K-L|MACS|PKCSL|PRKCSL	myristoylated alanine rich protein kinase C substrate	protein-coding
chr2	178075613	178083611	+	intron (NR_138470, intron 1 of 11)	intron (NR_138470, intron 1 of 11)	2158	NR_049831	100846999		NR_049831	ENSG00000266780	MIR4444-2	-	microRNA 4444-2	ncRNA
chr11	62618160	62626152	+	promoter-TSS (NR_002562)	promoter-TSS (NR_002562)	11	NR_002562	9300		NR_002562	ENSG00000274544	SNORD28	RNU28|SNORD28A|U28	small nucleolar RNA, C/D box 28	snoRNA
chr2	232322161	232330118	+	promoter-TSS (NR_004398)	promoter-TSS (NR_004398)	-986	NR_004398	25826		NR_004398	ENSG00000202400	SNORD82	RNU82|U82|Z25	small nucleolar RNA, C/D box 82	snoRNA
chr1	150545059	150553014	+	3' UTR (NM_182763, exon 2 of 2)	3' UTR (NM_182763, exon 2 of 2)	-2008	NR_104133	574406	Hs.516243	NM_001025493	ENSG00000203804	ADAMTSL4-AS1	C1orf138	ADAMTSL4 antisense RNA 1	ncRNA
chr10	21803078	21811027	+	5' UTR (NM_207371, exon 4 of 4)	5' UTR (NM_207371, exon 4 of 4)	7559	NM_207371	387640	Hs.350848	NM_207371	ENSG00000180592	SKIDA1	C10orf140|DLN-1	SKI/DACH domain containing 1	protein-coding
chr2	28612152	28620071	+	5' UTR (NM_005253, exon 1 of 4)	5' UTR (NM_005253, exon 1 of 4)	332	NM_005253	2355	Hs.220971	NM_005253	ENSG00000075426	FOSL2	FRA2	FOS like 2, AP-1 transcription factor subunit	protein-coding
chr3	186500367	186508231	+	promoter-TSS (NR_002586)	promoter-TSS (NR_002586)	-162	NR_031650	100302143		NR_031650	ENSG00000283958	MIR1248	MIRN1248|hsa-mir-1248|mir-1248	microRNA 1248	ncRNA
chr5	172191923	172199784	+	exon (NM_004417, exon 4 of 4)	exon (NM_004417, exon 4 of 4)	2350	NM_004417	1843	Hs.171695	NM_004417	ENSG00000120129	DUSP1	CL100|HVH1|MKP-1|MKP1|PTPN10	dual specificity phosphatase 1	protein-coding
chr20	47894438	47902290	+	intron (NR_003605, intron 4 of 4)	HERVI-int|LTR|ERV1	1144	NR_003030	692057		NR_003030	ENSG00000212304	SNORD12	HBII-99|MIR1259|MIRN1259	small nucleolar RNA, C/D box 12	snoRNA
chr22	36231216	36239048	+	intron (NM_001082578, intron 2 of 13)	intron (NM_001082578, intron 2 of 13)	1498	NM_001082576	23543	Hs.282998	NM_014309	ENSG00000100320	RBFOX2	FOX2|Fox-2|HNRBP2|HRNBP2|RBM9|RTA|dJ106I20.3|fxh	RNA binding fox-1 homolog 2	protein-coding
chr2	8819053	8826821	+	promoter-TSS (NR_110154)	promoter-TSS (NR_110154)	824	NM_002166	3398	Hs.180919	NM_002166	ENSG00000115738	ID2	GIG8|ID2A|ID2H|bHLHb26	inhibitor of DNA binding 2	protein-coding
chr7	14024119	14031877	+	intron (NM_004956, intron 3 of 13)	intron (NM_004956, intron 3 of 13)	1644	NM_001163147	2115	Hs.22634	NM_004956	ENSG00000006468	ETV1	ER81	ETS variant 1	protein-coding
chr18	48717161	48724901	+	intron (NM_016626, intron 1 of 1)	intron (NM_016626, intron 1 of 1)	3020	NM_016626	51320	Hs.465144	NM_016626	ENSG00000176624	MEX3C	BM-013|MEX-3C|RKHD2|RNF194	mex-3 RNA binding family member C	protein-coding
chr1	225836158	225843818	+	intron (NM_018212, intron 1 of 13)	intron (NM_018212, intron 1 of 13)	857	NM_018212	55740	Hs.497893	NM_018212	ENSG00000154380	ENAH	ENA|MENA|NDPP1	ENAH actin regulator	protein-coding
chr12	859270	866906	+	exon (NM_018979, exon 1 of 28)	exon (NM_018979, exon 1 of 28)	999	NM_018979	65125	Hs.744906	NM_014823	ENSG00000060237	WNK1	HSAN2|HSN2|KDP|PPP1R167|PRKWNK1|PSK|p65	WNK lysine deficient protein kinase 1	protein-coding
chr16	31191132	31198767	+	intron (NM_001170634, intron 3 of 14)	intron (NM_001170634, intron 3 of 14)	3518	NM_001170937	2521	Hs.46894	NM_004960	ENSG00000089280	FUS	ALS6|ETM4|FUS1|HNRNPP2|POMP75|TLS	FUS RNA binding protein	protein-coding
chr3	150125555	150133188	+	intron (NM_001303264, intron 1 of 2)	intron (NM_001303264, intron 1 of 2)	3249	NM_001303264	9819	Hs.722470	NM_014779	ENSG00000196428	TSC22D2	TILZ4a|TILZ4b|TILZ4c	TSC22 domain family member 2	protein-coding
chr3	119807839	119815460	+	intron (NM_002093, intron 1 of 11)	intron (NM_002093, intron 1 of 11)	1615	NM_002093	2932	Hs.445733	NM_002093	ENSG00000082701	GSK3B	-	glycogen synthase kinase 3 beta	protein-coding
chr2	232570050	232577654	+	intron (NM_002823, intron 1 of 4)	CpG-16069	617	NM_001099285	5757	Hs.459927	NM_002823	ENSG00000187514	PTMA	TMSA	prothymosin alpha	protein-coding
chr2	47397388	47404974	+	5' UTR (NM_001305626, exon 1 of 5)	5' UTR (NM_001305626, exon 1 of 5)	165	NM_001305626	805	Hs.468442	NM_001743	ENSG00000143933	CALM2	CALM|CALML2|CAM1|CAM3|CAMC|CAMII|CAMIII|LQT15|PHKD|PHKD2|caM	calmodulin 2	protein-coding
chr6	86382608	86390178	+	TTS (NR_002743)	TTS (NR_002743)	693	NR_002743	26799		NR_002743		SNORD50A	RNU50|U50	small nucleolar RNA, C/D box 50A	snoRNA
chr5	14263496	14270990	+	intron (NM_007118, intron 1 of 56)	intron (NM_007118, intron 1 of 56)	123432	NM_007118	7204	Hs.130031	NM_007118	ENSG00000038382	TRIO	ARHGEF23|MEBAS|MRD44|tgat	trio Rho guanine nucleotide exchange factor	protein-coding
chr14	62161170	62168644	+	intron (NM_001243084, intron 1 of 14)	intron (NM_001243084, intron 1 of 14)	567	NM_001243084	3091	Hs.597216	NM_001530	ENSG00000100644	HIF1A	HIF-1-alpha|HIF-1A|HIF-1alpha|HIF1|HIF1-ALPHA|MOP1|PASD8|bHLHe78	hypoxia inducible factor 1 subunit alpha	protein-coding
chr12	31472688	31480136	+	promoter-TSS (NR_026806)	promoter-TSS (NR_026806)	-838	NR_026806	79857	Hs.534485	NM_024799	ENSG00000177340	FLJ13224	-	uncharacterized LOC79857	ncRNA
chr13	49549037	49556474	+	intron (NR_103528, intron 1 of 25)	intron (NR_103528, intron 1 of 25)	2010	NR_103528	22862	Hs.508010	NM_014923	ENSG00000102531	FNDC3A	FNDC3|HUGO|bA203I16.1|bA203I16.5	fibronectin type III domain containing 3A	protein-coding
chr6	26213898	26221309	+	promoter-TSS (NM_003518)	promoter-TSS (NM_003518)	455	NM_021052	3012	Hs.121017	NM_021052	ENSG00000277075	HIST1H2AE	H2A.1|H2A.2|H2A/a|H2AFA	histone cluster 1 H2A family member e	protein-coding
chr1	149814793	149822144	+	Intergenic	MLT1D|LTR|ERVL-MaLR	3872	NR_036461	337873	Hs.666643	NR_036461	ENSG00000261716	HIST2H2BC	H2B/t|HIST2H2BD	histone cluster 2 H2B family member c (pseudogene)	pseudo
chr1	23880509	23887830	+	TTS (NM_002167)	TTS (NM_002167)	2116	NM_002167	3399	Hs.76884	NM_002167	ENSG00000117318	ID3	HEIR-1|bHLHb25	inhibitor of DNA binding 3, HLH protein	protein-coding
chr4	38664367	38671672	+	intron (NM_016531, intron 1 of 5)	(T)n|Simple_repeat|Simple_repeat	-1770	NR_026804	79667	Hs.29725	NM_024614	ENSG00000231160	KLF3-AS1	-	KLF3 antisense RNA 1	ncRNA
chr19	47610658	47617961	+	intron (NM_015168, intron 2 of 14)	intron (NM_015168, intron 2 of 14)	2700	NM_015168	23211	Hs.104661	NM_015168	ENSG00000130749	ZC3H4	C19orf7	zinc finger CCCH-type containing 4	protein-coding
chr1	59244336	59251630	+	exon (NM_002228, exon 1 of 1)	exon (NM_002228, exon 1 of 1)	1802	NM_002228	3725	Hs.696684	NM_002228	ENSG00000177606	JUN	AP-1|AP1|c-Jun|p39	Jun proto-oncogene, AP-1 transcription factor subunit	protein-coding
chr4	141069419	141076681	+	intron (NM_018717, intron 1 of 5)	CpG	2183	NM_018717	55534	Hs.586165	NM_018717	ENSG00000196782	MAML3	CAGH3|ERDA3|GDN|MAM-2|MAM2|TNRC3|mam-3	mastermind like transcriptional coactivator 3	protein-coding
chr18	25752125	25759360	+	intron (NM_001792, intron 1 of 15)	CpG	1668	NM_001792	1000	Hs.464829	NM_001792	ENSG00000170558	CDH2	CD325|CDHN|CDw325|NCAD	cadherin 2	protein-coding
chr6	139690549	139697671	+	3' UTR (NM_006079, exon 2 of 2)	3' UTR (NM_006079, exon 2 of 2)	1240	NM_001168389	10370	Hs.82071	NM_006079	ENSG00000164442	CITED2	ASD8|MRG-1|MRG1|P35SRJ|VSD2	Cbp/p300 interacting transactivator with Glu/Asp rich carboxy-terminal domain 2	protein-coding
chr1	117907418	117914534	+	exon (NM_006699, exon 1 of 13)	exon (NM_006699, exon 1 of 13)	891	NM_006699	10905	Hs.435938	NM_006699	ENSG00000198162	MAN1A2	MAN1B	mannosidase alpha class 1A member 2	protein-coding
chr11	129938469	129945568	+	intron (NM_001243299, intron 1 of 16)	intron (NM_001243299, intron 1 of 16)	1555	NM_001243299	334	Hs.370247	NM_001642	ENSG00000084234	APLP2	APLP-2|APPH|APPL2|CDEBP	amyloid beta precursor like protein 2	protein-coding
chr2	85763526	85770614	+	intron (NM_005911, intron 1 of 8)	intron (NM_005911, intron 1 of 8)	969	NM_005911	4144	Hs.516157	NM_005911	ENSG00000168906	MAT2A	MATA2|MATII|SAMS2	methionine adenosyltransferase 2A	protein-coding
chr1	78439782	78446870	+	intron (NM_001303433, intron 1 of 20)	intron (NM_001303433, intron 1 of 20)	-1516	NM_001317100	11080	Hs.13852	NM_007034	ENSG00000162616	DNAJB4	DNAJW|DjB4|HLJ1	DnaJ heat shock protein family (Hsp40) member B4	protein-coding
chr2	176990651	176997723	+	promoter-TSS (NM_001199747)	promoter-TSS (NM_001199747)	-235	NM_001199747	3234	Hs.301963	NM_019558	ENSG00000175879	HOXD8	HOX4|HOX4E|HOX5.4	homeobox D8	protein-coding
chr1	185280417	185287487	+	intron (NM_006469, intron 1 of 14)	intron (NM_006469, intron 1 of 14)	2509	NM_006469	10625	Hs.497183	NM_006469	ENSG00000116679	IVNS1ABP	ARA3|FLARA3|HSPC068|KLHL39|ND1|NS-1|NS1-BP|NS1BP	influenza virus NS1A binding protein	protein-coding
chr16	56964651	56971712	+	intron (NM_014685, intron 1 of 7)	intron (NM_014685, intron 1 of 7)	2179	NM_014685	9709	Hs.146393	NM_014685	ENSG00000051108	HERPUD1	HERP|Mif1|SUP	homocysteine inducible ER protein with ubiquitin like domain 1	protein-coding
chr9	14268966	14275990	+	intron (NM_001190737, intron 2 of 10)	intron (NM_001190737, intron 2 of 10)	41567	NM_005596	4781	Hs.644095	NM_005596	ENSG00000147862	NFIB	CTF|HMGIC/NFIB|MACID|NF-I/B|NF1-B|NFI-B|NFI-RED|NFIB2|NFIB3	nuclear factor I B	protein-coding
chr10	70090017	70097039	+	promoter-TSS (NM_022129)	promoter-TSS (NM_022129)	-844	NM_001033083	64081	Hs.198158	NM_022129	ENSG00000108187	PBLD	HEL-S-306|MAWBP|MAWDBP	phenazine biosynthesis like protein domain containing	protein-coding
chr4	174250902	174257921	+	intron (NM_002129, intron 2 of 4)	intron (NM_002129, intron 2 of 4)	509	NM_001130689	3148	Hs.434953	NM_002129	ENSG00000164104	HMGB2	HMG2	high mobility group box 2	protein-coding
chr12	39831456	39838469	+	intron (NM_001173463, intron 1 of 33)	intron (NM_001173463, intron 1 of 33)	2230	NM_001173463	55605	Hs.374201	NM_017641	ENSG00000139116	KIF21A	CFEOM1|FEOM1|FEOM3A	kinesin family member 21A	protein-coding
chr19	13260404	13267385	+	5' UTR (NM_004907, exon 2 of 2)	5' UTR (NM_004907, exon 2 of 2)	2612	NM_004907	9592	Hs.501629	NM_004907	ENSG00000160888	IER2	ETR101	immediate early response 2	protein-coding
chr4	56913040	56920015	+	Intergenic	Intergenic	-47068	NR_106988
chr1	151031191	151038124	+	intron (NM_006818, intron 1 of 1)	intron (NM_006818, intron 1 of 1)	2506	NM_006818	10962	Hs.75823	NM_006818	ENSG00000213190	MLLT11	AF1Q	MLLT11 transcription factor 7 cofactor	protein-coding
chr2	145272533	145279446	+	intron (NM_001171653, intron 1 of 8)	intron (NM_001171653, intron 1 of 8)	-1192	NR_040248	100303491	Hs.560789	NR_040248	ENSG00000238057	ZEB2-AS1	ZEB2-AS|ZEB2AS|ZEB2NAT	ZEB2 antisense RNA 1	ncRNA
chr12	122235022	122241934	+	intron (NR_002809, intron 4 of 6)	CpG	2912	NR_002809	338799	Hs.524804	NR_002809	ENSG00000212694	LINC01089	LIMT	long intergenic non-protein coding RNA 1089	ncRNA
chr5	173314024	173320934	+	exon (NM_001308189, exon 1 of 9)	exon (NM_001308189, exon 1 of 9)	2148	NM_001308189	80315	Hs.127126	NM_030627	ENSG00000113742	CPEB4	CPE-BP4|hCPEB-4	cytoplasmic polyadenylation element binding protein 4	protein-coding
chr19	10763919	10770776	+	intron (NM_017620, intron 1 of 19)	intron (NM_017620, intron 1 of 19)	2410	NM_001137673	3609	Hs.465885	NM_004516	ENSG00000129351	ILF3	CBTF|DRBF|DRBP76|MMP4|MPHOSPH4|MPP4|MPP4110|NF-AT-90|NF110|NF110b|NF90|NF90a|NF90b|NF90c|NF90ctv|NFAR|NFAR-1|NFAR-2|NFAR110|NFAR2|NFAR90|TCP110|TCP80	interleukin enhancer binding factor 3	protein-coding
chr1	202773926	202780773	+	exon (NM_001314042, exon 1 of 28)	exon (NM_001314042, exon 1 of 28)	1249	NM_001347591	10765	Hs.18891	NM_006618	ENSG00000117139	KDM5B	CT31|JARID1B|MRT65|PLU-1|PLU1|PPP1R98|PUT1|RBBP2H1A|RBP2-H1	lysine demethylase 5B	protein-coding
chr4	174288347	174295190	+	promoter-TSS (NM_003864)	promoter-TSS (NM_003864)	-325	NM_003864	8819	Hs.591715	NM_003864	ENSG00000164105	SAP30	-	Sin3A associated protein 30	protein-coding
chr5	124743532	124750364	+	Intergenic	Intergenic	-82006	NR_109887	101927460	Hs.407582	NR_109887	ENSG00000260192	LINC02240	-	long intergenic non-protein coding RNA 2240	ncRNA
chr2	70310909	70317739	+	promoter-TSS (NR_033872)	promoter-TSS (NR_033872)	-177	NR_033872	400960	Hs.683864	NR_033872	ENSG00000179818	PCBP1-AS1	-	PCBP1 antisense RNA 1	ncRNA
chr1	244009146	244015957	+	Intergenic	Intergenic	-5665	NM_001206729	10000	Hs.498292	NM_005465	ENSG00000117020	AKT3	MPPH|MPPH2|PKB-GAMMA|PKBG|PRKBG|RAC-PK-gamma|RAC-gamma|STK-2	AKT serine/threonine kinase 3	protein-coding
chr8	29204697	29211505	+	5' UTR (NM_001394, exon 1 of 4)	5' UTR (NM_001394, exon 1 of 4)	166	NM_001394	1846	Hs.417962	NM_001394	ENSG00000120875	DUSP4	HVH2|MKP-2|MKP2|TYP	dual specificity phosphatase 4	protein-coding
chr1	8933421	8940225	+	intron (NM_001428, intron 1 of 11)	AluYc|SINE|Alu	-2071	NR_038351	100505975	Hs.429843	NR_038351	ENSG00000230679	ENO1-AS1	-	ENO1 antisense RNA 1	ncRNA
chr10	60023719	60030517	+	intron (NM_152230, intron 1 of 5)	CpG	576	NM_152230	253430	Hs.30280	NM_152230	ENSG00000151151	IPMK	-	inositol polyphosphate multikinase	protein-coding
chr8	60026007	60032803	+	intron (NM_014729, intron 1 of 8)	intron (NM_014729, intron 1 of 8)	2362	NM_014729	9760	Hs.491805	NM_014729	ENSG00000198846	TOX	TOX1	thymocyte selection associated high mobility group box	protein-coding
chr2	9765383	9772178	+	intron (NM_006826, intron 2 of 5)	intron (NM_006826, intron 2 of 5)	2404	NM_006826	10971	Hs.74405	NM_006826	ENSG00000134308	YWHAQ	14-3-3|1C5|HS1	tyrosine 3-monooxygenase/tryptophan 5-monooxygenase activation protein theta	protein-coding
chr1	156716056	156722842	+	intron (NR_135008, intron 1 of 6)	intron (NR_135008, intron 1 of 6)	1636	NM_001319187	3068	Hs.743948	NM_004494	ENSG00000143321	HDGF	HMG1L2	heparin binding growth factor	protein-coding
chr1	155826289	155833018	+	promoter-TSS (NM_001282856)	promoter-TSS (NM_001282856)	393	NM_152280	23208	Hs.32984	NM_152280	ENSG00000132718	SYT11	SYT12|sytXI	synaptotagmin 11	protein-coding
chr14	52326225	52332936	+	intron (NM_001243774, intron 1 of 2)	intron (NM_001243774, intron 1 of 2)	2558	NM_053064	54331	Hs.187772	NM_053064	ENSG00000186469	GNG2	-	G protein subunit gamma 2	protein-coding
chr17	57228022	57234732	+	intron (NM_001330399, intron 1 of 3)	AluSc|SINE|Alu	1423	NM_001330399	348235	Hs.463607	NM_182620	ENSG00000182628	SKA2	FAM33A	spindle and kinetochore associated complex subunit 2	protein-coding
chrX	41190997	41197705	+	intron (NM_001193416, intron 1 of 16)	CpG	936	NM_001193416	1654	Hs.728563	NM_001356	ENSG00000215301	DDX3X	CAP-Rf|DBX|DDX14|DDX3|HLP2|MRX102	DEAD-box helicase 3 X-linked	protein-coding
chr6	30579920	30586615	+	intron (NM_002714, intron 2 of 19).5	intron (NM_002714, intron 2 of 19).5	1817	NR_072994	5514	Hs.106019	NM_002714	ENSG00000204569	PPP1R10	CAT53|FB19|PNUTS|PP1R10|R111|p99	protein phosphatase 1 regulatory subunit 10	protein-coding
chr6	26155123	26161811	+	exon (NM_138720, exon 1 of 2)	exon (NM_138720, exon 1 of 2)	118	NM_021063	3017	Hs.591797	NM_021063	ENSG00000158373	HIST1H2BD	H2B.1B|H2B/a|H2B/b|H2B/g|H2B/h|H2B/k|H2B/l|H2BFA|H2BFB|H2BFG|H2BFH|H2BFK|H2BFL|HIRIP2|HIST1H2BC|HIST1H2BE|HIST1H2BF|HIST1H2BG|HIST1H2BI|dJ221C16.6	histone cluster 1 H2B family member d	protein-coding
chr4	83290734	83297418	+	intron (NM_031370, intron 1 of 8)	intron (NM_031370, intron 1 of 8)	1073	NM_002138	3184	Hs.480073	NM_002138	ENSG00000138668	HNRNPD	AUF1|AUF1A|HNRPD|P37|hnRNPD0	heterogeneous nuclear ribonucleoprotein D	protein-coding
chr9	109621752	109628431	+	promoter-TSS (NM_001347997)	promoter-TSS (NM_001347997)	-287	NM_021224	58499	Hs.370379	NM_021224	ENSG00000148143	ZNF462	ZFPIP|Zfp462	zinc finger protein 462	protein-coding
chr18	56528356	56535033	+	intron (NM_001318728, intron 1 of 10)	intron (NM_001318728, intron 1 of 10)	371	NM_001318728	55205	Hs.529023	NM_018181	ENSG00000074657	ZNF532	-	zinc finger protein 532	protein-coding
chr2	206545714	206552334	+	intron (NM_018534, intron 1 of 15)	intron (NM_018534, intron 1 of 15)	1800	NM_003872	8828	Hs.471200	NM_003872	ENSG00000118257	NRP2	NP2|NPN2|PRO2714|VEGF165R2	neuropilin 2	protein-coding
chr2	102312656	102319254	+	intron (NM_001242559, intron 2 of 29)	intron (NM_001242559, intron 2 of 29)	1417	NM_145687	9448	Hs.701013	NM_004834	ENSG00000071054	MAP4K4	FLH21957|HEL-S-31|HGK|MEKKK4|NIK	mitogen-activated protein kinase kinase kinase kinase 4	protein-coding
chr2	198361483	198368067	+	promoter-TSS (NM_002157)	promoter-TSS (NM_002157)	54	NM_001202485	100529241	Hs.633165	NM_001202485	ENSG00000270757	HSPE1-MOB4	HSPE1-PHOCN	HSPE1-MOB4 readthrough	protein-coding
chr5	10352275	10358855	+	intron (NM_001270661, intron 1 of 22)	intron (NM_001270661, intron 1 of 22)	1814	NM_001270660	10299	Hs.432862	NM_005885	ENSG00000145495	2006-03-01	DOA10|MARCH-VI|RNF176|TEB4	membrane associated ring-CH-type finger 6	protein-coding
chr17	73770218	73776768	+	3' UTR (NM_005324, exon 4 of 4)	3' UTR (NM_005324, exon 4 of 4)	2523	NM_005324	3021	Hs.180877	NM_005324	ENSG00000132475	H3F3B	H3.3B	H3 histone family member 3B	protein-coding
chr5	17216436	17222957	+	intron (NM_006317, intron 1 of 1)	intron (NM_006317, intron 1 of 1)	2026	NM_006317	10409	Hs.201641	NM_006317	ENSG00000176788	BASP1	CAP-23|CAP23|NAP-22|NAP22	brain abundant membrane attached signal protein 1	protein-coding
chr13	33159375	33165885	+	intron (NM_015032, intron 1 of 34)	intron (NM_015032, intron 1 of 34)	2066	NM_015032	23047	Hs.744901	NM_015032	ENSG00000083642	PDS5B	APRIN|AS3|CG008	PDS5 cohesin associated factor B	protein-coding
chr4	119809352	119815848	+	intron (NM_001128933, intron 1 of 3)	intron (NM_001128933, intron 1 of 3)	2604	NM_001128934	171024	Hs.655519	NM_133477	ENSG00000172403	SYNPO2	-	synaptopodin 2	protein-coding
chr6	26550241	26556721	+	Intergenic	Intergenic	14909	NM_006353	10473	Hs.236774	NM_006353	ENSG00000182952	HMGN4	HMG17L3|NHC	high mobility group nucleosomal binding domain 4	protein-coding
chr12	98907231	98913709	+	promoter-TSS (NR_027157)	promoter-TSS (NR_027157)	-466	NR_027157	100128191	Hs.594042	NR_027157	ENSG00000257167	TMPO-AS1	-	TMPO antisense RNA 1	ncRNA
chr3	143689480	143695953	+	intron (NM_001134470, intron 1 of 2)	intron (NM_001134470, intron 1 of 2)	549	NM_001134470	205428	Hs.288954	NM_173552	ENSG00000181744	DIPK2A	C3orf58|DIA1|GoPro49|HASF	divergent protein kinase domain 2A	protein-coding
chr6	27857285	27863755	+	promoter-TSS (NM_003527)	promoter-TSS (NM_003527)	443	NM_003514	8336	Hs.134999	NM_003514	ENSG00000278677	HIST1H2AM	H2A.1|H2A/n|H2AFN|dJ193B12.1	histone cluster 1 H2A family member m	protein-coding
chr1	43146336	43152766	+	intron (NM_004559, intron 2 of 7)	intron (NM_004559, intron 2 of 7)	893	NR_132737	4904	Hs.473583	NM_004559	ENSG00000065978	YBX1	BP-8|CBF-A|CSDA2|CSDB|DBPB|EFI-A|MDR-NF1|NSEP-1|NSEP1|YB-1|YB1	Y-box binding protein 1	protein-coding
chr1	144926729	144933152	+	intron (NR_144517, intron 7 of 42)	intron (NR_144517, intron 7 of 42)	2425	NM_001002811	9659	Hs.584841	NM_014644	ENSG00000178104	PDE4DIP	CMYA2|MMGL	phosphodiesterase 4D interacting protein	protein-coding
chr1	24301195	24307612	+	non-coding (NR_034035, exon 3 of 7)	non-coding (NR_034035, exon 3 of 7)	2550	NM_001191006	10772	Hs.3530	NM_006625	ENSG00000188529	SRSF10	FUSIP1|FUSIP2|NSSR|PPP1R149|SFRS13|SFRS13A|SRp38|SRrp40|TASR|TASR1|TASR2	serine and arginine rich splicing factor 10	protein-coding
chr1	227501028	227507428	+	intron (NM_014826, intron 1 of 34)	intron (NM_014826, intron 1 of 34)	1598	NM_003607	8476	Hs.35433	NM_003607	ENSG00000143776	CDC42BPA	MRCK|MRCKA|PK428	CDC42 binding protein kinase alpha	protein-coding
chr15	57510010	57516394	+	intron (NM_001306220, intron 1 of 11)	intron (NM_001306220, intron 1 of 11)	1547	NM_207040	6938	Hs.511504	NM_003205	ENSG00000140262	TCF12	CRS3|HEB|HTF4|HsT17266|TCF-12|bHLHb20|p64	transcription factor 12	protein-coding
chr10	80825782	80832163	+	5' UTR (NM_020338, exon 1 of 25)	5' UTR (NM_020338, exon 1 of 25)	180	NM_020338	57178	Hs.193118	NM_020338	ENSG00000108175	ZMIZ1	MIZ|RAI17|TRAFIP10|ZIMP10	zinc finger MIZ-type containing 1	protein-coding
chr22	38896980	38903359	+	intron (NM_006386, intron 1 of 12)	L1ME3E|LINE|L1	2176	NM_001098504	10521	Hs.528305	NM_006386	ENSG00000100201	DDX17	P72|RH70	DEAD-box helicase 17	protein-coding
chr2	208115750	208122113	+	non-coding (NR_110283, exon 1 of 4)	non-coding (NR_110283, exon 1 of 4)	109	NR_110283	101927865	Hs.574609	NR_110283		MYOSLID-AS1	-	MYOSLID antisense RNA 1	ncRNA
chr21	17905570	17911931	+	intron (NR_136547, intron 1 of 2)	intron (NR_136547, intron 1 of 2)	858	NR_136547	388815	Hs.473394	NR_027790		MIR99AHG	C21orf34|C21orf35|LINC00478|MONC	mir-99a-let-7c cluster host gene	ncRNA
chr1	173832042	173838388	+	promoter-TSS (NR_003939)	promoter-TSS (NR_003939)	-49	NR_002750	26806		NR_002750		SNORD44	RNU44|U44	small nucleolar RNA, C/D box 44	snoRNA
chr3	98615400	98621727	+	intron (NM_080927, intron 1 of 15)	MIR|SINE|MIR	1970	NM_080927	131566	Hs.203691	NM_080927	ENSG00000057019	DCBLD2	CLCP1|ESDN	discoidin, CUB and LCCL domain containing 2	protein-coding
chr4	100866298	100872612	+	3' UTR (NM_002106, exon 5 of 5)	3' UTR (NM_002106, exon 5 of 5)	-1572	NM_001278311	79982	Hs.577426	NM_024920	ENSG00000164031	DNAJB14	EGNR9427|PRO34683	DnaJ heat shock protein family (Hsp40) member B14	protein-coding
chr9	3522798	3529092	+	promoter-TSS (NM_001282116)	promoter-TSS (NM_001282116)	56	NM_134428	5991	Hs.136829	NM_002919	ENSG00000080298	RFX3	-	regulatory factor X3	protein-coding
chr1	116915546	116921837	+	intron (NM_001160233, intron 1 of 22)	intron (NM_001160233, intron 1 of 22)	2202	NM_001160233	476	Hs.371889	NM_000701	ENSG00000163399	ATP1A1	CMT2DD|HOMGSMR2	ATPase Na+/K+ transporting subunit alpha 1	protein-coding
chr1	33811607	33817891	+	intron (NM_001330488, intron 7 of 12)	intron (NM_001330488, intron 7 of 12)	750	NM_004427	1912	Hs.524271	NM_004427	ENSG00000134686	PHC2	EDR2|HPH2|PH2	polyhomeotic homolog 2	protein-coding
chr9	80642080	80648331	+	intron (NM_002072, intron 1 of 6)	intron (NM_002072, intron 1 of 6)	1160	NM_002072	2776	Hs.269782	NM_002072	ENSG00000156052	GNAQ	CMC1|G-ALPHA-q|GAQ|SWS	G protein subunit alpha q	protein-coding
chr11	28126597	28132848	+	promoter-TSS (NM_031217)	promoter-TSS (NM_031217)	24	NM_031217	81930	Hs.301052	NM_031217	ENSG00000121621	KIF18A	MS-KIF18A|PPP1R99	kinesin family member 18A	protein-coding
chr7	18556660	18562910	+	intron (NM_001204148, intron 1 of 10)	intron (NM_001204148, intron 1 of 10)	10889	NM_001204147	9734	Hs.196054	NM_014707	ENSG00000048052	HDAC9	HD7|HD7b|HD9|HDAC|HDAC7|HDAC7B|HDAC9B|HDAC9FL|HDRP|MITR	histone deacetylase 9	protein-coding
chr15	57209223	57215471	+	intron (NM_001322156, intron 2 of 21)	intron (NM_001322156, intron 2 of 21)	358	NM_001322165	6938	Hs.511504	NM_003205	ENSG00000140262	TCF12	CRS3|HEB|HTF4|HsT17266|TCF-12|bHLHb20|p64	transcription factor 12	protein-coding
chr5	137906000	137912242	+	intron (NM_004134, intron 3 of 16)	AluSz|SINE|Alu	2197	NM_004134	3313	Hs.184233	NM_004134	ENSG00000113013	HSPA9	CRP40|CSA|EVPLS|GRP-75|GRP75|HEL-S-124m|HSPA9B|MOT|MOT2|MTHSP75|PBP74|SAAN|SIDBA4	heat shock protein family A (Hsp70) member 9	protein-coding
chr15	69108758	69114999	+	intron (NM_006305, intron 1 of 6)	CpG	1383	NM_006305	8125	Hs.458747	NM_006305	ENSG00000140350	ANP32A	C15orf1|HPPCn|I1PP2A|LANP|MAPM|PHAP1|PHAPI|PP32	acidic nuclear phosphoprotein 32 family member A	protein-coding
chr14	64967728	64973962	+	promoter-TSS (NM_001123329)	promoter-TSS (NM_001123329)	-282	NM_006977	7597	Hs.654571	NM_006977	ENSG00000089775	ZBTB25	C14orf51|KUP|ZNF46	zinc finger and BTB domain containing 25	protein-coding
chr1	169074664	169080895	+	intron (NM_001677, intron 1 of 5)	intron (NM_001677, intron 1 of 5)	1832	NM_001677	481	Hs.291196	NM_001677	ENSG00000143153	ATP1B1	ATP1B	ATPase Na+/K+ transporting subunit beta 1	protein-coding
chr15	72518661	72524889	+	intron (NM_001206798, intron 1 of 10)	MIRc|SINE|MIR	288	NM_001206799	5315	Hs.534770	NM_002654	ENSG00000067225	PKM	CTHBP|HEL-S-30|OIP3|PK3|PKM2|TCB|THBP1	pyruvate kinase M1/2	protein-coding
chr1	28831707	28837923	+	promoter-TSS (NR_004404)	promoter-TSS (NR_004404)	-255	NR_004404	26768		NR_004404	ENSG00000200087	SNORA73B	105A|E1c|RNU105A|RNU17B|U17B	small nucleolar RNA, H/ACA box 73B	snoRNA
chr6	16757880	16764095	+	promoter-TSS (NR_136240)	promoter-TSS (NR_136240)	-382	NR_136240	101928433	Hs.408455	NR_136240		LOC101928433	-	uncharacterized LOC101928433	ncRNA
chr6	143162606	143168819	+	intron (NM_006734, intron 1 of 9)	intron (NM_006734, intron 1 of 9)	100626	NM_006734	3097	Hs.510172	NM_006734	ENSG00000010818	HIVEP2	HIV-EP2|MBP-2|MIBP1|MRD43|SHN2|ZAS2|ZNF40B	human immunodeficiency virus type I enhancer binding protein 2	protein-coding
chr9	74975168	74981368	+	intron (NM_001102421, intron 1 of 5)	intron (NM_001102421, intron 1 of 5)	1240	NM_001278244	7763	Hs.406096	NM_006007	ENSG00000107372	ZFAND5	ZA20D2|ZFAND5A|ZNF216	zinc finger AN1-type containing 5	protein-coding
chr11	34071850	34078045	+	intron (NM_005898, intron 2 of 18)	intron (NM_005898, intron 2 of 18)	1717	NM_203364	4076	Hs.471818	NM_005898	ENSG00000135387	CAPRIN1	GPIAP1|GPIP137|GRIP137|M11S1|RNG105|p137GPI	cell cycle associated protein 1	protein-coding
chr1	67891615	67897787	+	intron (NM_001018067, intron 1 of 7)	intron (NM_001018067, intron 1 of 7)	1422	NM_001018067	26135	Hs.530412	NM_015640	ENSG00000142864	SERBP1	CGI-55|CHD3IP|HABP4L|PAI-RBP1|PAIRBP1	SERPINE1 mRNA binding protein 1	protein-coding
chr1	235488609	235494776	+	promoter-TSS (NM_001206794)	promoter-TSS (NM_001206794)	-61	NM_001037277	9453	Hs.730768	NM_004837	ENSG00000152904	GGPS1	GGPPS|GGPPS1	geranylgeranyl diphosphate synthase 1	protein-coding
chr17	79314585	79320740	+	Intergenic	CpG	-13188	NM_178520	284186	Hs.364191	NM_178520		TMEM105	-	TMEM105 long non-coding RNA	ncRNA
chr6	86348429	86354579	+	promoter-TSS (NM_001159675)	promoter-TSS (NM_001159675)	-335	NM_001159675	10492	Hs.571177	NM_006372	ENSG00000135316	SYNCRIP	GRY-RBP|GRYRBP|HNRNPQ|HNRPQ1|NSAP1|PP68|hnRNP-Q	synaptotagmin binding cytoplasmic RNA interacting protein	protein-coding
chr1	172108922	172115071	+	non-coding (NR_038397, exon 1 of 1)	non-coding (NR_038397, exon 1 of 1)	1788	NR_029618	406977		NR_029618	ENSG00000208024	MIR199A2	MIR-199-s|MIRN199A2|mir-199a-2	microRNA 199a-2	ncRNA
chr20	9047403	9053551	+	intron (NM_001172646, intron 1 of 37)	intron (NM_001172646, intron 1 of 37)	776	NM_001172646	5332	Hs.472101	NM_000933	ENSG00000101333	PLCB4	ARCND2|PI-PLC	phospholipase C beta 4	protein-coding
chr5	56467908	56474055	+	promoter-TSS (NM_001127235)	promoter-TSS (NM_001127235)	-294	NM_001127235	65056	Hs.444279	NM_022913	ENSG00000062194	GPBP1	GPBP|SSH6|VASCULIN	GC-rich promoter binding protein 1	protein-coding
chr11	35637556	35643698	+	exon (NM_014344, exon 1 of 1)	exon (NM_014344, exon 1 of 1)	892	NM_014344	24147	Hs.39384	NM_014344	ENSG00000179431	FJX1	-	four-jointed box kinase 1	protein-coding
chr15	75742439	75748578	+	intron (NM_001145357, intron 1 of 20)	CpG-8103	-1421	NM_001145358	25942	Hs.513039	NM_015477	ENSG00000169375	SIN3A	WITKOS	SIN3 transcription regulator family member A	protein-coding
chr10	80998507	81004623	+	intron (NM_020338, intron 7 of 24)	intron (NM_020338, intron 7 of 24)	-105655	NM_005729	10105	Hs.381072	NM_005729	ENSG00000108179	PPIF	CYP3|CyP-M|Cyp-D|CypD	peptidylprolyl isomerase F	protein-coding
chr4	169926525	169932615	+	intron (NM_032783, intron 1 of 4)	intron (NM_032783, intron 1 of 4)	1898	NM_032783	84869	Hs.659311	NM_032783	ENSG00000145439	CBR4	SDR45C1	carbonyl reductase 4	protein-coding
chr6	143263673	143269757	+	promoter-TSS (NM_006734)	promoter-TSS (NM_006734)	-377	NM_006734	3097	Hs.510172	NM_006734	ENSG00000010818	HIVEP2	HIV-EP2|MBP-2|MIBP1|MRD43|SHN2|ZAS2|ZNF40B	human immunodeficiency virus type I enhancer binding protein 2	protein-coding
chr10	120965966	120972042	+	intron (NM_005308, intron 1 of 15)	(T)n|Simple_repeat|Simple_repeat	1807	NM_005308	2869	Hs.524625	NM_005308	ENSG00000198873	GRK5	FP2025|GPRK5	G protein-coupled receptor kinase 5	protein-coding
chr3	111577905	111583977	+	intron (NM_001134439, intron 1 of 17)	AluSx1|SINE|Alu	2373	NM_001134439	90102	Hs.603252	NM_145753	ENSG00000144824	PHLDB2	LL5b|LL5beta	pleckstrin homology like domain family B member 2	protein-coding
chr3	149684667	149690727	+	intron (NM_002628, intron 1 of 2)	intron (NM_002628, intron 1 of 2)	1044	NM_002628	5217	Hs.91747	NM_002628	ENSG00000070087	PFN2	D3S1319E|PFL	profilin 2	protein-coding
chr6	26221853	26227907	+	promoter-TSS (NM_003532)	promoter-TSS (NM_003532)	-503	NM_003532	8353	Hs.443021	NM_003532	ENSG00000274750	HIST1H3E	H3.1|H3/d|H3FD	histone cluster 1 H3 family member e	protein-coding
chr6	27802479	27808532	+	promoter-TSS (NM_003520)	promoter-TSS (NM_003520)	612	NM_003510	8330	Hs.734717	NM_003510	ENSG00000275221	HIST1H2AK	H2A/d|H2AFD	histone cluster 1 H2A family member k	protein-coding
chr3	16553194	16559237	+	promoter-TSS (NM_015150)	promoter-TSS (NM_015150)	-993	NM_015150	23180	Hs.98910	NM_015150	ENSG00000131378	RFTN1	MIG2|PIB10|PIG9|RAFTLIN	raftlin, lipid raft linker 1	protein-coding
chr7	79763149	79769181	+	intron (NM_001256414, intron 1 of 7)	intron (NM_001256414, intron 1 of 7)	1094	NM_001256414	2770	Hs.134587	NM_002069	ENSG00000127955	GNAI1	Gi	G protein subunit alpha i1	protein-coding
chr3	79063458	79069475	+	intron (NM_002941, intron 3 of 30)	intron (NM_002941, intron 3 of 30)	2143	NM_133631	6091	Hs.744218	NM_002941	ENSG00000169855	ROBO1	DUTT1|SAX3	roundabout guidance receptor 1	protein-coding
chr5	14142133	14148111	+	intron (NM_007118, intron 1 of 56)	CpG	1311	NM_007118	7204	Hs.130031	NM_007118	ENSG00000038382	TRIO	ARHGEF23|MEBAS|MRD44|tgat	trio Rho guanine nucleotide exchange factor	protein-coding
chr10	31607349	31613320	+	promoter-TSS (NM_001323677)	promoter-TSS (NM_001323677)	-216	NM_001323676	6935	Hs.124503	NM_030751	ENSG00000148516	ZEB1	AREB6|BZP|DELTAEF1|FECD6|NIL2A|PPCD3|TCF8|ZFHEP|ZFHX1A	zinc finger E-box binding homeobox 1	protein-coding
chr4	160187507	160193476	+	intron (NM_014247, intron 1 of 23)	intron (NM_014247, intron 1 of 23)	1493	NM_014247	9693	Hs.744884	NM_014247	ENSG00000109756	RAPGEF2	CNrasGEF|NRAPGEP|PDZ-GEF1|PDZGEF1|RA-GEF|RA-GEF-1|RAGEF|Rap-GEP|nRap GEP	Rap guanine nucleotide exchange factor 2	protein-coding
chrX	40942909	40948863	+	intron (NM_001039591, intron 1 of 44)	intron (NM_001039591, intron 1 of 44)	998	NM_001039591	8239	Hs.77578	NM_004652	ENSG00000124486	USP9X	DFFRX|FAF|FAM|MRX99|MRXS99F	ubiquitin specific peptidase 9 X-linked	protein-coding
chr3	135910958	135916912	+	promoter-TSS (NM_001145417)	promoter-TSS (NM_001145417)	-625	NM_001145417	55167	Hs.18631	NM_018133	ENSG00000174579	MSL2	MSL-2|MSL2L1|RNF184	MSL complex subunit 2	protein-coding
chr12	6872664	6878614	+	5' UTR (NM_002824, exon 1 of 5)	5' UTR (NM_002824, exon 1 of 5)	156	NM_002824	5763	Hs.504613	NM_002824	ENSG00000159335	PTMS	ParaT	parathymosin	protein-coding
chr2	17933171	17939111	+	intron (NM_001130009, intron 1 of 13)	intron (NM_001130009, intron 1 of 13)	714	NM_001130009	348654	Hs.467793	NM_182625	ENSG00000178295	GEN1	Gen	GEN1 Holliday junction 5' flap endonuclease	protein-coding
chr3	176911516	176917451	+	promoter-TSS (NM_001321193)	promoter-TSS (NM_001321193)	-211	NM_001321195	79718	Hs.714201	NM_024665	ENSG00000177565	TBL1XR1	C21|DC42|IRA1|MRD41|TBLR1	transducin beta like 1 X-linked receptor 1	protein-coding
chr9	102580719	102586654	+	promoter-TSS (NM_173200)	promoter-TSS (NM_173200)	-451	NM_006981	8013	Hs.279522	NM_006981	ENSG00000119508	NR4A3	CHN|CSMF|MINOR|NOR1|TEC	nuclear receptor subfamily 4 group A member 3	protein-coding
chr13	74705333	74711265	+	promoter-TSS (NM_007249)	promoter-TSS (NM_007249)	-233	NM_007249	11278	Hs.373857	NM_007249	ENSG00000118922	KLF12	AP-2rep|AP2REP|HSPC122	Kruppel like factor 12	protein-coding
chr17	27050358	27056272	+	promoter-TSS (NM_138463)	promoter-TSS (NM_138463)	-85	NM_138463	116238	Hs.499952	NM_138463	ENSG00000160606	TLCD1	-	TLC domain containing 1	protein-coding
chr1	93810178	93816088	+	intron (NM_001938, intron 1 of 2)	intron (NM_001938, intron 1 of 2)	1655	NM_001938	1810	Hs.348418	NM_001938	ENSG00000117505	DR1	NC2|NC2-BETA|NC2B|NCB2	down-regulator of transcription 1	protein-coding
chr10	33619280	33625168	+	intron (NM_001024628, intron 1 of 11)	intron (NM_001024628, intron 1 of 11)	1609	NM_003873	8829	Hs.131704	NM_003873	ENSG00000099250	NRP1	BDCA4|CD304|NP1|NRP|VEGF165R	neuropilin 1	protein-coding
chr3	23955210	23961071	+	promoter-TSS (NM_001253384)	promoter-TSS (NM_001253384)	-155	NM_001253379	6138	Hs.381219	NM_002948	ENSG00000174748	RPL15	DBA12|EC45|L15|RPL10|RPLY10|RPYL10	ribosomal protein L15	protein-coding
chr10	65023956	65029809	+	intron (NM_032776, intron 2 of 25)	intron (NM_032776, intron 2 of 25)	2101	NR_134512	221037	Hs.413416	NM_004241	ENSG00000171988	JMJD1C	KDM3C|TRIP-8|TRIP8	jumonji domain containing 1C	protein-coding
chr12	22777056	22782900	+	intron (NM_018638, intron 1 of 7)	intron (NM_018638, intron 1 of 7)	1902	NM_001039481	55500	Hs.29464	NM_018638	ENSG00000139163	ETNK1	EKI|EKI 1|EKI1|Nbla10396	ethanolamine kinase 1	protein-coding
chr13	97873615	97879459	+	intron (NM_001306070, intron 1 of 7)	intron (NM_001306070, intron 1 of 7)	1987	NM_144778	10150	Hs.657347	NM_144778	ENSG00000139793	MBNL2	MBLL|MBLL39|PRO2032	muscleblind like splicing regulator 2	protein-coding
chr15	79164148	79169982	+	intron (NM_001265604, intron 1 of 11)	AluJb|SINE|Alu	1734	NM_001265604	10933	Hs.374503	NM_006791	ENSG00000185787	MORF4L1	Eaf3|FWP006|HsT17725|MEAF3|MORFRG15|MRG15|S863-6	mortality factor 4 like 1	protein-coding
chr17	56061404	56067219	+	intron (NM_001330393, intron 1 of 6)	intron (NM_001330393, intron 1 of 6)	1304	NM_007146	7716	Hs.463569	NM_007146	ENSG00000136451	VEZF1	DB1|ZNF161	vascular endothelial zinc finger 1	protein-coding
chr21	34912827	34918620	+	promoter-TSS (NM_001136005)	promoter-TSS (NM_001136005)	379	NM_001291412	6651	Hs.517262	NM_003103	ENSG00000159140	SON	BASS1|C21orf50|DBP-5|NREBP|SON3|TOKIMS	SON DNA binding protein	protein-coding
chr10	112630653	112636441	+	intron (NM_145341, intron 1 of 12)	intron (NM_145341, intron 1 of 12)	1994	NM_145341	27250	Hs.711490	NM_014456	ENSG00000150593	PDCD4	H731	programmed cell death 4	protein-coding
chr12	46658847	46664634	+	promoter-TSS (NM_001278390)	promoter-TSS (NM_001278390)	30	NM_001278390	81539	Hs.533770	NM_030674	ENSG00000111371	SLC38A1	ATA1|NAT2|SAT1|SNAT1	solute carrier family 38 member 1	protein-coding
chr5	115906824	115912598	+	intron (NM_001300780, intron 1 of 19)	CpG	911	NM_020796	57556	Hs.156967	NM_020681	ENSG00000092421	SEMA6A	HT018|SEMA|SEMA6A1|SEMAQ|VIA	semaphorin 6A	protein-coding
chr1	23666376	23672149	+	intron (NM_005826, intron 1 of 10)	intron (NM_005826, intron 1 of 10)	1595	NM_001297621	10236	Hs.373763	NM_005826	ENSG00000125944	HNRNPR	HNRPR|hnRNP-R	heterogeneous nuclear ribonucleoprotein R	protein-coding
chr10	32663309	32669074	+	intron (NM_001282391, intron 1 of 13)	intron (NM_001282391, intron 1 of 13)	1535	NM_001282391	80314	Hs.167805	NM_025209	ENSG00000120616	EPC1	Epl1	enhancer of polycomb homolog 1	protein-coding
chr7	20368759	20374522	+	promoter-TSS (NR_110120)	promoter-TSS (NR_110120)	-255	NR_110119	101927811	Hs.285724	NR_110119	ENSG00000271133	LOC101927811	-	uncharacterized LOC101927811	ncRNA
chr1	67394409	67400164	+	intron (NM_001077704, intron 1 of 13)	intron (NM_001077704, intron 1 of 13)	1360	NM_001077701	57708	Hs.605432	NM_020948	ENSG00000198160	MIER1	ER1|MI-ER1	MIER1 transcriptional regulator	protein-coding
chr2	68475997	68481751	+	intron (NM_000945, intron 1 of 5)	intron (NM_000945, intron 1 of 5)	777	NM_000945	5534	Hs.280604	NM_000945	ENSG00000221823	PPP3R1	CALNB1|CNB|CNB1	protein phosphatase 3 regulatory subunit B, alpha	protein-coding
chr17	57694743	57700481	+	intron (NM_001288653, intron 1 of 31)	intron (NM_001288653, intron 1 of 31)	562	NM_004859	1213	Hs.491351	NM_004859	ENSG00000141367	CLTC	CHC|CHC17|CLH-17|CLTCL2|Hc|MRD56	clathrin heavy chain	protein-coding
chr5	148926201	148931937	+	intron (NM_001025105, intron 2 of 10)	intron (NM_001025105, intron 2 of 10)	825	NM_001271742	1452	Hs.529862	NM_001892	ENSG00000113712	CSNK1A1	CK1|CK1a|CKIa|HEL-S-77p|HLCDGP1|PRO2975	casein kinase 1 alpha 1	protein-coding
chr13	52022974	52028698	+	intron (NM_001039938, intron 2 of 2)	CpG	1439	NM_001039938	26512	Hs.439440	NM_012141	ENSG00000102786	INTS6	DBI-1|DDX26|DDX26A|DICE1|HDB|INT6|Notchl2	integrator complex subunit 6	protein-coding
chr12	116710788	116716495	+	intron (NM_015335, intron 1 of 30)	intron (NM_015335, intron 1 of 30)	1350	NM_015335	23389	Hs.603766	NM_015335	ENSG00000123066	MED13L	MRFACD|PROSIT240|THRAP2|TRAP240L	mediator complex subunit 13L	protein-coding
chr12	19281477	19287179	+	intron (NM_001143821, intron 2 of 27)	intron (NM_001143821, intron 2 of 27)	1702	NM_019012	54477	Hs.188614	NM_019012	ENSG00000052126	PLEKHA5	PEPP-2|PEPP2	pleckstrin homology domain containing A5	protein-coding
chr6	26269395	26275093	+	promoter-TSS (NM_003525)	promoter-TSS (NM_003525)	-632	NM_003534	8355	Hs.247813	NM_003534	ENSG00000273983	HIST1H3G	H3/h|H3FH	histone cluster 1 H3 family member g	protein-coding
chr16	57217975	57223669	+	promoter-TSS (NM_024946)	promoter-TSS (NM_024946)	626	NM_133368	89970	Hs.460885	NM_133368	ENSG00000159579	RSPRY1	SEMDFA	ring finger and SPRY domain containing 1	protein-coding
chr10	3823027	3828721	+	intron (NM_001300, intron 1 of 3)	intron (NM_001300, intron 1 of 3)	1599	NM_001160125	1316	Hs.4055	NM_001300	ENSG00000067082	KLF6	BCD1|CBA1|COPEB|CPBP|GBF|PAC1|ST12|ZF9	Kruppel like factor 6	protein-coding
chr6	153300737	153306424	+	intron (NM_001142522, intron 1 of 4)	CpG	637	NM_012177	26271	Hs.520506	NM_012177	ENSG00000112029	FBXO5	EMI1|FBX5|Fbxo31	F-box protein 5	protein-coding
chr14	62228432	62234112	+	intron (NM_003082, intron 1 of 9)	MIRb|SINE|MIR	2197	NM_003082	6617	Hs.179312	NM_003082	ENSG00000023608	SNAPC1	PTFgamma|SNAP43	small nuclear RNA activating complex polypeptide 1	protein-coding
chr5	52093362	52099039	+	5' UTR (NM_015946, exon 2 of 3)	5' UTR (NM_015946, exon 2 of 3)	12064	NM_181501	3672	Hs.644352	NM_181501	ENSG00000213949	ITGA1	CD49a|VLA1	integrin subunit alpha 1	protein-coding
chr10	112677344	112683018	+	intron (NR_136749, intron 1 of 7)	intron (NR_136749, intron 1 of 7)	880	NM_001269039	8036	Hs.104315	NM_007373	ENSG00000108061	SHOC2	SIAA0862|SOC2|SUR8	SHOC2 leucine rich repeat scaffold protein	protein-coding
chr15	70386485	70392151	+	promoter-TSS (NM_001282981)	promoter-TSS (NM_001282981)	-227	NM_001282981	7090	Hs.287362	NM_005078	ENSG00000140332	TLE3	ESG|ESG3|GRG3|HsT18976	TLE family member 3, transcriptional corepressor	protein-coding
chr5	95064497	95070149	+	5' UTR (NM_014899, exon 1 of 12)	5' UTR (NM_014899, exon 1 of 12)	473	NM_014899	22836	Hs.445030	NM_014899	ENSG00000164292	RHOBTB3	-	Rho related BTB domain containing 3	protein-coding
chr8	28746424	28752070	+	intron (NM_001324388, intron 1 of 9)	intron (NM_001324388, intron 1 of 9)	414	NM_001324382	79618	Hs.563560	NM_024567	ENSG00000147421	HMBOX1	HNF1LA|HOT1|PBHNF	homeobox containing 1	protein-coding
chr3	141593825	141599470	+	intron (NM_001679, intron 1 of 6)	intron (NM_001679, intron 1 of 6)	1213	NM_001679	483	Hs.477789	NM_001679	ENSG00000069849	ATP1B3	ATPB-3|CD298	ATPase Na+/K+ transporting subunit beta 3	protein-coding
chr17	39844455	39850087	+	3' UTR (NM_005801, exon 4 of 4)	3' UTR (NM_005801, exon 4 of 4)	2144	NM_005801	10209	Hs.150580	NM_005801	ENSG00000173812	EIF1	A121|EIF-1|EIF1A|ISO1|SUI1	eukaryotic translation initiation factor 1	protein-coding
chr6	111194776	111200400	+	intron (NM_001287216, intron 1 of 4)	intron (NM_001287216, intron 1 of 4)	1601	NM_001287214	262	Hs.159118	NM_001634	ENSG00000123505	AMD1	ADOMETDC|AMD|SAMDC	adenosylmethionine decarboxylase 1	protein-coding
chr20	34326000	34331617	+	non-coding (NR_040724, exon 2 of 18)	non-coding (NR_040724, exon 2 of 18)	1450	NM_001242599	9584	Hs.282901	NM_004902	ENSG00000131051	RBM39	CAPER|CAPERalpha|FSAP59|HCC1|RNPC2	RNA binding motif protein 39	protein-coding
chr2	58463587	58469200	+	intron (NM_001114636, intron 1 of 13)	L1MC4|LINE|L1	2122	NM_001114636	55120	Hs.631890	NM_018062	ENSG00000115392	FANCL	FAAP43|PHF9|POG	FA complementation group L	protein-coding
chr3	29373627	29379236	+	intron (NM_001003792, intron 1 of 13)	intron (NM_001003792, intron 1 of 13)	53628	NM_001177711	27303	Hs.221436	NM_014483	ENSG00000144642	RBMS3	-	RNA binding motif single stranded interacting protein 3	protein-coding
chr3	108304620	108310226	+	promoter-TSS (NM_014648)	promoter-TSS (NM_014648)	-914	NM_014648	9666	Hs.409210	NM_014648	ENSG00000198919	DZIP3	PPP1R66|UURF2|hRUL138	DAZ interacting zinc finger protein 3	protein-coding
chr5	180668313	180673915	+	promoter-TSS (NM_006098)	promoter-TSS (NM_006098)	-208	NM_006098	10399	Hs.5662	NM_006098	ENSG00000204628	RACK1	GNB2L1|Gnb2-rs1|H12.3|HLC-7|PIG21	receptor for activated C kinase 1	protein-coding
chr4	103744636	103750226	+	promoter-TSS (NM_001300795)	promoter-TSS (NM_001300795)	-414	NM_001300795	7323	Hs.518773	NM_003340	ENSG00000109332	UBE2D3	E2(17)KB3|UBC4/5|UBCH5C	ubiquitin conjugating enzyme E2 D3	protein-coding
chr4	41360322	41365897	+	intron (NM_014988, intron 1 of 26)	CpG	461	NM_001330791	22998	Hs.335163	NM_014988	ENSG00000064042	LIMCH1	LIMCH1A|LMO7B	LIM and calponin homology domains 1	protein-coding
chr17	73145889	73151462	+	intron (NM_001002033, intron 1 of 5)	intron (NM_001002033, intron 1 of 5)	713	NM_001288610	51155	Hs.532803	NM_016185	ENSG00000189159	JPT1	ARM2|HN1|HN1A	Jupiter microtubule associated homolog 1	protein-coding
chr2	178125319	178130879	+	intron (NM_001313902, intron 1 of 3)	intron (NM_001313902, intron 1 of 3)	760	NM_001313901	4780	Hs.744006	NM_006164	ENSG00000116044	NFE2L2	HEBP1|IMDDHH|NRF2	nuclear factor, erythroid 2 like 2	protein-coding
chr19	1247499	1253052	+	5' UTR (NM_177401, exon 2 of 8)	5' UTR (NM_177401, exon 2 of 8)	1723	NM_177401	90007	Hs.465529	NM_177401	ENSG00000167470	MIDN	-	midnolin	protein-coding
chr1	183601500	183607049	+	promoter-TSS (NM_015149)	promoter-TSS (NM_015149)	802	NM_001270439	10092	Hs.518609	NM_005717	ENSG00000162704	ARPC5	ARC16|dJ127C7.3|p16-Arc	actin related protein 2/3 complex subunit 5	protein-coding
chr13	49683828	49689351	+	intron (NM_014923, intron 1 of 23)	intron (NM_014923, intron 1 of 23)	2150	NM_014923	22862	Hs.508010	NM_014923	ENSG00000102531	FNDC3A	FNDC3|HUGO|bA203I16.1|bA203I16.5	fibronectin type III domain containing 3A	protein-coding
chr14	32544541	32550063	+	intron (NM_001173, intron 1 of 6)	intron (NM_001173, intron 1 of 6)	807	NM_001030055	394	Hs.592313	NM_001173	ENSG00000100852	ARHGAP5	GFI2|RhoGAP5|p190-B|p190BRhoGAP	Rho GTPase activating protein 5	protein-coding
chr12	104679658	104685168	+	intron (NM_001261445, intron 1 of 14)	intron (NM_001261445, intron 1 of 14)	1953	NM_001261446	7296	Hs.654922	NM_003330	ENSG00000198431	TXNRD1	GRIM-12|TR|TR1|TRXR1|TXNR	thioredoxin reductase 1	protein-coding
chr10	28966427	28971930	+	intron (NM_012342, intron 1 of 2)	intron (NM_012342, intron 1 of 2)	2754	NM_012342	25805	Hs.533336	NM_012342	ENSG00000095739	BAMBI	NMA	BMP and activin membrane bound inhibitor	protein-coding
chr7	36429446	36434948	+	intron (NM_001284302, intron 1 of 22)	intron (NM_001284302, intron 1 of 22)	-2463	NM_001100425	23366	Hs.6224	NM_015314	ENSG00000164542	KIAA0895	-	KIAA0895	protein-coding
chr11	10827136	10832637	+	promoter-TSS (NM_001172705)	promoter-TSS (NM_001172705)	-343	NM_001172705	1982	Hs.183684	NM_001418	ENSG00000110321	EIF4G2	AAG1|DAP5|NAT1|P97	eukaryotic translation initiation factor 4 gamma 2	protein-coding
chr11	120205683	120211180	+	intron (NM_015313, intron 1 of 40)	intron (NM_015313, intron 1 of 40)	813	NM_015313	23365	Hs.24598	NM_015313	ENSG00000196914	ARHGEF12	LARG|PRO2792	Rho guanine nucleotide exchange factor 12	protein-coding
chr5	106835973	106841460	+	intron (NM_001962, intron 1 of 4)	intron (NM_001962, intron 1 of 4)	167880	NM_001962	1946	Hs.288741	NM_001962	ENSG00000184349	EFNA5	AF1|EFL5|EPLG7|GLC1M|LERK7|RAGS	ephrin A5	protein-coding
chr4	57330835	57336319	+	promoter-TSS (NM_006947)	promoter-TSS (NM_006947)	-185	NM_006947	6731	Hs.237825	NM_006947	ENSG00000174780	SRP72	BMFF|BMFS1|HEL103	signal recognition particle 72	protein-coding
chr1	244996348	245001825	+	intron (NR_132419, intron 1 of 2)	CpG	308	NM_001312874	116228	Hs.411490	NM_198076	ENSG00000203667	COX20	FAM36A	cytochrome c oxidase assembly factor COX20	protein-coding
chr3	178864114	178869589	+	intron (NM_006218, intron 1 of 20)	CpG	540	NM_006218	5290	Hs.553498	NM_006218	ENSG00000121879	PIK3CA	CLAPO|CLOVE|CWS5|MCAP|MCM|MCMTC|PI3K|PI3K-alpha|p110-alpha	phosphatidylinositol-4,5-bisphosphate 3-kinase catalytic subunit alpha	protein-coding
chr2	203239474	203244940	+	exon (NM_001204, exon 1 of 13)	exon (NM_001204, exon 1 of 13)	1157	NM_001204	659	Hs.471119	NM_001204	ENSG00000204217	BMPR2	BMPR-II|BMPR3|BMR2|BRK-3|POVD1|PPH1|T-ALK	bone morphogenetic protein receptor type 2	protein-coding
chr3	156874042	156879507	+	intron (NM_020307, intron 2 of 10)	intron (NM_020307, intron 2 of 10)	1775	NM_001308185	57018	Hs.4859	NM_020307	ENSG00000163660	CCNL1	ANIA6A|BM-001|PRO1073|ania-6a	cyclin L1	protein-coding
chr6	42748037	42753491	+	promoter-TSS (NR_134654)	promoter-TSS (NR_134654)	-470	NR_134654	401261	Hs.656652	NM_001004322		LOC401261	-	uncharacterized LOC401261	ncRNA
chr17	44267347	44272796	+	promoter-TSS (NM_001193466)	promoter-TSS (NM_001193466)	95	NM_001193466	284058	Hs.648744	NM_015443	ENSG00000120071	KANSL1	CENP-36|KDVS|KIAA1267|MSL1v1|NSL1|hMSL1v1	KAT8 regulatory NSL complex subunit 1	protein-coding
chr6	28907479	28912926	+	Intergenic	Intergenic	-1359	NR_103538	729583	Hs.453549	NR_103538		LINC01556	C6orf100|dJ25J6.5	long intergenic non-protein coding RNA 1556	ncRNA
chr1	243414896	243420335	+	intron (NM_001042404, intron 1 of 18)	intron (NM_001042404, intron 1 of 18)	1093	NM_001042404	9859	Hs.533635	NM_014812	ENSG00000143702	CEP170	FAM68A|KAB|KIAA0470	centrosomal protein 170	protein-coding
chr9	134268254	134273690	+	Intergenic	Intergenic	-34505	NM_013318	84726	Hs.743955	NM_013318	ENSG00000130723	PRRC2B	BAT2L|BAT2L1|KIAA0515|LQFBS-1	proline rich coiled-coil 2B	protein-coding
chr12	57911684	57917119	+	promoter-TSS (NM_004083)	promoter-TSS (NM_004083)	-101	NM_001195056	1649	Hs.505777	NM_004083	ENSG00000175197	DDIT3	AltDDIT3|C/EBPzeta|CEBPZ|CHOP|CHOP-10|CHOP10|GADD153	DNA damage inducible transcript 3	protein-coding
chr16	73086539	73091957	+	intron (NM_001164766, intron 1 of 8)	intron (NM_001164766, intron 1 of 8)	3286	NM_001164766	463	Hs.598297	NM_006885	ENSG00000140836	ZFHX3	ATBF1|ATBT|ZNF927	zinc finger homeobox 3	protein-coding
chr12	56508632	56514039	+	promoter-TSS (NM_001303124)	promoter-TSS (NM_001303124)	-669	NM_032786	84872	Hs.632706	NM_032786	ENSG00000135482	ZC3H10	ZC3HDC10	zinc finger CCCH-type containing 10	protein-coding
chr5	108742413	108747816	+	intron (NM_014819, intron 1 of 9)	CpG	561	NM_014819	9867	Hs.483036	NM_014819	ENSG00000198961	PJA2	Neurodap1|RNF131	praja ring finger ubiquitin ligase 2	protein-coding
chr12	80324807	80330208	+	intron (NM_001244990, intron 2 of 24)	intron (NM_001244990, intron 2 of 24)	1224	NM_001244992	4659	Hs.49582	NM_002480	ENSG00000058272	PPP1R12A	M130|MBS|MYPT1	protein phosphatase 1 regulatory subunit 12A	protein-coding
chr5	73933797	73939196	+	non-coding (NR_046318, exon 1 of 2)	non-coding (NR_046318, exon 1 of 2)	648	NM_001292004	3074	Hs.69293	NM_000521	ENSG00000049860	HEXB	ENC-1AS|HEL-248|HEL-S-111	hexosaminidase subunit beta	protein-coding
chr7	111842599	111847990	+	intron (NM_014705, intron 1 of 51)	intron (NM_014705, intron 1 of 51)	1168	NM_014705	9732	Hs.654652	NM_014705	ENSG00000128512	DOCK4	-	dedicator of cytokinesis 4	protein-coding
chr5	126111198	126116574	+	intron (NR_134488, intron 1 of 11)	CpG	1041	NM_001198557	4001	Hs.89497	NM_005573	ENSG00000113368	LMNB1	ADLD|LMN|LMN2|LMNB	lamin B1	protein-coding
chr20	5096055	5101431	+	intron (NM_182649, intron 3 of 5)	intron (NM_182649, intron 3 of 5)	-1489	NR_028370	100302739	Hs.744934	NR_028370		PCNA-AS1	PCNA-AS|PCNAAS	PCNA antisense RNA 1	ncRNA
chr5	93951545	93956921	+	promoter-TSS (NM_032290)	promoter-TSS (NM_032290)	76	NM_173665	285600	Hs.425123	NM_173665	ENSG00000185261	KIAA0825	C5orf36	KIAA0825	protein-coding
chr1	100502055	100507429	+	intron (NM_033055, intron 1 of 11)	intron (NM_033055, intron 1 of 11)	953	NM_033055	64645	Hs.124156	NM_033055	ENSG00000156875	MFSD14A	HIAT1	major facilitator superfamily domain containing 14A	protein-coding
chr5	72142900	72148262	+	intron (NM_002270, intron 2 of 24)	intron (NM_002270, intron 2 of 24)	1651	NM_153188	3842	Hs.482497	NM_002270	ENSG00000083312	TNPO1	IPO2|KPNB2|MIP|MIP1|TRN	transportin 1	protein-coding
chr16	9183543	9188904	+	intron (NM_014117, intron 1 of 3)	CpG-8843	686	NM_014117	29035	Hs.221497	NM_014117	ENSG00000182831	C16orf72	PRO0149	chromosome 16 open reading frame 72	protein-coding
chr2	20547233	20552590	+	intron (NM_015317, intron 1 of 20)	intron (NM_015317, intron 1 of 20)	700	NM_001282752	23369	Hs.467824	NM_015317	ENSG00000055917	PUM2	PUMH2|PUML2	pumilio RNA binding family member 2	protein-coding
chr8	26433706	26439063	+	intron (NM_001244604, intron 1 of 13)	CpG	463	NM_001244604	1808	Hs.593187	NM_001386	ENSG00000092964	DPYSL2	CRMP-2|CRMP2|DHPRP2|DRP-2|DRP2|N2A3|ULIP-2|ULIP2	dihydropyrimidinase like 2	protein-coding
chr16	24550286	24555641	+	intron (NM_032626, intron 1 of 2)	intron (NM_032626, intron 1 of 2)	2055	NM_032626	5930	Hs.188553	NM_006910	ENSG00000122257	RBBP6	MY038|P2P-R|PACT|RBQ-1|SNAMA	RB binding protein 6, ubiquitin ligase	protein-coding
chr2	181845851	181851205	+	intron (NM_182678, intron 3 of 6)	intron (NM_182678, intron 3 of 6)	2677	NM_001278554	10477	Hs.470804	NM_006357	ENSG00000170035	UBE2E3	UBCH9|UbcM2	ubiquitin conjugating enzyme E2 E3	protein-coding
chr11	93516932	93522285	+	intron (NM_004268, intron 1 of 11)	L1ME3C|LINE|L1	2203	NM_004268	9440	Hs.444931	NM_004268	ENSG00000042429	MED17	CRSP6|CRSP77|DRIP80|SRB4|TRAP80	mediator complex subunit 17	protein-coding
chr17	73027999	73033350	+	intron (NR_110835, intron 2 of 7)	intron (NR_110835, intron 2 of 7)	2012	NR_110835	23510	Hs.514468	NM_015353	ENSG00000180901	KCTD2	-	potassium channel tetramerization domain containing 2	protein-coding
chr7	116658956	116664300	+	intron (NM_018412, intron 1 of 14)	intron (NM_018412, intron 1 of 14)	1363	NR_106748	102466616		NR_106748	ENSG00000283923	MIR6132	hsa-mir-6132	microRNA 6132	ncRNA
chr11	122929774	122935099	+	intron (NM_153201, intron 1 of 7)	CpG	607	NM_006597	3312	Hs.180414	NM_006597	ENSG00000109971	HSPA8	HEL-33|HEL-S-72p|HSC54|HSC70|HSC71|HSP71|HSP73|HSPA10|LAP-1|LAP1|NIP71	heat shock protein family A (Hsp70) member 8	protein-coding
chr8	81396993	81402312	+	exon (NM_023929, exon 1 of 7)	exon (NM_023929, exon 1 of 7)	1204	NM_023929	65986	Hs.591868	NM_023929	ENSG00000205189	ZBTB10	RINZF	zinc finger and BTB domain containing 10	protein-coding
chr7	44920724	44926042	+	3' UTR (NM_033224, exon 1 of 1)	3' UTR (NM_033224, exon 1 of 1)	1601	NM_033224	5814	Hs.349150	NM_033224	ENSG00000146676	PURB	PURBETA	purine rich element binding protein B	protein-coding
chr17	48940741	48946057	+	promoter-TSS (NR_038458)	promoter-TSS (NR_038458)	316	NM_001243885	10140	Hs.703321	NM_005749	ENSG00000141232	TOB1	APRO5|APRO6|PIG49|TOB|TROB|TROB1	transducer of ERBB2, 1	protein-coding
chr21	40716334	40721646	+	intron (NM_004965, intron 4 of 5)	(CA)n|Simple_repeat|Simple_repeat	2057	NM_004965	3150	Hs.356285	NM_004965	ENSG00000205581	HMGN1	HMG14	high mobility group nucleosome binding domain 1	protein-coding
chr14	62073593	62078897	+	intron (NR_039985, intron 1 of 2)	intron (NR_039985, intron 1 of 2)	-38874	NR_110416	101927780	Hs.254789	NR_110416	ENSG00000250548	LINC01303	-	long intergenic non-protein coding RNA 1303	ncRNA
chr2	175867336	175872638	+	promoter-TSS (NM_001822)	promoter-TSS (NM_001822)	-6	NM_001822	1123	Hs.380138	NM_001822	ENSG00000128656	CHN1	ARHGAP2|CHN|DURS2|NC|RHOGAP2	chimerin 1	protein-coding
chr2	151339275	151344577	+	intron (NM_005168, intron 3 of 5)	CpG	2283	NM_005168	390	Hs.6838	NM_005168	ENSG00000115963	RND3	ARHE|Rho8|RhoE|memB	Rho family GTPase 3	protein-coding
chr1	29062021	29067314	+	intron (NM_016258, intron 2 of 4)	intron (NM_016258, intron 2 of 4)	1215	NM_001172828	51441	Hs.532286	NM_016258	ENSG00000198492	YTHDF2	CAHL|HGRG8|NY-REN-2	YTH N6-methyladenosine RNA binding protein 2	protein-coding
chr5	133558224	133563516	+	promoter-TSS (NR_037434)	promoter-TSS (NR_037434)	-578	NR_037434	100500905		NR_037434	ENSG00000266751	MIR3661	mir-3661	microRNA 3661	ncRNA
chr6	82458797	82464085	+	exon (NM_017633, exon 2 of 3)	exon (NM_017633, exon 2 of 3)	987	NM_017633	55603	Hs.10784	NM_017633	ENSG00000112773	TENT5A	C6orf37|FAM46A|OI18|XTP11	terminal nucleotidyltransferase 5A	protein-coding
chr1	16173391	16178677	+	intron (NM_015001, intron 1 of 14)	CpG	-1392	NR_024279	729614	Hs.119298	NR_024279	ENSG00000179743	FLJ37453	-	uncharacterized LOC729614	ncRNA
chr2	28972821	28978100	+	intron (NM_206876, intron 2 of 8)	intron (NM_206876, intron 2 of 8)	834	NM_002709	5500	Hs.702907	NM_002709	ENSG00000213639	PPP1CB	HEL-S-80p|NSLH2|PP-1B|PP1B|PP1beta|PPP1CD	protein phosphatase 1 catalytic subunit beta	protein-coding
chr2	183898642	183903920	+	intron (NM_205842, intron 1 of 31)	intron (NM_205842, intron 1 of 31)	2305	NM_205842	10787	Hs.603732	NM_013436	ENSG00000061676	NCKAP1	HEM2|NAP1|NAP125|p125Nap1	NCK associated protein 1	protein-coding
chr1	245132187	245137465	+	promoter-TSS (NR_111907)	promoter-TSS (NR_111907)	-655	NR_111907	101928068	Hs.134857	NR_111907		LOC101928068	-	uncharacterized LOC101928068	ncRNA
chr15	59037707	59042981	+	intron (NM_001320570, intron 1 of 14)	intron (NM_001320570, intron 1 of 14)	1833	NM_001110	102	Hs.172028	NM_001110	ENSG00000137845	ADAM10	AD10|AD18|CD156c|CDw156|HsT18717|MADM|RAK|kuz	ADAM metallopeptidase domain 10	protein-coding
chr10	77158018	77163290	+	promoter-TSS (NR_024421)	promoter-TSS (NR_024421)	-632	NR_024421	100131213	Hs.534598	NR_024421	ENSG00000237149	ZNF503-AS2	C10orf41|NCRNA00245	ZNF503 antisense RNA 2	ncRNA
chr17	48795979	48801246	+	intron (NM_001330330, intron 1 of 10)	intron (NM_001330330, intron 1 of 10)	1686	NM_006107	51747	Hs.130293	NM_006107	ENSG00000108848	LUC7L3	CRA|CREAP-1|CROP|LUC7A|OA48-18|hLuc7A	LUC7 like 3 pre-mRNA splicing factor	protein-coding
chr2	201724559	201729825	+	intron (NR_027855, intron 1 of 11)	LTR7B|LTR|ERV1	2092	NM_001162407	1195	Hs.433732	NM_004071	ENSG00000013441	CLK1	CLK|CLK/STY|STY	CDC like kinase 1	protein-coding
chr6	26122495	26127758	+	promoter-TSS (NM_003526)	promoter-TSS (NM_003526)	753	NM_003512	8334	Hs.484950	NM_003512	ENSG00000180573	HIST1H2AC	H2A/l|H2AFL|dJ221C16.4	histone cluster 1 H2A family member c	protein-coding
chr2	29117497	29122759	+	intron (NM_015131, intron 1 of 17)	Charlie16a|DNA|hAT-Charlie	2619	NM_015131	23160	Hs.622982	NM_015131	ENSG00000163811	WDR43	NET12|UTP5	WD repeat domain 43	protein-coding
chr20	30191753	30197009	+	promoter-TSS (NR_036161)	promoter-TSS (NR_036161)	-608	NR_036161	100422904		NR_036161	ENSG00000264395	MIR3193	-	microRNA 3193	ncRNA
chr17	42295334	42300576	+	promoter-TSS (NM_001076684)	promoter-TSS (NM_001076684)	295	NM_001076683	7343	Hs.89781	NM_014233	ENSG00000108312	UBTF	CONDBA|NOR-90|UBF|UBF-1|UBF1|UBF2	upstream binding transcription factor	protein-coding
chr2	179341099	179346331	+	promoter-TSS (NM_181342)	promoter-TSS (NM_181342)	-360	NM_181342	51661	Hs.410378	NM_016105	ENSG00000079150	FKBP7	FKBP23|PPIase	FKBP prolyl isomerase 7	protein-coding
chr12	57077489	57082720	+	intron (NM_006601, intron 1 of 7)	intron (NM_006601, intron 1 of 7)	1677	NR_104219	10728	Hs.50425	NM_006601	ENSG00000110958	PTGES3	P23|TEBP|cPGES	prostaglandin E synthase 3	protein-coding
chr1	145395087	145400304	+	intron (NM_001039703, intron 68 of 85)	intron (NM_001039703, intron 68 of 85)	-15291	NR_125967	101928979	Hs.735893	NR_125967	ENSG00000233396	LINC01719	-	long intergenic non-protein coding RNA 1719	ncRNA
chr1	164527607	164532822	+	intron (NM_001204963, intron 1 of 8)	intron (NM_001204963, intron 1 of 8)	1617	NM_002585	5087	Hs.557097	NM_002585	ENSG00000185630	PBX1	CAKUHED	PBX homeobox 1	protein-coding
chr12	6641468	6646682	+	promoter-TSS (NM_001256799)	promoter-TSS (NM_001256799)	250	NM_001289746	2597	Hs.544577	NM_002046	ENSG00000111640	GAPDH	G3PD|GAPD|HEL-S-162eP	glyceraldehyde-3-phosphate dehydrogenase	protein-coding
chr3	101401031	101406241	+	intron (NM_000986, intron 3 of 5)	AluJb|SINE|Alu	1927	NM_000986	6152	Hs.477028	NM_000986	ENSG00000114391	RPL24	HEL-S-310|L24	ribosomal protein L24	protein-coding
chr11	82867193	82872395	+	intron (NM_001346414, intron 1 of 15)	intron (NM_001346414, intron 1 of 15)	1657	NM_001346414	51585	Hs.128959	NM_015885	ENSG00000165494	PCF11	-	PCF11 cleavage and polyadenylation factor subunit	protein-coding
chr11	33277441	33282641	+	5' UTR (NM_001278162, exon 1 of 16)	5' UTR (NM_001278162, exon 1 of 16)	164	NM_001278162	10114	Hs.201918	NM_005734	ENSG00000110422	HIPK3	DYRK6|FIST3|PKY|YAK1	homeodomain interacting protein kinase 3	protein-coding
chr12	110717520	110722718	+	intron (NM_001681, intron 1 of 20)	intron (NM_001681, intron 1 of 20)	1087	NM_001681	488	Hs.506759	NM_001681	ENSG00000174437	ATP2A2	ATP2B|DAR|DD|SERCA2	ATPase sarcoplasmic/endoplasmic reticulum Ca2+ transporting 2	protein-coding
chr1	77331137	77336334	+	intron (NM_030965, intron 1 of 4)	CpG	642	NM_001320273	81849	Hs.149201	NM_030965	ENSG00000117069	ST6GALNAC5	SIAT7-E|SIAT7E|ST6GalNAcV	ST6 N-acetylgalactosaminide alpha-2,6-sialyltransferase 5	protein-coding
chr7	5630977	5636164	+	intron (NM_003088, intron 1 of 4)	CpG	1134	NM_003088	6624	Hs.118400	NM_003088	ENSG00000075618	FSCN1	FAN1|HSN|SNL|p55	fascin actin-bundling protein 1	protein-coding
chr15	38543175	38548355	+	intron (NM_152594, intron 1 of 6)	intron (NM_152594, intron 1 of 6)	713	NM_152594	161742	Hs.525781	NM_152594	ENSG00000166068	SPRED1	LGSS|NFLS|PPP1R147|hSpred1|spred-1	sprouty related EVH1 domain containing 1	protein-coding
chr5	111089726	111094899	+	promoter-TSS (NM_001142483)	promoter-TSS (NM_001142483)	-364	NM_001142483	9315	Hs.36053	NM_004772	ENSG00000134986	NREP	C5orf13|D4S114|P311|PRO1873|PTZ17|SEZ17	neuronal regeneration related protein	protein-coding
chr17	27275342	27280511	+	exon (NM_001033561, exon 1 of 15)	exon (NM_001033561, exon 1 of 15)	582	NM_001033561	57649	Hs.444173	NM_020889	ENSG00000109118	PHF12	PF1	PHD finger protein 12	protein-coding
chr9	133707997	133713164	+	promoter-TSS (NM_005157)	promoter-TSS (NM_005157)	-62	NM_005157	25	Hs.431048	NM_005157	ENSG00000097007	ABL1	ABL|CHDSKM|JTK7|bcr/abl|c-ABL|c-ABL1|p150|v-abl	ABL proto-oncogene 1, non-receptor tyrosine kinase	protein-coding
chr8	128746453	128751617	+	intron (NM_002467, intron 1 of 2)	CpG	720	NM_002467	4609	Hs.202453	NM_002467	ENSG00000136997	MYC	MRTL|MYCC|bHLHe39|c-Myc	MYC proto-oncogene, bHLH transcription factor	protein-coding
chr18	47012255	47017416	+	TTS (NM_000985)	TTS (NM_000985)	859	NR_003701	100124516		NR_003701		SNORD58C	U58	small nucleolar RNA, C/D box 58C	snoRNA
chr12	76421899	76427060	+	exon (NM_007350, exon 1 of 2)	exon (NM_007350, exon 1 of 2)	1077	NM_007350	22822	Hs.602085	NM_007350	ENSG00000139289	PHLDA1	DT1P1B11|PHRIP|TDAG51	pleckstrin homology like domain family A member 1	protein-coding
chr10	104401382	104406536	+	promoter-TSS (NM_030912)	promoter-TSS (NM_030912)	-293	NM_030912	81603	Hs.336810	NM_030912	ENSG00000171206	TRIM8	GERP|RNF27	tripartite motif containing 8	protein-coding
chr17	55332441	55337591	+	intron (NM_170721, intron 2 of 9)	intron (NM_170721, intron 2 of 9)	642	NM_170721	124540	Hs.658922	NM_138962	ENSG00000153944	MSI2	MSI2H	musashi RNA binding protein 2	protein-coding
chr6	170121703	170126847	+	promoter-TSS (NM_018288)	promoter-TSS (NM_018288)	-169	NM_133325	55274	Hs.435933	NM_018288	ENSG00000130024	PHF10	BAF45A|XAP135	PHD finger protein 10	protein-coding
chr5	65219953	65225089	+	5' UTR (NM_018695, exon 1 of 25)	5' UTR (NM_018695, exon 1 of 25)	139	NM_001253698	55914	Hs.591774	NM_018695	ENSG00000112851	ERBIN	ERBB2IP|HEL-S-78|LAP2	erbb2 interacting protein	protein-coding
chr17	7141923	7147054	+	intron (NM_007278, intron 3 of 3)	intron (NM_007278, intron 3 of 3)	1265	NM_007278	11337	Hs.647421	NM_007278	ENSG00000170296	GABARAP	ATG8A|GABARAP-a|MM46	GABA type A receptor-associated protein	protein-coding
chr6	56704594	56709722	+	intron (NM_001144769, intron 4 of 96)	intron (NM_001144769, intron 4 of 96)	1305	NM_183380	667	Hs.604915	NM_001723	ENSG00000151914	DST	BP240|BPA|BPAG1|CATX-15|CATX15|D6S1101|DMH|DT|EBSB2|HSAN6|MACF2	dystonin	protein-coding
chr2	38825855	38830974	+	intron (NM_138394, intron 1 of 12)	intron (NM_138394, intron 1 of 12)	1764	NM_138394	92906	Hs.445497	NM_138394	ENSG00000143889	HNRNPLL	HNRPLL|SRRF	heterogeneous nuclear ribonucleoprotein L like	protein-coding
chr6	36643767	36648884	+	promoter-TSS (NM_000389)	promoter-TSS (NM_000389)	11	NR_144384	108783646	Hs.745581	NR_144384	ENSG00000285244	DINOL	DINO	damage induced long noncoding RNA	ncRNA
chr10	89574425	89579533	+	intron (NM_001321967, intron 1 of 9)	intron (NM_001321967, intron 1 of 9)	1009	NM_001321968	84896	Hs.435948	NM_032810	ENSG00000138138	ATAD1	AFDC1|FNP001|HKPX4|THORASE	ATPase family AAA domain containing 1	protein-coding
chr3	27521744	27526850	+	intron (NR_135541, intron 1 of 23)	intron (NR_135541, intron 1 of 23)	1614	NM_001321105	9497	Hs.250072	NM_003615	ENSG00000033867	SLC4A7	NBC2|NBC3|NBCN1|SBC2|SLC4A6	solute carrier family 4 member 7	protein-coding
chr8	101730498	101735599	+	intron (NM_002568, intron 1 of 14)	intron (NM_002568, intron 1 of 14)	1267	NM_002568	26986	Hs.387804	NM_002568	ENSG00000070756	PABPC1	PAB1|PABP|PABP1|PABPC2|PABPL1	poly(A) binding protein cytoplasmic 1	protein-coding
chr2	54784227	54789325	+	intron (NM_178313, intron 1 of 30)	intron (NM_178313, intron 1 of 30)	1245	NM_178313	6711	Hs.503178	NM_003128	ENSG00000115306	SPTBN1	ELF|HEL102|SPTB2|betaSpII	spectrin beta, non-erythrocytic 1	protein-coding
chr20	10197550	10202638	+	promoter-TSS (NR_040710)	promoter-TSS (NR_040710)	60	NR_040710	100131208	Hs.658178	NR_040710	ENSG00000227906	SNAP25-AS1	-	SNAP25 antisense RNA 1	ncRNA
chr4	144104259	144109343	+	promoter-TSS (NR_136203)	promoter-TSS (NR_136203)	731	NM_001290325	84640	Hs.480848	NM_032557	ENSG00000170185	USP38	HP43.8KD	ubiquitin specific peptidase 38	protein-coding
chr8	101318402	101323476	+	intron (NM_001280539, intron 2 of 10)	intron (NM_001280539, intron 2 of 10)	1455	NM_183419	25897	Hs.292882	NM_015435	ENSG00000034677	RNF19A	RNF19	ring finger protein 19A, RBR E3 ubiquitin protein ligase	protein-coding
chr12	118624677	118629747	+	intron (NM_001346493, intron 15 of 22)	intron (NM_001346493, intron 15 of 22)	1155	NM_001346496	51347	Hs.644420	NM_016281	ENSG00000135090	TAOK3	DPK|JIK|MAP3K18|hKFC-A	TAO kinase 3	protein-coding
chr5	74631594	74636662	+	intron (NM_001130996, intron 1 of 18)	intron (NM_001130996, intron 1 of 18)	1135	NM_001130996	3156	Hs.628096	NM_000859	ENSG00000113161	HMGCR	LDLCQ3	3-hydroxy-3-methylglutaryl-CoA reductase	protein-coding
chr4	48778189	48783256	+	intron (NM_015030, intron 1 of 63)	intron (NM_015030, intron 1 of 63)	1594	NM_015030	285527	Hs.595553	NM_015030	ENSG00000075539	FRYL	AF4p12|KIAA0826|MOR2	FRY like transcription coactivator	protein-coding
chr17	59486073	59491135	+	promoter-TSS (NM_203425)	promoter-TSS (NM_203425)	-508	NM_203425	388407	Hs.434459	NM_203425		C17orf82	-	chromosome 17 open reading frame 82	ncRNA
chr1	200707372	200712429	+	intron (NM_203459, intron 1 of 16)	intron (NM_203459, intron 1 of 16)	1214	NM_203459	23271	Hs.23585	NM_203459	ENSG00000118200	CAMSAP2	CAMSAP1L1	calmodulin regulated spectrin associated protein family member 2	protein-coding
chr2	191744762	191749818	+	intron (NM_001256310, intron 1 of 14)	intron (NM_001256310, intron 1 of 14)	1743	NM_014905	2744	Hs.116448	NM_014905	ENSG00000115419	GLS	AAD20|CASGID|EIEE71|GAC|GAM|GDPAG|GLS1|KGA	glutaminase	protein-coding
chr16	18809033	18814088	+	intron (NM_015161, intron 1 of 5)	MIR|SINE|MIR	1132	NM_001313858	23204	Hs.634882	NM_015161	ENSG00000170540	ARL6IP1	AIP1|ARL6IP|ARMER|SPG61	ADP ribosylation factor like GTPase 6 interacting protein 1	protein-coding
chr13	37571867	37576922	+	promoter-TSS (NM_001142364)	promoter-TSS (NM_001142364)	-284	NM_181503	11340	Hs.294041	NM_181503	ENSG00000120699	EXOSC8	CIP3|EAP2|OIP2|PCH1C|RRP43|Rrp43p|bA421P11.3|p9	exosome component 8	protein-coding
chr22	41840219	41845273	+	5' UTR (NM_016272, exon 1 of 2)	5' UTR (NM_016272, exon 1 of 2)	281	NM_016272	10766	Hs.474978	NM_016272	ENSG00000183864	TOB2	APRO5|TOB4|TOBL|TROB2	transducer of ERBB2, 2	protein-coding
chr1	39568636	39573690	+	intron (NM_012090, intron 1 of 92)	CpG	21324	NM_012090	23499	Hs.472475	NM_012090	ENSG00000127603	MACF1	ABP620|ACF7|LIS9|MACF|OFC4	microtubule actin crosslinking factor 1	protein-coding
chr4	17809671	17814723	+	promoter-TSS (NR_073124)	promoter-TSS (NR_073124)	184	NR_144299	54876	Hs.614787	NM_017741	ENSG00000163257	DCAF16	C4orf30	DDB1 and CUL4 associated factor 16	protein-coding
chr16	70556961	70562012	+	intron (NM_012426, intron 1 of 25)	intron (NM_012426, intron 1 of 25)	1795	NM_012426	23450	Hs.514435	NM_012426	ENSG00000189091	SF3B3	RSE1|SAP130|SF3b130|STAF130	splicing factor 3b subunit 3	protein-coding
chr2	55643283	55648334	+	intron (NM_001254943, intron 2 of 33)	intron (NM_001254943, intron 2 of 33)	1249	NM_001135597	55704	Hs.292925	NM_018084	ENSG00000115355	CCDC88A	APE|GIRDIN|GIV|GRDN|HkRP1|KIAA1212|PEHO|PEHOL	coiled-coil domain containing 88A	protein-coding
chr6	88407905	88412950	+	intron (NM_018064, intron 1 of 4)	intron (NM_018064, intron 1 of 4)	1558	NM_018064	55122	Hs.485915	NM_018064	ENSG00000135334	AKIRIN2	C6orf166|FBI1|dJ486L4.2	akirin 2	protein-coding
chr7	39988041	39993081	+	exon (NM_031267, exon 1 of 14)	exon (NM_031267, exon 1 of 14)	602	NM_031267	8621	Hs.233552	NM_003718	ENSG00000065883	CDK13	CDC2L|CDC2L5|CHDFIDD|CHED|hCDK13	cyclin dependent kinase 13	protein-coding
chr10	93167864	93172901	+	intron (NR_104291, intron 1 of 20)	CpG	340	NM_182765	143279	Hs.596096	NM_173497	ENSG00000165338	HECTD2	-	HECT domain E3 ubiquitin protein ligase 2	protein-coding
chr15	83872601	83877630	+	intron (NM_016073, intron 1 of 5)	intron (NM_016073, intron 1 of 5)	1655	NM_016073	50810	Hs.513954	NM_016073	ENSG00000166503	HDGFL3	CGI-142|HDGF-2|HDGF2|HDGFRP3|HRP-3	HDGF like 3	protein-coding
chr14	21848474	21853501	+	intron (NM_007192, intron 1 of 25)	intron (NM_007192, intron 1 of 25)	1438	NM_007192	11198	Hs.213724	NM_007192	ENSG00000092201	SUPT16H	CDC68|FACTP140|SPT16|SPT16/CDC68	SPT16 homolog, facilitates chromatin remodeling subunit	protein-coding
chr15	96879676	96884685	+	3' UTR (NM_021005, exon 3 of 3)	3' UTR (NM_021005, exon 3 of 3)	5611	NM_001145157	7026	Hs.347991	NM_021005	ENSG00000185551	NR2F2	ARP-1|ARP1|CHTD4|COUPTF2|COUPTFB|COUPTFII|NF-E3|SVP40|TFCOUP2	nuclear receptor subfamily 2 group F member 2	protein-coding
chr13	47124782	47129791	+	promoter-TSS (NM_015116)	promoter-TSS (NM_015116)	-10	NM_001164213	23143	Hs.507971	NM_015116	ENSG00000136141	LRCH1	CHDC1|NP81	leucine rich repeats and calponin homology domain containing 1	protein-coding
chr11	93470412	93475416	+	intron (NM_024116, intron 1 of 5)	intron (NM_024116, intron 1 of 5)	1789	NM_024116	79101	Hs.355750	NM_024116	ENSG00000166012	TAF1D	JOSD3|RAFI41|TAF(I)41|TAFI41	TATA-box binding protein associated factor, RNA polymerase I subunit D	protein-coding
chr5	137086172	137091170	+	3' UTR (NM_006805, exon 1 of 1)	3' UTR (NM_006805, exon 1 of 1)	1368	NM_006805	10949	Hs.96996	NM_006805	ENSG00000177733	HNRNPA0	HNRPA0	heterogeneous nuclear ribonucleoprotein A0	protein-coding
chr13	45911487	45916483	+	intron (NM_003295, intron 3 of 5)	intron (NM_003295, intron 3 of 5)	1434	NM_001286273	7178	Hs.374596	NM_003295	ENSG00000133112	TPT1	HRF|TCTP|p02|p23	tumor protein, translationally-controlled 1	protein-coding
chr2	40675850	40680840	+	intron (NM_001112802, intron 1 of 7)	intron (NM_001112802, intron 1 of 7)	-20901	NM_021097	6546	Hs.31961	NM_021097	ENSG00000183023	SLC8A1	NCX1	solute carrier family 8 member A1	protein-coding
chr13	24004100	24009084	+	intron (NM_014363, intron 1 of 9)	intron (NM_014363, intron 1 of 9)	1275	NM_014363	26278	Hs.159492	NM_014363	ENSG00000151835	SACS	ARSACS|DNAJC29|PPP1R138|SPAX6	sacsin molecular chaperone	protein-coding
chr9	20620280	20625263	+	promoter-TSS (NM_004529)	promoter-TSS (NM_004529)	-229	NM_004529	4300	Hs.317248	NM_004529	ENSG00000171843	MLLT3	AF9|YEATS3	MLLT3 super elongation complex subunit	protein-coding
chr20	57604208	57609186	+	intron (NR_037929, intron 6 of 7)	intron (NR_037929, intron 6 of 7)	725	NM_006886	514	Hs.177530	NM_006886	ENSG00000124172	ATP5F1E	ATP5E|ATPE|MC5DN3	ATP synthase F1 subunit epsilon	protein-coding
chr12	76474948	76479920	+	intron (NM_001330231, intron 1 of 15)	intron (NM_001330231, intron 1 of 15)	1379	NM_139207	4673	Hs.524599	NM_004537	ENSG00000187109	NAP1L1	NAP1|NAP1L|NRP	nucleosome assembly protein 1 like 1	protein-coding
chr1	162599920	162604885	+	5' UTR (NM_006182, exon 1 of 18)	5' UTR (NM_006182, exon 1 of 18)	174	NM_006182	4921	Hs.275757	NM_006182	ENSG00000162733	DDR2	MIG20a|NTRKR3|TKT|TYRO10|WRCN	discoidin domain receptor tyrosine kinase 2	protein-coding
chr6	158651913	158656878	+	Intergenic	Intergenic	65016	NM_207118	404672	Hs.356224	NM_207118	ENSG00000272047	GTF2H5	C6orf175|TFB5|TFIIH|TGF2H5|TTD|TTD-A|TTD3|TTDA|bA120J8.2	general transcription factor IIH subunit 5	protein-coding
chr17	49121425	49126386	+	exon (NM_001251971, exon 1 of 27)	exon (NM_001251971, exon 1 of 27)	424	NM_001251971	9043	Hs.463439	NM_003971	ENSG00000008294	SPAG9	CT89|HLC-6|HLC4|HLC6|JIP-4|JIP4|JLP|PHET|PIG6	sperm associated antigen 9	protein-coding
chr10	93998483	94003444	+	intron (NM_014912, intron 1 of 9)	intron (NM_014912, intron 1 of 9)	2073	NM_001178137	22849	Hs.131683	NM_014912	ENSG00000107864	CPEB3	-	cytoplasmic polyadenylation element binding protein 3	protein-coding
chr22	21270962	21275923	+	intron (NM_005207, intron 1 of 2)	intron (NM_005207, intron 1 of 2)	1728	NM_005207	1399	Hs.5613	NM_005207	ENSG00000099942	CRKL	-	CRK like proto-oncogene, adaptor protein	protein-coding
chr6	26171164	26176123	+	Intergenic	L1MEe|LINE|L1	-10381	NM_003523	8344	Hs.534369	NM_003523	ENSG00000274290	HIST1H2BE	H2B.h|H2B/h|H2BFH|dJ221C16.8	histone cluster 1 H2B family member e	protein-coding
chr2	74425030	74429988	+	intron (NM_006636, intron 1 of 7)	intron (NM_006636, intron 1 of 7)	1819	NM_006636	10797	Hs.469030	NM_006636	ENSG00000065911	MTHFD2	NMDMC	methylenetetrahydrofolate dehydrogenase (NADP+ dependent) 2, methenyltetrahydrofolate cyclohydrolase	protein-coding
chr1	149855909	149860864	+	promoter-TSS (NM_003517)	promoter-TSS (NM_003517)	-139	NM_003517	8338	Hs.408067	NM_003517	ENSG00000184260	HIST2H2AC	H2A|H2A-GL101|H2A/q|H2AFQ	histone cluster 2 H2A family member c	protein-coding
chr5	138629256	138634206	+	intron (NM_001194956, intron 1 of 13)	AluJb|SINE|Alu	2292	NM_001194955	9782	Hs.268939	NM_018834	ENSG00000015479	MATR3	ALS21|MPD2|VCPDM	matrin 3	protein-coding
chr3	38206028	38210974	+	intron (NM_005109, intron 1 of 17)	L2b|LINE|L2	1475	NM_005109	9943	Hs.475970	NM_005109	ENSG00000172939	OXSR1	OSR1	oxidative stress responsive kinase 1	protein-coding
chr22	39712274	39717219	+	TTS (NR_002439)	TTS (NR_002439)	372	NR_002439	26807		NR_002439	ENSG00000263764	SNORD43	RNU43|U43	small nucleolar RNA, C/D box 43	snoRNA
chr6	30686689	30691634	+	promoter-TSS (NM_001293212).7	promoter-TSS (NM_001293212).7	-165	NM_001293216	203068	Hs.636480	NM_178014	ENSG00000196230	TUBB	CDCBM6|CSCSC1|M40|OK/SW-cl.56|TUBB1|TUBB5	tubulin beta class I	protein-coding
chr6	133133900	133138841	+	promoter-TSS (NR_002434)	promoter-TSS (NR_002434)	-76	NR_002434	594837		NR_002434	ENSG00000206754	SNORD101	U101	small nucleolar RNA, C/D box 101	snoRNA
chr10	65222999	65227935	+	non-coding (NR_027182, exon 1 of 1)	non-coding (NR_027182, exon 1 of 1)	294	NM_001322252	221037	Hs.413416	NM_004241	ENSG00000171988	JMJD1C	KDM3C|TRIP-8|TRIP8	jumonji domain containing 1C	protein-coding
chr2	61762243	61767175	+	5' UTR (NM_003400, exon 1 of 25)	5' UTR (NM_003400, exon 1 of 25)	709	NM_003400	7514	Hs.370770	NM_003400	ENSG00000082898	XPO1	CRM-1|CRM1|emb|exp1	exportin 1	protein-coding
chr9	110044486	110049416	+	promoter-TSS (NM_001244713)	promoter-TSS (NM_001244713)	-99	NM_001244713	5887	Hs.521640	NM_002874	ENSG00000119318	RAD23B	HHR23B|HR23B|P58	RAD23 homolog B, nucleotide excision repair protein	protein-coding
chr1	150120213	150125138	+	promoter-TSS (NM_001304723)	promoter-TSS (NM_001304723)	-101	NM_001304723	51177	Hs.438824	NM_016274	ENSG00000023902	PLEKHO1	CKIP-1|CKIP1|JBP|OC120	pleckstrin homology domain containing O1	protein-coding
chr11	85371249	85376174	+	3' UTR (NM_001039618, exon 1 of 1)	3' UTR (NM_001039618, exon 1 of 1)	2471	NR_028027	58487	Hs.535319	NM_021212	ENSG00000137504	CREBZF	SMILE|ZF	CREB/ATF bZIP transcription factor	protein-coding
chr1	240254108	240259032	+	exon (NM_020066, exon 1 of 18)	exon (NM_020066, exon 1 of 18)	1385	NM_001305424	56776	Hs.24889	NM_020066	ENSG00000155816	FMN2	-	formin 2	protein-coding
chr3	128898524	128903445	+	intron (NM_001127192, intron 1 of 4)	intron (NM_001127192, intron 1 of 4)	1826	NM_003418	7555	Hs.518249	NM_003418	ENSG00000169714	CNBP	CNBP1|DM2|PROMM|RNF163|ZCCHC22|ZNF9	CCHC-type zinc finger nucleic acid binding protein	protein-coding
chr5	175961106	175966027	+	intron (NM_014901, intron 1 of 10)	CpG	855	NM_014901	22838	Hs.434888	NM_014901	ENSG00000146083	RNF44	-	ring finger protein 44	protein-coding
chr18	33706810	33711728	+	promoter-TSS (NM_012319)	promoter-TSS (NM_012319)	88	NM_001099406	25800	Hs.79136	NM_012319	ENSG00000141424	SLC39A6	LIV-1|ZIP6	solute carrier family 39 member 6	protein-coding
chr17	60138977	60143895	+	intron (NM_005121, intron 1 of 29)	intron (NM_005121, intron 1 of 29)	1207	NM_005121	9969	Hs.282678	NM_005121	ENSG00000108510	MED13	ARC250|DRIP250|HSPC221|THRAP1|TRAP240	mediator complex subunit 13	protein-coding
chr12	72054778	72059695	+	promoter-TSS (NM_031435)	promoter-TSS (NM_031435)	-441	NM_031435	83591	Hs.245798	NM_031435	ENSG00000173451	THAP2	-	THAP domain containing 2	protein-coding
chr17	53043779	53048693	+	promoter-TSS (NM_001162862)	promoter-TSS (NM_001162862)	-90	NR_027941	1353	Hs.591171	NM_004375	ENSG00000166260	COX11	COX11P	cytochrome c oxidase copper chaperone COX11	protein-coding
chr4	83930532	83935443	+	promoter-TSS (NM_001115008)	promoter-TSS (NM_001115008)	-1000	NR_110253	132660	Hs.96952	NM_194282	ENSG00000189308	LIN54	CXCDC1|JC8.6|MIP120|TCX1	lin-54 DREAM MuvB core complex component	protein-coding
chr19	47287405	47292313	+	intron (NM_005628, intron 1 of 7)	intron (NM_005628, intron 1 of 7)	686	NM_001145144	6510	Hs.631582	NM_005628	ENSG00000105281	SLC1A5	AAAT|ASCT2|ATBO|M7V1|M7VS1|R16|RDRC	solute carrier family 1 member 5	protein-coding
chr13	30420397	30425304	+	intron (NM_007106, intron 1 of 4)	intron (NM_007106, intron 1 of 4)	1970	NM_007106	5412	Hs.145575	NM_007106	ENSG00000122042	UBL3	HCG-1|PNSC1	ubiquitin like 3	protein-coding
chr8	89336524	89341426	+	intron (NM_005941, intron 1 of 9)	intron (NM_005941, intron 1 of 9)	742	NM_005941	4325	Hs.492187	NM_005941	ENSG00000156103	MMP16	C8orf57|MMP-X2|MT-MMP2|MT-MMP3|MT3-MMP	matrix metallopeptidase 16	protein-coding
chr6	128838683	128843583	+	intron (NM_001135648, intron 1 of 30)	CpG	686	NM_001291983	5796	Hs.155919	NM_002844	ENSG00000152894	PTPRK	R-PTP-kappa	protein tyrosine phosphatase receptor type K	protein-coding
chr6	44213784	44218679	+	intron (NM_001271972, intron 1 of 11)	intron (NM_001271972, intron 1 of 11)	1536	NM_001271971	3326	Hs.509736	NM_007355	ENSG00000096384	HSP90AB1	D6S182|HSP84|HSP90B|HSPC2|HSPCB	heat shock protein 90 alpha family class B member 1	protein-coding
chr3	159480503	159485393	+	TTS (NR_121669)	TTS (NR_121669)	3453	NR_121669	100874433	Hs.601476	NR_121669		IQCJ-SCHIP1-AS1	uaz98	IQCJ-SCHIP1 readthrough antisense RNA 1	ncRNA
chr4	80990732	80995620	+	intron (NM_001286780, intron 1 of 16)	intron (NM_001286780, intron 1 of 16)	1301	NM_058172	118429	Hs.162963	NM_058172	ENSG00000163297	ANTXR2	CMG-2|CMG2|HFS|ISH|JHF	ANTXR cell adhesion molecule 2	protein-coding
chr6	24717563	24722449	+	promoter-TSS (NM_030939)	promoter-TSS (NM_030939)	-603	NM_030939	81688	Hs.744857	NM_030939	ENSG00000112308	C6orf62	Nbla00237|XTP12|dJ30M3.2	chromosome 6 open reading frame 62	protein-coding
chr10	111967058	111971941	+	promoter-TSS (NM_001008541)	promoter-TSS (NM_001008541)	-490	NM_001008541	4601	Hs.602078	NM_005962	ENSG00000119950	MXI1	MAD2|MXD2|MXI|bHLHc11	MAX interactor 1, dimerization protein	protein-coding
chr6	151560425	151565305	+	intron (NM_005100, intron 2 of 4)	intron (NM_005100, intron 2 of 4)	1731	NM_005100	9590	Hs.371240	NM_005100	ENSG00000131016	AKAP12	AKAP250|SSeCKS	A-kinase anchoring protein 12	protein-coding
chr11	27737450	27742327	+	intron (NM_170731, intron 1 of 1)	intron (NM_170731, intron 1 of 1)	1406	NM_001143807	627	Hs.502182	NM_001709	ENSG00000176697	BDNF	ANON2|BULN2	brain derived neurotrophic factor	protein-coding
chr3	71629787	71634651	+	intron (NM_001012505, intron 1 of 6)	CpG-18683	685	NM_001244808	27086	Hs.59368	NM_032682	ENSG00000114861	FOXP1	12CC4|HSPC215|MFH|QRF1|hFKH1B	forkhead box P1	protein-coding
chr7	99686117	99690970	+	exon (NM_006833, exon 6 of 10)	exon (NM_006833, exon 6 of 10)	1960	NM_006833	10980	Hs.15591	NM_006833	ENSG00000168090	COPS6	CSN6|MOV34-34KD	COP9 signalosome subunit 6	protein-coding
chr12	46382105	46386953	+	promoter-TSS (NM_004719)	promoter-TSS (NM_004719)	-128	NM_004719	9169	Hs.210367	NM_004719	ENSG00000139218	SCAF11	CASP11|SFRS2IP|SIP1|SRRP129|SRSF2IP	SR-related CTD associated factor 11	protein-coding
chr8	49831837	49836684	+	promoter-TSS (NM_003068)	promoter-TSS (NM_003068)	-261	NM_003068	6591	Hs.360174	NM_003068	ENSG00000019549	SNAI2	SLUG|SLUGH|SLUGH1|SNAIL2|WS2D	snail family transcriptional repressor 2	protein-coding
chr6	119213578	119218421	+	intron (NM_014034, intron 1 of 3)	CpG	758	NM_014034	25842	Hs.292316	NM_014034	ENSG00000111875	ASF1A	CGI-98|CIA|HSPC146	anti-silencing function 1A histone chaperone	protein-coding
chr12	124455372	124460214	+	promoter-TSS (NM_001204298)	promoter-TSS (NM_001204298)	31	NM_001204298	144348	Hs.524828	NM_152437	ENSG00000179195	ZNF664	ZFOC1|ZNF176	zinc finger protein 664	protein-coding
chr6	160146487	160151323	+	promoter-TSS (NM_001322820)	promoter-TSS (NM_001322820)	373	NM_001270533	9589	Hs.446091	NM_004906	ENSG00000146457	WTAP	Mum2	WT1 associated protein	protein-coding
chr1	150335179	150340013	+	intron (NM_001297674, intron 1 of 9)	intron (NM_001297674, intron 1 of 9)	1009	NM_015203	23248	Hs.213666	NM_015203	ENSG00000163125	RPRD2	HSPC099|KIAA0460	regulation of nuclear pre-mRNA domain containing 2	protein-coding
chr17	70584592	70589423	+	intron (NR_137281, intron 1 of 4)	intron (NR_137281, intron 1 of 4)	1936	NR_036488	100499467	Hs.157726	NR_036488	ENSG00000227036	LINC00673	ERRLR01|HI-LNC75|HILNC75|LUCAIR1|SLNCR|SLNCR1	long intergenic non-protein coding RNA 673	ncRNA
chr17	79368027	79372857	+	Intergenic	CpG	-3079	NM_001291324	57597	Hs.514580	NM_024696	ENSG00000266074	BAHCC1	BAHD2	BAH domain and coiled-coil containing 1	protein-coding
chr5	130598045	130602873	+	intron (NM_001038702, intron 1 of 4)	intron (NM_001038702, intron 1 of 4)	757	NM_001038702	56990	Hs.508829	NM_020240	ENSG00000158985	CDC42SE2	SPEC2	CDC42 small effector 2	protein-coding
chr12	62995084	62999909	+	promoter-TSS (NR_121682)	promoter-TSS (NR_121682)	30	NR_029661	406891		NR_029661	ENSG00000199179	MIRLET7I	LET7I|MIRNLET7I|hsa-let-7i|let-7i	microRNA let-7i	ncRNA
chr2	174826263	174831086	+	5' UTR (NM_001017371, exon 1 of 5)	5' UTR (NM_001017371, exon 1 of 5)	273	NM_001017371	6670	Hs.531587	NM_003111	ENSG00000172845	SP3	SPR2	Sp3 transcription factor	protein-coding
chr7	30633237	30638059	+	intron (NM_002047, intron 1 of 16)	intron (NM_002047, intron 1 of 16)	1139	NM_002047	2617	Hs.404321	NM_002047	ENSG00000106105	GARS	CMT2D|DSMAV|GlyRS|HMN5|SMAD1	glycyl-tRNA synthetase	protein-coding
chr10	94350418	94355235	+	promoter-TSS (NM_004523)	promoter-TSS (NM_004523)	1	NM_004523	3832	Hs.8878	NM_004523	ENSG00000138160	KIF11	EG5|HKSP|KNSL1|MCLMR|TRIP5	kinesin family member 11	protein-coding
chr2	9344952	9349763	+	exon (NM_003887, exon 1 of 28)	exon (NM_003887, exon 1 of 28)	463	NM_003887	8853	Hs.555902	NM_003887	ENSG00000151693	ASAP2	AMAP2|CENTB3|DDEF2|PAG3|PAP|Pap-alpha|SHAG1	ArfGAP with SH3 domain, ankyrin repeat and PH domain 2	protein-coding
chr5	60628756	60633556	+	intron (NM_020928, intron 1 of 13)	intron (NM_020928, intron 1 of 13)	3056	NM_020928	57688	Hs.744939	NM_020928	ENSG00000130449	ZSWIM6	AFND|NEDMAGA	zinc finger SWIM-type containing 6	protein-coding
chr4	170530281	170535077	+	intron (NM_001199399, intron 2 of 32)	intron (NM_001199399, intron 2 of 32)	1099	NM_001199399	4750	Hs.481181	NM_012224	ENSG00000137601	NEK1	ALS24|NY-REN-55|SRPS2|SRPS2A|SRTD6	NIMA related kinase 1	protein-coding
chr7	123386115	123390911	+	intron (NM_003941, intron 1 of 10)	CpG	612	NM_003941	8976	Hs.143728	NM_003941	ENSG00000106299	WASL	N-WASP|NWASP|WASPB	WASP like actin nucleation promoting factor	protein-coding
chr20	304540	309335	+	exon (NM_006943, exon 1 of 1)	exon (NM_006943, exon 1 of 1)	722	NM_006943	6666	Hs.43627	NM_006943	ENSG00000177732	SOX12	SOX22	SRY-box transcription factor 12	protein-coding
chr15	50644767	50649560	+	promoter-TSS (NR_026891)	promoter-TSS (NR_026891)	-87	NR_026891	55056	Hs.511316	NM_017976	ENSG00000285410	GABPB1-IT1	-	GABPB1 intronic transcript	ncRNA
chr2	102418844	102423636	+	intron (NM_001242559, intron 3 of 29)	intron (NM_001242559, intron 3 of 29)	106702	NM_145687	9448	Hs.701013	NM_004834	ENSG00000071054	MAP4K4	FLH21957|HEL-S-31|HGK|MEKKK4|NIK	mitogen-activated protein kinase kinase kinase kinase 4	protein-coding
chr1	180600659	180605450	+	intron (NR_137330, intron 1 of 12)	intron (NR_137330, intron 1 of 12)	1908	NM_004736	9213	Hs.227656	NM_004736	ENSG00000143324	XPR1	IBGC6|SLC53A1|SYG1|X3	xenotropic and polytropic retrovirus receptor 1	protein-coding
chr1	182808077	182812868	+	intron (NR_033302, intron 1 of 28)	L2|LINE|L2	2033	NM_001357	1660	Hs.191518	NM_001357	ENSG00000135829	DHX9	DDX9|LKP|NDH2|NDHII|RHA	DExH-box helicase 9	protein-coding
chr5	114876779	114881558	+	exon (NM_020177, exon 2 of 3)	exon (NM_020177, exon 2 of 3)	1423	NM_020177	56929	Hs.47367	NM_020177	ENSG00000145780	FEM1C	EUROIMAGE686608|EUROIMAGE783647|FEM1A	fem-1 homolog C	protein-coding
chr12	122709855	122714633	+	promoter-TSS (NM_019887)	promoter-TSS (NM_019887)	-163	NM_019887	56616	Hs.169611	NM_019887	ENSG00000184047	DIABLO	DFNA64|SMAC	diablo IAP-binding mitochondrial protein	protein-coding
chr2	148776054	148780831	+	promoter-TSS (NM_018328)	promoter-TSS (NM_018328)	21	NM_181741	5000	Hs.558364	NM_002552	ENSG00000115947	ORC4	ORC4L|ORC4P	origin recognition complex subunit 4	protein-coding
chr4	144433711	144438486	+	promoter-TSS (NR_104027)	promoter-TSS (NR_104027)	-108	NR_104027	100128055	Hs.707570	NR_104027	ENSG00000245112	SMARCA5-AS1	-	SMARCA5 antisense RNA 1	ncRNA
chr6	127661188	127665960	+	promoter-TSS (NM_001139510)	promoter-TSS (NM_001139510)	-22	NM_001139510	55862	Hs.486410	NM_018479	ENSG00000093144	ECHDC1	HEL-S-76|MMCD|dJ351K20.2	ethylmalonyl-CoA decarboxylase 1	protein-coding
chr1	228642829	228647598	+	promoter-TSS (NM_175055)	promoter-TSS (NM_175055)	347	NM_033445	92815	Hs.26331	NM_033445	ENSG00000181218	HIST3H2A	-	histone cluster 3 H2A	protein-coding
chr6	42417620	42422375	+	promoter-TSS (NM_001297573)	promoter-TSS (NM_001297573)	-208	NM_001297573	55809	Hs.485392	NM_018415	ENSG00000124496	TRERF1	BCAR2|HSA277276|RAPA|TREP132|TReP-132|dJ139D8.5	transcriptional regulating factor 1	protein-coding
chr8	52808888	52813641	+	intron (NM_052937, intron 1 of 5)	CpG	482	NM_001286782	115294	Hs.671268	NM_052937	ENSG00000168300	PCMTD1	-	protein-L-isoaspartate (D-aspartate) O-methyltransferase domain containing 1	protein-coding
chr5	98261382	98266133	+	Intergenic	CpG	-1081	NR_036530	100289230	Hs.552095	NR_036530		LOC100289230	-	uncharacterized LOC100289230	ncRNA
chr21	38443932	38448677	+	promoter-TSS (NM_001320480)	promoter-TSS (NM_001320480)	820	NM_001330681	7267	Hs.368214	NM_003316	ENSG00000182670	TTC3	DCRR1|RNF105|TPRDIII	tetratricopeptide repeat domain 3	protein-coding
chr1	32478224	32482965	+	intron (NM_001271878, intron 1 of 7)	intron (NM_001271878, intron 1 of 7)	1299	NM_006559	10657	Hs.445893	NM_006559	ENSG00000121774	KHDRBS1	Sam68|p62|p68	KH RNA binding domain containing, signal transduction associated 1	protein-coding
chr13	60969485	60974226	+	intron (NM_001146070, intron 1 of 13)	CpG	428	NM_001146070	81550	Hs.525061	NM_030794	ENSG00000083544	TDRD3	-	tudor domain containing 3	protein-coding
chr7	104621231	104625965	+	non-coding (NR_039981, exon 1 of 1)	non-coding (NR_039981, exon 1 of 1)	8014	NR_039981	100216546	Hs.369356	NR_039981		LINC01004	-	long intergenic non-protein coding RNA 1004	ncRNA
chr10	25007573	25012306	+	intron (NM_020824, intron 2 of 25)	intron (NM_020824, intron 2 of 25)	2658	NM_020824	57584	Hs.524195	NM_020824	ENSG00000107863	ARHGAP21	ARHGAP10	Rho GTPase activating protein 21	protein-coding
chrX	123094548	123099273	+	intron (NM_001282418, intron 2 of 33)	intron (NM_001282418, intron 2 of 33)	1354	NM_001042751	10735	Hs.496710	NM_006603	ENSG00000101972	STAG2	NEDXCF|SA-2|SA2|SCC3B|bA517O1.1	stromal antigen 2	protein-coding
chr6	151710274	151714996	+	5' UTR (NM_020861, exon 1 of 3)	5' UTR (NM_020861, exon 1 of 3)	200	NM_020861	57621	Hs.520073	NM_020861	ENSG00000181472	ZBTB2	ZNF437	zinc finger and BTB domain containing 2	protein-coding
chr5	82766523	82771245	+	intron (NM_001164097, intron 1 of 13)	CpG	1391	NM_001126336	1462	Hs.643801	NM_004385	ENSG00000038427	VCAN	CSPG2|ERVR|GHAP|PG-M|WGN|WGN1	versican	protein-coding
chr17	16117042	16121763	+	promoter-TSS (NM_006311)	promoter-TSS (NM_006311)	-528	NM_006311	9611	Hs.462323	NM_006311	ENSG00000141027	NCOR1	N-CoR|N-CoR1|PPP1R109|TRAC1|hN-CoR	nuclear receptor corepressor 1	protein-coding
chr21	27105513	27110233	+	promoter-TSS (NM_001685)	promoter-TSS (NM_001685)	92	NM_001003701	522	Hs.246310	NM_001685	ENSG00000154723	ATP5PF	ATP5|ATP5A|ATP5J|ATPM|CF6|F6	ATP synthase peripheral stalk subunit F6	protein-coding
chr5	158632416	158637134	+	promoter-TSS (NM_001199382)	promoter-TSS (NM_001199382)	59	NM_144726	153830	Hs.349306	NM_144726	ENSG00000145860	RNF145	-	ring finger protein 145	protein-coding
chr12	11800973	11805685	+	intron (NM_001987, intron 1 of 7)	intron (NM_001987, intron 1 of 7)	541	NM_001987	2120	Hs.504765	NM_001987	ENSG00000139083	ETV6	TEL|TEL/ABL|THC5	ETS variant 6	protein-coding
chr11	32912933	32917641	+	intron (NM_001076786, intron 1 of 12)	CpG	563	NM_001076786	79832	Hs.369368	NM_024774	ENSG00000060749	QSER1	-	glutamine and serine rich 1	protein-coding
chr2	10260513	10265214	+	promoter-TSS (NM_001034)	promoter-TSS (NM_001034)	0	NM_001034	6241	Hs.226390	NM_001034	ENSG00000171848	RRM2	R2|RR2|RR2M	ribonucleotide reductase regulatory subunit M2	protein-coding
chr12	45608219	45612918	+	promoter-TSS (NR_037144)	promoter-TSS (NR_037144)	-779	NR_037144	51054	Hs.233495	NM_015899	ENSG00000134297	PLEKHA8P1	FAPP-2|FAPP2|PLEKHA8|PLEKHA9|hFAPP2	pleckstrin homology domain containing A8 pseudogene 1	pseudo
chr13	31732705	31737402	+	intron (NM_001286505, intron 1 of 15)	intron (NM_001286505, intron 1 of 15)	1105	NM_001286503	10808	Hs.743267	NM_006644	ENSG00000120694	HSPH1	HSP105|HSP105A|HSP105B|NY-CO-25	heat shock protein family H (Hsp110) member 1	protein-coding
chr1	87793474	87798171	+	intron (NM_006769, intron 1 of 4)	intron (NM_006769, intron 1 of 4)	1671	NM_006769	8543	Hs.436792	NM_006769	ENSG00000143013	LMO4	-	LIM domain only 4	protein-coding
chr7	23567236	23571929	+	intron (NM_001282757, intron 1 of 8)	intron (NM_001282757, intron 1 of 8)	2078	NM_013293	29896	Hs.445652	NM_013293	ENSG00000164548	TRA2A	AWMS1|HSU53209	transformer 2 alpha homolog	protein-coding
chr11	62492035	62496725	+	non-coding (NR_037946, exon 1 of 24)	non-coding (NR_037946, exon 1 of 24)	476	NR_037946	100534595	Hs.533709	NR_037946	ENSG00000234857	HNRNPUL2-BSCL2	-	HNRNPUL2-BSCL2 readthrough (NMD candidate)	ncRNA
chr6	27098776	27103462	+	promoter-TSS (NM_021058)	promoter-TSS (NM_021058)	302	NM_021064	8969	Hs.51011	NM_021064	ENSG00000196787	HIST1H2AG	H2A.1b|H2A/p|H2AFP|H2AG|pH2A/f	histone cluster 1 H2A family member g	protein-coding
chr12	94176638	94181321	+	intron (NM_001320100, intron 2 of 2)	intron (NM_001320100, intron 2 of 2)	-47380	NR_110093	101928731	Hs.659971	NR_110092	ENSG00000258274	LOC101928731	-	uncharacterized LOC101928731	ncRNA
chr6	75990665	75995345	+	intron (NM_018247, intron 1 of 6)	intron (NM_018247, intron 1 of 6)	1627	NM_018247	55754	Hs.108530	NM_018247	ENSG00000112697	TMEM30A	C6orf67|CDC50A	transmembrane protein 30A	protein-coding
chr2	26567151	26571828	+	promoter-TSS (NM_001321975)	promoter-TSS (NM_001321975)	196	NM_001321971	165082	Hs.631878	NM_153835	ENSG00000173567	ADGRF3	GPR113|PGR23	adhesion G protein-coupled receptor F3	protein-coding
chr12	109121880	109126554	+	intron (NM_014325, intron 1 of 10)	intron (NM_014325, intron 1 of 10)	402	NM_001276471	23603	Hs.330384	NM_014325	ENSG00000110880	CORO1C	HCRNN4	coronin 1C	protein-coding
chr2	196521163	196525833	+	intron (NM_020342, intron 1 of 9)	intron (NM_020342, intron 1 of 9)	1646	NM_020342	57181	Hs.650158	NM_020342	ENSG00000196950	SLC39A10	LZT-Hs2	solute carrier family 39 member 10	protein-coding
chr9	23823036	23827705	+	intron (NM_004432, intron 1 of 6)	intron (NM_004432, intron 1 of 6)	693	NM_004432	1993	Hs.166109	NM_004432	ENSG00000107105	ELAVL2	HEL-N1|HELN1|HUB	ELAV like RNA binding protein 2	protein-coding
chr7	148394306	148398974	+	intron (NM_003592, intron 1 of 21)	CpG	707	NM_003592	8454	Hs.146806	NM_003592	ENSG00000055130	CUL1	-	cullin 1	protein-coding
chr13	48806802	48811470	+	intron (NM_021999, intron 1 of 5)	intron (NM_021999, intron 1 of 5)	1862	NM_021999	9445	Hs.643683	NM_021999	ENSG00000136156	ITM2B	ABRI|BRI|BRI2|BRICD2B|E25B|E3-16|FBD|RDGCA|imBRI2	integral membrane protein 2B	protein-coding
chr18	48554643	48559301	+	5' UTR (NM_005359, exon 1 of 12)	5' UTR (NM_005359, exon 1 of 12)	389	NM_005359	4089	Hs.75862	NM_005359	ENSG00000141646	SMAD4	DPC4|JIP|MADH4|MYHRS	SMAD family member 4	protein-coding
chr18	47337045	47341703	+	intron (NM_006111, intron 1 of 9)	intron (NM_006111, intron 1 of 9)	877	NM_006111	10449	Hs.200136	NM_006111	ENSG00000167315	ACAA2	DSAEC	acetyl-CoA acyltransferase 2	protein-coding
chr5	38553900	38558557	+	promoter-TSS (NR_103553)	promoter-TSS (NR_103553)	520	NM_001127671	3977	Hs.133421	NM_002310	ENSG00000113594	LIFR	CD118|LIF-R|SJS2|STWS|SWS	LIF receptor subunit alpha	protein-coding
chr11	66405248	66409901	+	exon (NM_002896, exon 2 of 4)	exon (NM_002896, exon 2 of 4)	1486	NM_001198844	5936	Hs.523822	NM_002896	ENSG00000173933	RBM4	LARK|RBM4A|ZCCHC21|ZCRB3A	RNA binding motif protein 4	protein-coding
chr12	96791088	96795736	+	intron (NM_002595, intron 1 of 16)	CpG	954	NM_002595	5128	Hs.506415	NM_002595	ENSG00000059758	CDK17	PCTAIRE2|PCTK2	cyclin dependent kinase 17	protein-coding
chr1	46594696	46599343	+	promoter-TSS (NM_001328651)	promoter-TSS (NM_001328651)	424	NM_001328650	8503	Hs.655387	NM_003629	ENSG00000117461	PIK3R3	p55|p55-GAMMA|p55PIK	phosphoinositide-3-kinase regulatory subunit 3	protein-coding
chr3	25702943	25707589	+	intron (NM_001330700, intron 1 of 35)	intron (NM_001330700, intron 1 of 35)	597	NM_001068	7155	Hs.475733	NM_001068	ENSG00000077097	TOP2B	TOPIIB|top2beta	DNA topoisomerase II beta	protein-coding
chr14	53414523	53419167	+	intron (NM_001134999, intron 2 of 15)	intron (NM_001134999, intron 2 of 15)	970	NM_001135000	10979	Hs.509343	NM_006832	ENSG00000073712	FERMT2	KIND2|MIG2|PLEKHC1|UNC112|UNC112B|mig-2	fermitin family member 2	protein-coding
chr3	167810373	167815012	+	intron (NM_014498, intron 1 of 15)	intron (NM_014498, intron 1 of 15)	1021	NM_014498	27333	Hs.143600	NM_014498	ENSG00000173905	GOLIM4	GIMPC|GOLPH4|GPP130|P138	golgi integral membrane protein 4	protein-coding
chr8	77592617	77597255	+	intron (NM_024721, intron 1 of 10)	(TG)n|Simple_repeat|Simple_repeat	574	NR_024360	100192378	Hs.596420	NR_024360	ENSG00000253661	ZFHX4-AS1	-	ZFHX4 antisense RNA 1	ncRNA
chr15	63031046	63035683	+	intron (NM_015059, intron 29 of 55)	intron (NM_015059, intron 29 of 55)	-82792	NR_029709	406965		NR_029709	ENSG00000211137	MIR190A	MIR190|MIRN190|hsa-mir-190a|miR-190|mir-190a	microRNA 190a	ncRNA
chr6	20400876	20405513	+	promoter-TSS (NM_001243076)	promoter-TSS (NM_001243076)	-716	NM_001243076	1871	Hs.269408	NM_001949	ENSG00000112242	E2F3	E2F-3	E2F transcription factor 3	protein-coding
chr2	235401060	235405694	+	3' UTR (NM_001282431, exon 2 of 2)	3' UTR (NM_001282431, exon 2 of 2)	2316	NM_005737	10123	Hs.111554	NM_005737	ENSG00000188042	ARL4C	ARL7|LAK	ADP ribosylation factor like GTPase 4C	protein-coding
chr2	44394429	44399063	+	intron (NM_177969, intron 1 of 4)	intron (NM_177969, intron 1 of 4)	804	NM_002706	5495	Hs.416769	NM_002706	ENSG00000138032	PPM1B	PP2C-beta|PP2C-beta-X|PP2CB|PP2CBETA|PPC2BETAX	protein phosphatase, Mg2+/Mn2+ dependent 1B	protein-coding
chr1	226248733	226253363	+	intron (NM_002107, intron 1 of 3)	CpG	620	NR_002315	440926	Hs.533624	NR_002315		H3F3AP4	p13	H3 histone, family 3A, pseudogene 4	pseudo
chr15	56532545	56537175	+	intron (NM_022841, intron 1 of 8)	intron (NM_022841, intron 1 of 8)	623	NM_022841	64864	Hs.745089	NM_022841	ENSG00000181827	RFX7	RFXDC2	regulatory factor X7	protein-coding
chr1	46150123	46154740	+	promoter-TSS (NM_021639)	promoter-TSS (NM_021639)	-129	NM_021639	60313	Hs.238432	NM_021639	ENSG00000159592	GPBP1L1	SP192	GC-rich promoter binding protein 1 like 1	protein-coding
chr15	63795703	63800318	+	intron (NR_046342, intron 1 of 15)	intron (NR_046342, intron 1 of 15)	1300	NM_001256702	9960	Hs.458499	NM_006537	ENSG00000140455	USP3	SIH003|UBP	ubiquitin specific peptidase 3	protein-coding
chr4	56261533	56266148	+	intron (NM_018475, intron 1 of 5)	T-rich|Low_complexity|Low_complexity	1760	NM_018475	55858	Hs.479766	NM_018475	ENSG00000134851	TMEM165	CDG2K|FT27|GDT1|TMPT27|TPARL	transmembrane protein 165	protein-coding
chr11	19732505	19737115	+	promoter-TSS (NM_001244963)	promoter-TSS (NM_001244963)	-71	NM_145117	89797	Hs.64341	NM_145117	ENSG00000166833	NAV2	HELAD1|POMFIL2|RAINB1|STEERIN2|UNC53H2	neuron navigator 2	protein-coding
chr5	32170830	32175433	+	intron (NM_022130, intron 1 of 3)	intron (NM_022130, intron 1 of 3)	1294	NM_022130	64083	Hs.408909	NM_022130	ENSG00000113384	GOLPH3	GOPP1|GPP34|MIDAS|Vps74	golgi phosphoprotein 3	protein-coding
chr14	60557327	60561919	+	intron (NM_022495, intron 1 of 9)	intron (NM_022495, intron 1 of 9)	994	NM_001330177	64430	Hs.509499	NM_022495	ENSG00000126773	PCNX4	C14orf135|FBP2|PCNXL4	pecanex 4	protein-coding
chr14	89017441	89022030	+	intron (NM_007039, intron 1 of 18)	intron (NM_007039, intron 1 of 18)	1388	NM_007039	11099	Hs.437040	NM_007039	ENSG00000070778	PTPN21	PTPD1|PTPRL10	protein tyrosine phosphatase non-receptor type 21	protein-coding
chr8	102215785	102220374	+	promoter-TSS (NM_001042510)	promoter-TSS (NM_001042510)	-119	NM_016096	51123	Hs.374485	NM_016096	ENSG00000120963	ZNF706	HSPC038|PNAS-106|PNAS-113	zinc finger protein 706	protein-coding
chr10	27527390	27531978	+	5' UTR (NM_001271512, exon 1 of 12)	5' UTR (NM_001271512, exon 1 of 12)	124	NM_001271512	91452	Hs.530597	NM_145698	ENSG00000107897	ACBD5	-	acyl-CoA binding domain containing 5	protein-coding
chr11	62606314	62610899	+	promoter-TSS (NM_018093)	promoter-TSS (NM_018093)	-978	NM_018093	54663	Hs.654620	NM_018093	ENSG00000133316	WDR74	Nsa1	WD repeat domain 74	protein-coding
chr8	124283628	124288213	+	intron (NR_037873, intron 1 of 3)	intron (NR_037873, intron 1 of 3)	807	NM_001017926	11244	Hs.521800	NM_007222	ENSG00000165156	ZHX1	-	zinc fingers and homeoboxes 1	protein-coding
chr5	65016523	65021101	+	promoter-TSS (NM_019072)	promoter-TSS (NM_019072)	789	NM_020726	57486	Hs.247460	NM_020726	ENSG00000123213	NLN	AGTBP|EP24.16|MEP|MOP	neurolysin	protein-coding
chr9	115092767	115097338	+	intron (NM_001163790, intron 1 of 14)	intron (NM_001163790, intron 1 of 14)	254	NM_001244898	9991	Hs.269988	NM_005156	ENSG00000119314	PTBP3	ROD1	polypyrimidine tract binding protein 3	protein-coding
chr17	58675992	58680559	+	intron (NM_003620, intron 1 of 5)	intron (NM_003620, intron 1 of 5)	731	NM_003620	8493	Hs.286073	NM_003620	ENSG00000170836	PPM1D	IDDGIP|PP2C-DELTA|WIP1	protein phosphatase, Mg2+/Mn2+ dependent 1D	protein-coding
chr3	196226752	196231316	+	intron (NM_152617, intron 1 of 5)	intron (NM_152617, intron 1 of 5)	1605	NM_152617	165918	Hs.250648	NM_152617	ENSG00000163961	RNF168	hRNF168	ring finger protein 168	protein-coding
chr11	62647688	62652251	+	intron (NM_001012662, intron 5 of 11)	AluSx3|SINE|Alu	798	NR_037193	6520	Hs.502769	NM_002394	ENSG00000168003	SLC3A2	4F2|4F2HC|4T2HC|CD98|CD98HC|MDU1|NACAE	solute carrier family 3 member 2	protein-coding
chr6	26053761	26058322	+	TTS (NM_005319)	TTS (NM_005319)	658	NM_005319	3006	Hs.7644	NM_005319	ENSG00000187837	HIST1H1C	H1.2|H1C|H1F2|H1s-1	histone cluster 1 H1 family member c	protein-coding
chr5	65439365	65443926	+	intron (NM_139168, intron 1 of 12)	intron (NM_139168, intron 1 of 12)	982	NM_139168	140890	Hs.49367	NM_139168	ENSG00000153914	SREK1	SFRS12|SRrp508|SRrp86	splicing regulatory glutamic acid and lysine rich protein 1	protein-coding
chr12	74930286	74934837	+	3' UTR (NM_001136262, exon 1 of 1)	3' UTR (NM_001136262, exon 1 of 1)	1010	NM_001136262	552889	Hs.744849	NM_001136262	ENSG00000253719	ATXN7L3B	lnc-SCA7	ataxin 7 like 3B	protein-coding
chr4	129206062	129210611	+	intron (NM_006320, intron 1 of 2)	CpG	1648	NM_006320	10424	Hs.507910	NM_006320	ENSG00000164040	PGRMC2	DG6|PMBP	progesterone receptor membrane component 2	protein-coding
chr2	197788220	197792766	+	intron (NM_001321099, intron 1 of 27)	intron (NM_001321099, intron 1 of 27)	961	NM_024989	80055	Hs.229988	NM_024989	ENSG00000197121	PGAP1	Bst1|ISPD3024|MRT42|SPG67	post-GPI attachment to proteins 1	protein-coding
chr14	32669634	32674179	+	TTS (NR_125730).3	TTS (NR_125730).3	569	NR_125730	103625684		NR_125730	ENSG00000207357	RNU6-2	U6-2	RNA, U6 small nuclear 2	snRNA
chr4	146401677	146406219	+	promoter-TSS (NM_001003688)	promoter-TSS (NM_001003688)	-9	NM_001003688	4086	Hs.604588	NM_005900	ENSG00000170365	SMAD1	BSP-1|BSP1|JV4-1|JV41|MADH1|MADR1	SMAD family member 1	protein-coding
chr12	93963579	93968119	+	promoter-TSS (NM_001270471)	promoter-TSS (NM_001270471)	392	NM_001270469	8835	Hs.485572	NM_003877	ENSG00000120833	SOCS2	CIS2|Cish2|SOCS-2|SSI-2|SSI2|STATI2	suppressor of cytokine signaling 2	protein-coding
chr5	112311706	112316246	+	intron (NR_038352, intron 1 of 8)	MIRb|SINE|MIR	1569	NR_038352	167227	Hs.443875	NM_152624	ENSG00000172795	DCP2	NUDT20	decapping mRNA 2	protein-coding
chr10	103574737	103579269	+	intron (NM_012215, intron 1 of 15)	intron (NM_012215, intron 1 of 15)	1219	NM_012215	10724	Hs.500842	NM_012215	ENSG00000198408	OGA	MEA5|MGEA5|NCOAT	O-GlcNAcase	protein-coding
chr7	148577921	148582450	+	intron (NM_001203248, intron 1 of 19)	intron (NM_001203248, intron 1 of 19)	416	NM_001203249	2146	Hs.444082	NM_004456	ENSG00000106462	EZH2	ENX-1|ENX1|EZH2b|KMT6|KMT6A|WVS|WVS2	enhancer of zeste 2 polycomb repressive complex 2 subunit	protein-coding
chr17	20942975	20947504	+	intron (NM_015276, intron 1 of 12)	(CCCCAG)n|Simple_repeat|Simple_repeat	1113	NM_015276	23326	Hs.462492	NM_015276	ENSG00000124422	USP22	USP3L	ubiquitin specific peptidase 22	protein-coding
chr6	26186524	26191049	+	TTS (NM_003539)	TTS (NM_003539)	518	NM_003539	8360	Hs.248179	NM_003539	ENSG00000277157	HIST1H4D	H4/b|H4FB|dJ221C16.9	histone cluster 1 H4 family member d	protein-coding
chr11	61732133	61736658	+	intron (NM_002032, intron 1 of 3)	intron (NM_002032, intron 1 of 3)	737	NM_002032	2495	Hs.524910	NM_002032	ENSG00000167996	FTH1	FHC|FTH|FTHL6|HFE5|PIG15|PLIF	ferritin heavy chain 1	protein-coding
chr8	67340083	67344603	+	exon (NM_015169, exon 1 of 1)	exon (NM_015169, exon 1 of 1)	1080	NM_015169	23212	Hs.71827	NM_015169	ENSG00000179041	RRS1	-	ribosome biogenesis regulator 1 homolog	protein-coding
chr6	146133375	146137895	+	promoter-TSS (NR_038245)	promoter-TSS (NR_038245)	286	NM_032145	84085	Hs.421095	NM_032145	ENSG00000118496	FBXO30	Fbx30	F-box protein 30	protein-coding
chr9	97808534	97813050	+	intron (NM_032823, intron 11 of 14)	CpG	-16840	NR_106729	102466518		NR_106729	ENSG00000274115	MIR6081	hsa-mir-6081	microRNA 6081	ncRNA
chr11	33179078	33183584	+	intron (NM_001033506, intron 1 of 1)	L1MC4|LINE|L1	1706	NM_001033505	1479	Hs.44402	NM_001326	ENSG00000176102	CSTF3	CSTF-77	cleavage stimulation factor subunit 3	protein-coding
chr1	193026306	193030812	+	promoter-TSS (NM_001199261)	promoter-TSS (NM_001199261)	7	NM_001331020	6738	Hs.288178	NM_004600	ENSG00000116747	RO60	RORNP|SSA2|TROVE2	Ro60, Y RNA binding protein	protein-coding
chr14	31673448	31677950	+	intron (NM_015382, intron 1 of 42)	intron (NM_015382, intron 1 of 42)	1030	NM_015382	25831	Hs.708017	NM_015382	ENSG00000092148	HECTD1	EULIR	HECT domain E3 ubiquitin protein ligase 1	protein-coding
chr7	77165739	77170240	+	intron (NM_001131009, intron 1 of 16)	intron (NM_001131009, intron 1 of 16)	637	NM_001131008	5782	Hs.61812	NM_002835	ENSG00000127947	PTPN12	PTP-PEST|PTPG1	protein tyrosine phosphatase non-receptor type 12	protein-coding
chr14	53255168	53259665	+	intron (NM_198066, intron 1 of 5)	intron (NM_198066, intron 1 of 5)	970	NM_198066	64841	Hs.478025	NM_198066	ENSG00000100522	GNPNAT1	GNA1|GNPNAT|Gpnat1	glucosamine-phosphate N-acetyltransferase 1	protein-coding
chr10	18946992	18951487	+	intron (NM_178815, intron 1 of 5)	intron (NM_178815, intron 1 of 5)	926	NM_178815	221079	Hs.25362	NM_178815	ENSG00000165997	ARL5B	ARL8	ADP ribosylation factor like GTPase 5B	protein-coding
chr12	125398284	125402774	+	promoter-TSS (NM_021009)	promoter-TSS (NM_021009)	436	NR_049820	100847004		NR_049820	ENSG00000265345	MIR5188	mir-5188	microRNA 5188	ncRNA
chr15	66794000	66798490	+	promoter-TSS (NR_002440)	promoter-TSS (NR_002440)	-593	NR_002441	595098		NR_002441	ENSG00000200623	SNORD18A	U18A	small nucleolar RNA, C/D box 18A	snoRNA
chr6	159062311	159066797	+	intron (NM_001291603, intron 1 of 4)	AluSp|SINE|Alu	1264	NM_001291602	6993	Hs.445999	NM_006519	ENSG00000146425	DYNLT1	CW-1|TCTEL1|tctex-1	dynein light chain Tctex-type 1	protein-coding
chr1	205715691	205720177	+	intron (NM_022731, intron 1 of 6)	intron (NM_022731, intron 1 of 6)	1438	NM_022731	64710	Hs.213061	NM_022731	ENSG00000069275	NUCKS1	JC7|NUCKS	nuclear casein kinase and cyclin dependent kinase substrate 1	protein-coding
chr7	108207582	108212056	+	promoter-TSS (NM_012328)	promoter-TSS (NM_012328)	78	NM_001287598	168451	Hs.707689	NM_182529	ENSG00000177683	THAP5	-	THAP domain containing 5	protein-coding
chr6	27789846	27794320	+	exon (NM_021968, exon 1 of 1)	exon (NM_021968, exon 1 of 1)	180	NM_021968	8363	Hs.278483	NM_021968	ENSG00000197238	HIST1H4J	H4/e|H4F2iv|H4FE|dJ160A22.2	histone cluster 1 H4 family member j	protein-coding
chr2	39661216	39665689	+	intron (NM_003618, intron 1 of 33)	intron (NM_003618, intron 1 of 33)	1001	NM_003618	8491	Hs.655750	NM_003618	ENSG00000011566	MAP4K3	GLK|MAPKKKK3|MEKKK 3|MEKKK3|RAB8IPL1	mitogen-activated protein kinase kinase kinase kinase 3	protein-coding
chr7	28447687	28452156	+	intron (NM_182899, intron 1 of 9)	CpG	-2223	NM_182898	9586	Hs.437075	NM_004904	ENSG00000146592	CREB5	CRE-BPA|CREB-5|CREBPA	cAMP responsive element binding protein 5	protein-coding
chr1	87378206	87382675	+	promoter-TSS (NM_203341)	promoter-TSS (NM_203341)	105	NM_001134492	9653	Hs.743280	NM_012262	ENSG00000153936	HS2ST1	dJ604K5.2	heparan sulfate 2-O-sulfotransferase 1	protein-coding
chr9	33816155	33820623	+	intron (NM_017811, intron 1 of 4)	(TGGGGG)n|Simple_repeat|Simple_repeat	1207	NM_017811	54926	Hs.643648	NM_017811	ENSG00000107341	UBE2R2	CDC34B|E2-CDC34B|UBC3B	ubiquitin conjugating enzyme E2 R2	protein-coding
chr21	17959198	17963665	+	intron (NR_136549, intron 1 of 3)	intron (NR_136549, intron 1 of 3)	513	NR_136548	388815	Hs.473394	NR_027790		MIR99AHG	C21orf34|C21orf35|LINC00478|MONC	mir-99a-let-7c cluster host gene	ncRNA
chr6	36570348	36574814	+	TTS (NM_003017)	TTS (NM_003017)	10491	NR_036610	6428	Hs.405144	NM_003017	ENSG00000112081	SRSF3	SFRS3|SRp20	serine and arginine rich splicing factor 3	protein-coding
chr2	122405165	122409630	+	promoter-TSS (NM_001207051)	promoter-TSS (NM_001207051)	167	NR_037857	254128	Hs.712685	NR_037856	ENSG00000236859	NIFK-AS1	-	NIFK antisense RNA 1	ncRNA
chr14	50098025	50102490	+	exon (NM_018139, exon 1 of 3)	exon (NM_018139, exon 1 of 3)	1691	NM_018139	55172	Hs.231761	NM_018139	ENSG00000165506	DNAAF2	C14orf104|CILD10|KTU|PF13	dynein axonemal assembly factor 2	protein-coding
chr2	204191203	204195664	+	intron (NM_001282932, intron 1 of 9)	CpG	471	NM_005759	10152	Hs.471156	NM_005759	ENSG00000138443	ABI2	ABI-2|ABI2B|AIP-1|AIP1|AblBP3|SSH3BP2|argBP1|argBPIA|argBPIB	abl interactor 2	protein-coding
chr11	58344710	58349169	+	exon (NM_053023, exon 1 of 11)	exon (NM_053023, exon 1 of 11)	352	NM_053023	80829	Hs.524920	NM_053023	ENSG00000186660	ZFP91	DMS-8|DSM-8|FKSG11|PZF|ZFP-91|ZNF757	ZFP91 zinc finger protein	protein-coding
chr17	27617729	27622188	+	intron (NM_020772, intron 1 of 3)	CpG	1208	NM_020772	57532	Hs.462598	NM_020772	ENSG00000108256	NUFIP2	182-FIP|82-FIP|FIP-82|PIG1	nuclear FMR1 interacting protein 2	protein-coding
chr22	41486718	41491176	+	TTS (NR_031694)	TTS (NR_031694)	333	NM_001429	2033	Hs.517517	NM_001429	ENSG00000100393	EP300	KAT3B|MKHK2|RSTS2|p300	E1A binding protein p300	protein-coding
chr4	39698485	39702937	+	intron (NM_001111113, intron 1 of 4)	intron (NM_001111113, intron 1 of 4)	1047	NM_001312648	3093	Hs.50308	NM_005339	ENSG00000078140	UBE2K	E2-25K|HIP2|HYPG|LIG|UBC1	ubiquitin conjugating enzyme E2 K	protein-coding
chr10	27440922	27445360	+	promoter-TSS (NR_135469)	promoter-TSS (NR_135469)	208	NM_001253866	10730	Hs.74647	NM_014263	ENSG00000136758	YME1L1	FTSH|MEG4|OPA11|PAMP|YME1L	YME1 like 1 ATPase	protein-coding
chr22	29662990	29667424	+	intron (NM_013986, intron 1 of 17)	intron (NM_013986, intron 1 of 17)	-1055	NM_001329536	25807	Hs.106730	NM_012265	ENSG00000100263	RHBDD3	C22orf3|HS984G1A|PTAG	rhomboid domain containing 3	protein-coding
chr12	123714977	123719411	+	promoter-TSS (NM_152269)	promoter-TSS (NM_152269)	591	NR_103517	10198	Hs.577404	NM_022782	ENSG00000051825	MPHOSPH9	MPP-9|MPP9	M-phase phosphoprotein 9	protein-coding
chr5	109024475	109028905	+	intron (NM_002372, intron 1 of 21)	CpG	1623	NM_002372	4124	Hs.432822	NM_002372	ENSG00000112893	MAN2A1	AMan II|GOLIM7|MANA2|MANII	mannosidase alpha class 2A member 1	protein-coding
chr17	43224333	43228762	+	5' UTR (NM_006460, exon 1 of 1)	5' UTR (NM_006460, exon 1 of 1)	1863	NM_006460	10614	Hs.586945	NM_006460	ENSG00000186834	HEXIM1	CLP1|EDG1|HIS1|MAQ1	HEXIM P-TEFb complex subunit 1	protein-coding
chr17	61849602	61854028	+	promoter-TSS (NM_020198)	promoter-TSS (NM_020198)	266	NM_007372	11325	Hs.702010	NM_007372	ENSG00000198231	DDX42	DDX42P|RHELP|RNAHP|SF3B8|SF3b125	DEAD-box helicase 42	protein-coding
chr5	150459157	150463576	+	promoter-TSS (NM_001258454)	promoter-TSS (NM_001258454)	-717	NM_001258454	10318	Hs.355141	NM_006058	ENSG00000145901	TNIP1	ABIN-1|NAF1|VAN|nip40-1	TNFAIP3 interacting protein 1	protein-coding
chr6	27796042	27800455	+	TTS (NM_003541)	TTS (NM_003541)	1057	NM_003541	8362	Hs.528055	NM_003541	ENSG00000273542	HIST1H4K	H4/d|H4F2iii|H4FD|dJ160A22.1	histone cluster 1 H4 family member k	protein-coding
chr1	95389256	95393667	+	promoter-TSS (NM_001286056)	promoter-TSS (NM_001286056)	-97	NM_001286056	1266	Hs.483454	NM_001839	ENSG00000117519	CNN3	-	calponin 3	protein-coding
chr1	181057124	181061533	+	3' UTR (NM_016545, exon 1 of 1)	3' UTR (NM_016545, exon 1 of 1)	1690	NM_016545	51278	Hs.15725	NM_016545	ENSG00000162783	IER5	SBBI48	immediate early response 5	protein-coding
chr1	94310104	94314509	+	promoter-TSS (NR_030621)	promoter-TSS (NR_030621)	-82	NR_030621	100126348		NR_030621	ENSG00000211575	MIR760	MIRN760|hsa-mir-760|mir-760	microRNA 760	ncRNA
chr1	93543830	93548229	+	intron (NM_001164393, intron 1 of 12)	intron (NM_001164393, intron 1 of 12)	1237	NM_007358	22823	Hs.31016	NM_007358	ENSG00000143033	MTF2	M96|PCL2|TDRD19A|dJ976O13.2	metal response element binding transcription factor 2	protein-coding
chr8	126440491	126444885	+	5' UTR (NM_025195, exon 1 of 3)	5' UTR (NM_025195, exon 1 of 3)	125	NM_025195	10221	Hs.444947	NM_025195	ENSG00000173334	TRIB1	C8FW|GIG-2|GIG2|SKIP1|TRB-1|TRB1	tribbles pseudokinase 1	protein-coding
chr2	153572186	153576580	+	promoter-TSS (NM_152522)	promoter-TSS (NM_152522)	-24	NM_152522	151188	Hs.643580	NM_152522	ENSG00000177917	ARL6IP6	AIP-6|AIP6|PFAAP1	ADP ribosylation factor like GTPase 6 interacting protein 6	protein-coding
chr4	57300302	57304693	+	promoter-TSS (NM_002703)	promoter-TSS (NM_002703)	228	NM_001079524	10606	Hs.518774	NM_006452	ENSG00000128050	PAICS	ADE2|ADE2H1|AIRC|PAIS	phosphoribosylaminoimidazole carboxylase and phosphoribosylaminoimidazolesuccinocarboxamide synthase	protein-coding
chr6	64281148	64285537	+	intron (NM_003463, intron 1 of 5)	CpG	1425	NM_003463	7803	Hs.227777	NM_003463	ENSG00000112245	PTP4A1	HH72|PRL-1|PRL1|PTP(CAAX1)|PTPCAAX1	protein tyrosine phosphatase 4A1	protein-coding
chr15	83679073	83683462	+	promoter-TSS (NM_001160116)	promoter-TSS (NM_001160116)	-874	NM_001160115	123207	Hs.352541	NM_144597	ENSG00000169609	C15orf40	-	chromosome 15 open reading frame 40	protein-coding
chr6	27831706	27836090	+	TTS (NM_005322)	TTS (NM_005322)	791	NM_003511	8332	Hs.233568	NM_003511	ENSG00000276903	HIST1H2AL	H2A.i|H2A/i|H2AFI|dJ193B12.9	histone cluster 1 H2A family member l	protein-coding
chr8	21775780	21780162	+	intron (NM_015024, intron 1 of 27)	intron (NM_015024, intron 1 of 27)	791	NM_015024	23039	Hs.172685	NM_015024	ENSG00000130227	XPO7	EXP7|RANBP16	exportin 7	protein-coding
chr10	65279090	65283464	+	5' UTR (NM_001001330, exon 1 of 8)	5' UTR (NM_001001330, exon 1 of 8)	154	NM_001001330	221035	Hs.499833	NM_001001330	ENSG00000165476	REEP3	C10orf74|Yip2b	receptor accessory protein 3	protein-coding
chr1	93297120	93301491	+	intron (NM_000969, intron 3 of 7)	intron (NM_000969, intron 3 of 7)	1711	NM_000969	6125	Hs.532359	NM_000969	ENSG00000122406	RPL5	L5|MSTP030|PPP1R135|uL18	ribosomal protein L5	protein-coding
chr2	120516305	120520673	+	intron (NM_002830, intron 1 of 26)	intron (NM_002830, intron 1 of 26)	1282	NM_002830	5775	Hs.469809	NM_002830	ENSG00000088179	PTPN4	MEG|PTPMEG|PTPMEG1	protein tyrosine phosphatase non-receptor type 4	protein-coding
chr12	25098365	25102733	+	intron (NM_005504, intron 1 of 10)	intron (NM_005504, intron 1 of 10)	1844	NM_001178091	586	Hs.438993	NM_005504	ENSG00000060982	BCAT1	BCATC|BCT1|ECA39|MECA39|PNAS121|PP18	branched chain amino acid transaminase 1	protein-coding
chr1	234745813	234750180	+	Intergenic	Intergenic	-2725	NM_182972	359948	Hs.350268	NM_182972	ENSG00000168264	IRF2BP2	CVID14	interferon regulatory factor 2 binding protein 2	protein-coding
chr7	44835369	44839734	+	intron (NM_021130, intron 1 of 4)	L2b|LINE|L2	1316	NM_021130	5478	Hs.356331	NM_021130	ENSG00000196262	PPIA	CYPA|CYPH|HEL-S-69p	peptidylprolyl isomerase A	protein-coding
chr17	71336015	71340379	+	intron (NM_001144952, intron 44 of 44)	intron (NM_001144952, intron 44 of 44)	-30054	NM_012121	23580	Hs.3903	NM_012121	ENSG00000179604	CDC42EP4	BORG4|CEP4|KAIA1777	CDC42 effector protein 4	protein-coding
chr7	129588292	129592656	+	intron (NM_001202498, intron 1 of 6)	intron (NM_001202498, intron 1 of 6)	2309	NM_001202498	7328	Hs.643548	NM_003344	ENSG00000186591	UBE2H	E2-20K|GID3|UBC8|UBCH|UBCH2	ubiquitin conjugating enzyme E2 H	protein-coding
chr3	170584681	170589043	+	intron (NM_001099645, intron 1 of 3)	AluSx|SINE|Alu	1183	NM_001320451	200916	Hs.380933	NM_001099645	ENSG00000163584	RPL22L1	-	ribosomal protein L22 like 1	protein-coding
chr10	98590515	98594872	+	promoter-TSS (NR_135921)	promoter-TSS (NR_135921)	-19	NM_032440	84458	Hs.427927	NM_015652	ENSG00000196233	LCOR	C10orf12|MLR2	ligand dependent nuclear receptor corepressor	protein-coding
chr4	141172856	141177212	+	Intergenic	Intergenic	-3406	NM_032547	60592	Hs.480815	NM_032547	ENSG00000153130	SCOC	HRIHFB2072|SCOCO|UNC-69	short coiled-coil protein	protein-coding
chr7	120589320	120593674	+	intron (NM_198267, intron 2 of 4)	intron (NM_198267, intron 2 of 4)	680	NM_198267	54556	Hs.489811	NM_019071	ENSG00000071243	ING3	Eaf4|ING2|MEAF4|p47ING3	inhibitor of growth family member 3	protein-coding
chr15	78857423	78861776	+	intron (NM_000745, intron 1 of 5)	AluY|SINE|Alu	1737	NM_000745	1138	Hs.1614	NM_000745	ENSG00000169684	CHRNA5	LNCR2	cholinergic receptor nicotinic alpha 5 subunit	protein-coding
chr10	76583075	76587423	+	promoter-TSS (NM_001256468)	promoter-TSS (NM_001256468)	-922	NM_012330	23522	Hs.35758	NM_012330	ENSG00000156650	KAT6B	GTPTS|MORF|MOZ2|MYST4|ZC2HC6B|qkf|querkopf	lysine acetyltransferase 6B	protein-coding
chr15	72765337	72769681	+	promoter-TSS (NR_135678)	promoter-TSS (NR_135678)	842	NM_005744	25820	Hs.268787	NM_005744	ENSG00000166233	ARIH1	ARI|HARI|HHARI|UBCH7BP	ariadne RBR E3 ubiquitin protein ligase 1	protein-coding
chr22	32339503	32343846	+	promoter-TSS (NM_015372)	promoter-TSS (NM_015372)	-326	NR_126507	25775	Hs.627602	NM_015372	ENSG00000128254	C22orf24	HSN44A4A	chromosome 22 open reading frame 24	protein-coding
chr12	57115524	57119867	+	intron (NM_001113203, intron 2 of 10)	intron (NM_001113203, intron 2 of 10)	1381	NM_001113201	4666	Hs.505735	NM_005594	ENSG00000196531	NACA	HSD48|NAC-alpha|NACA1|skNAC	nascent polypeptide associated complex subunit alpha	protein-coding
chr2	3622459	3626799	+	intron (NM_001011, intron 4 of 6)	intron (NM_001011, intron 4 of 6)	1776	NM_001011	6201	Hs.534346	NM_001011	ENSG00000171863	RPS7	DBA8|S7|eS7	ribosomal protein S7	protein-coding
chr9	97626395	97630731	+	intron (NM_032823, intron 5 of 14)	intron (NM_032823, intron 5 of 14)	56319	NR_031755	100313780		NR_031755	ENSG00000252153	MIR2278	mir-2278	microRNA 2278	ncRNA
chr6	108878185	108882518	+	promoter-TSS (NM_201559)	promoter-TSS (NM_201559)	-675	NM_201559	2309	Hs.220950	NM_001455	ENSG00000118689	FOXO3	AF6q21|FKHRL1|FKHRL1P2|FOXO2|FOXO3A	forkhead box O3	protein-coding
chr18	57566459	57570789	+	intron (NM_021127, intron 1 of 1)	intron (NM_021127, intron 1 of 1)	1432	NM_021127	5366	Hs.96	NM_021127	ENSG00000141682	PMAIP1	APR|NOXA	phorbol-12-myristate-13-acetate-induced protein 1	protein-coding
chr10	32633320	32637636	+	promoter-TSS (NR_104163)	promoter-TSS (NR_104163)	498	NM_001272019	80314	Hs.167805	NM_025209	ENSG00000120616	EPC1	Epl1	enhancer of polycomb homolog 1	protein-coding
chrX	73509378	73513691	+	intron (NR_028379, intron 1 of 6)	intron (NR_028379, intron 1 of 6)	1875	NR_028379	100302692	Hs.349570	NR_028379	ENSG00000230590	FTX	LINC00182|MIR374AHG|NCRNA00182	FTX transcript, XIST regulator	ncRNA
chr17	8123418	8127729	+	intron (NR_026951, intron 2 of 2)	tRNA-Asp-GAY|tRNA|tRNA	1788	NR_026951	284029	Hs.121692	NM_173621	ENSG00000178977	LINC00324	C17orf44|NCRNA00324	long intergenic non-protein coding RNA 324	ncRNA
chr15	31617439	31621748	+	exon (NM_001302461, exon 1 of 2)	exon (NM_001302461, exon 1 of 2)	535	NM_001302461	51621	Hs.376443	NM_015995	ENSG00000169926	KLF13	BTEB3|FKLF2|NSLP1|RFLAT-1|RFLAT1	Kruppel like factor 13	protein-coding
chr13	27824839	27829148	+	intron (NR_026911, intron 1 of 5)	intron (NR_026911, intron 1 of 5)	1300	NR_026911	100131205	Hs.126774	NR_026911	ENSG00000220749	RPL21P28	RPL21_8_160	ribosomal protein L21 pseudogene 28	pseudo
chr10	71811124	71815431	+	intron (NM_018649, intron 1 of 8)	CpG	920	NM_018649	55506	Hs.499953	NM_018649	ENSG00000099284	H2AFY2	macroH2A2	H2A histone family member Y2	protein-coding
chr17	49335418	49339724	+	promoter-TSS (NM_017643)	promoter-TSS (NM_017643)	-144	NM_017643	54799	Hs.656803	NM_017643	ENSG00000011258	MBTD1	SA49P01	mbt domain containing 1	protein-coding
chr2	54681455	54685760	+	5' UTR (NM_003128, exon 1 of 36)	5' UTR (NM_003128, exon 1 of 36)	153	NM_003128	6711	Hs.503178	NM_003128	ENSG00000115306	SPTBN1	ELF|HEL102|SPTB2|betaSpII	spectrin beta, non-erythrocytic 1	protein-coding
chr20	42085079	42089383	+	intron (NM_006275, intron 2 of 5)	CpG-16659	727	NR_034009	6431	Hs.684950	NM_006275	ENSG00000124193	SRSF6	B52|HEL-S-91|SFRS6|SRP55	serine and arginine rich splicing factor 6	protein-coding
chr8	90993059	90997361	+	intron (NM_001024688, intron 1 of 16)	intron (NM_001024688, intron 1 of 16)	1689	NM_002485	4683	Hs.492208	NM_002485	ENSG00000104320	NBN	AT-V1|AT-V2|ATV|NBS|NBS1|P95	nibrin	protein-coding
chr9	74524004	74528306	+	promoter-TSS (NM_016014)	promoter-TSS (NM_016014)	6	NM_001025780	51104	Hs.380389	NM_016014	ENSG00000107362	ABHD17B	C9orf77|CGI-67|FAM108B1	abhydrolase domain containing 17B	protein-coding
chr5	96268977	96273278	+	promoter-TSS (NM_005575)	promoter-TSS (NM_005575)	-219	NM_005575	4012	Hs.527199	NM_005575	ENSG00000113441	LNPEP	CAP|IRAP|P-LAP|PLAP	leucyl and cystinyl aminopeptidase	protein-coding
chr1	150205614	150209908	+	promoter-TSS (NM_001136479)	promoter-TSS (NM_001136479)	-735	NM_001136479	81611	Hs.656466	NM_030920	ENSG00000143401	ANP32E	LANP-L|LANPL	acidic nuclear phosphoprotein 32 family member E	protein-coding
chr4	114680494	114684785	+	5' UTR (NM_001321589, exon 1 of 19)	5' UTR (NM_001321589, exon 1 of 19)	444	NM_001321579	817	Hs.144114	NM_001221	ENSG00000145349	CAMK2D	CAMKD	calcium/calmodulin dependent protein kinase II delta	protein-coding
chr6	87862922	87867212	+	promoter-TSS (NM_015021)	promoter-TSS (NM_015021)	-202	NM_015021	23036	Hs.444800	NM_015021	ENSG00000188994	ZNF292	Nbla00365|ZFP292|ZN-16|Zn-15|bA393I2.3	zinc finger protein 292	protein-coding
chrX	102939457	102943746	+	promoter-TSS (NR_038978)	promoter-TSS (NR_038978)	145	NM_001142429	9643	Hs.326387	NM_012286	ENSG00000123562	MORF4L2	MORFL2|MRGX	mortality factor 4 like 2	protein-coding
chr1	215739896	215744185	+	intron (NM_016121, intron 1 of 17)	intron (NM_016121, intron 1 of 17)	1318	NM_001319295	51133	Hs.335139	NM_016121	ENSG00000136636	KCTD3	NY-REN-45	potassium channel tetramerization domain containing 3	protein-coding
chr12	131355636	131359919	+	intron (NM_001300797, intron 3 of 5)	intron (NM_001300797, intron 3 of 5)	1238	NM_001300796	5901	Hs.10842	NM_006325	ENSG00000132341	RAN	ARA24|Gsp1|TC4	RAN, member RAS oncogene family	protein-coding
chr19	11199131	11203414	+	intron (NM_001195799, intron 1 of 16)	CpG	1234	NM_001195803	3949	Hs.213289	NM_000527	ENSG00000130164	LDLR	FH|FHC|LDLCQ2	low density lipoprotein receptor	protein-coding
chr1	174966995	174971271	+	5' UTR (NM_014412, exon 1 of 6)	5' UTR (NM_014412, exon 1 of 6)	241	NM_014412	27101	Hs.508524	NM_014412	ENSG00000116161	CACYBP	GIG5|PNAS-107|S100A6BP|SIP	calcyclin binding protein	protein-coding
chr14	60714531	60718804	+	intron (NM_021003, intron 1 of 5)	CpG	701	NM_177951	5494	Hs.130036	NM_021003	ENSG00000100614	PPM1A	PP2C-ALPHA|PP2CA|PP2Calpha	protein phosphatase, Mg2+/Mn2+ dependent 1A	protein-coding
chr1	222883207	222887477	+	promoter-TSS (NR_109927)	promoter-TSS (NR_109927)	522	NM_022831	64853	Hs.156625	NM_022831	ENSG00000186063	AIDA	C1orf80	axin interactor, dorsalization associated	protein-coding
chr1	76251043	76255305	+	promoter-TSS (NR_002749)	promoter-TSS (NR_002749)	-400	NR_002749	26805		NR_002749	ENSG00000207241	SNORD45A	RNU45A|U45a	small nucleolar RNA, C/D box 45A	snoRNA
chr4	77993836	77998098	+	intron (NM_006835, intron 1 of 6)	intron (NM_006835, intron 1 of 6)	1158	NM_006835	10983	Hs.518827	NM_006835	ENSG00000118816	CCNI	CCNI1|CYC1|CYI	cyclin I	protein-coding
chr4	15654387	15658647	+	intron (NR_036464, intron 1 of 11)	CpG	518	NM_001193534	26234	Hs.643433	NM_012161	ENSG00000118564	FBXL5	FBL4|FBL5|FLR1	F-box and leucine rich repeat protein 5	protein-coding
chr1	16158700	16162958	+	non-coding (NR_024279, exon 2 of 2)	non-coding (NR_024279, exon 2 of 2)	-13530	NM_015001	23013	Hs.744843	NM_015001	ENSG00000065526	SPEN	HIAA0929|MINT|RBM15C|SHARP	spen family transcriptional repressor	protein-coding
chr14	50358808	50363066	+	exon (NM_001663, exon 2 of 2)	exon (NM_001663, exon 2 of 2)	1201	NM_001663	382	Hs.525330	NM_001663	ENSG00000165527	ARF6	-	ADP ribosylation factor 6	protein-coding
chr15	68568816	68573072	+	exon (NM_015322, exon 1 of 2)	exon (NM_015322, exon 1 of 2)	803	NM_015322	10116	Hs.362733	NM_015322	ENSG00000169018	FEM1B	F1A-ALPHA|F1AA|FEM1-beta	fem-1 homolog B	protein-coding
chr3	105584601	105588855	+	promoter-TSS (NM_001321813)	promoter-TSS (NM_001321813)	-293	NM_001321813	868	Hs.430589	NM_170662	ENSG00000114423	CBLB	Cbl-b|Nbla00127|RNF56	Cbl proto-oncogene B	protein-coding
chr13	45149078	45153331	+	promoter-TSS (NM_183422)	promoter-TSS (NM_183422)	-503	NM_001243799	8848	Hs.436383	NM_006022	ENSG00000102804	TSC22D1	Ptg-2|TGFB1I4|TSC22	TSC22 domain family member 1	protein-coding
chr13	46624144	46628395	+	promoter-TSS (NR_046227)	promoter-TSS (NR_046227)	644	NM_001330565	23091	Hs.136102	NM_015070	ENSG00000123200	ZC3H13	KIAA0853|Xio	zinc finger CCCH-type containing 13	protein-coding
chr1	62901222	62905472	+	intron (NM_003368, intron 1 of 8)	CpG	964	NM_003368	7398	Hs.35086	NM_003368	ENSG00000162607	USP1	UBP	ubiquitin specific peptidase 1	protein-coding
chr17	40828418	40832664	+	TTS (NM_016602)	TTS (NM_016602)	-1493	NR_073573	79990	Hs.632251	NM_024927	ENSG00000068137	PLEKHH3	-	pleckstrin homology, MyTH4 and FERM domain containing H3	protein-coding
chr18	45454323	45458565	+	intron (NM_001135937, intron 1 of 9)	intron (NM_001135937, intron 1 of 9)	526	NM_005901	4087	Hs.12253	NM_005901	ENSG00000175387	SMAD2	JV18|JV18-1|MADH2|MADR2|hMAD-2|hSMAD2	SMAD family member 2	protein-coding
chr12	122516044	122520286	+	intron (NM_014938, intron 1 of 16)	intron (NM_014938, intron 1 of 16)	1531	NM_014938	22877	Hs.437153	NM_014938	ENSG00000175727	MLXIP	MIR|MONDOA|bHLHe36	MLX interacting protein	protein-coding
chr17	2496154	2500393	+	intron (NM_000430, intron 1 of 10)	intron (NM_000430, intron 1 of 10)	1350	NM_000430	5048	Hs.77318	NM_000430	ENSG00000007168	PAFAH1B1	LIS1|LIS2|MDCR|MDS|NudF|PAFAH	platelet activating factor acetylhydrolase 1b regulatory subunit 1	protein-coding
chr8	125485161	125489399	+	promoter-TSS (NR_108047)	promoter-TSS (NR_108047)	272	NM_007218	11236	Hs.744151	NM_007218	ENSG00000170881	RNF139	HRCA1|RCA1|TRC8	ring finger protein 139	protein-coding
chr9	100394179	100398416	+	promoter-TSS (NM_139246)	promoter-TSS (NM_139246)	-335	NM_139246	158427	Hs.723236	NM_139246	ENSG00000136925	TSTD2	C9orf97	thiosulfate sulfurtransferase like domain containing 2	protein-coding
chr14	69863707	69867942	+	promoter-TSS (NM_004450)	promoter-TSS (NM_004450)	439	NM_018375	55334	Hs.432690	NM_018375	ENSG00000029364	SLC39A9	ZIP-9|ZIP9	solute carrier family 39 member 9	protein-coding
chr12	77456395	77460626	+	intron (NM_203394, intron 1 of 12)	intron (NM_203394, intron 1 of 12)	850	NM_203394	144455	Hs.416375	NM_203394	ENSG00000165891	E2F7	-	E2F transcription factor 7	protein-coding
chr13	39609240	39613469	+	exon (NM_025138, exon 1 of 13)	exon (NM_025138, exon 1 of 13)	859	NM_025138	80209	Hs.318526	NM_025138	ENSG00000120685	PROSER1	C13orf23	proline and serine rich 1	protein-coding
chr7	138143836	138148065	+	intron (NM_003852, intron 1 of 18)	CpG	871	NM_003852	8805	Hs.490287	NM_003852	ENSG00000122779	TRIM24	PTC6|RNF82|TF1A|TIF1|TIF1A|TIF1ALPHA|hTIF1	tripartite motif containing 24	protein-coding
chr3	183415038	183419257	+	intron (NM_018023, intron 1 of 30)	L2|LINE|L2	1541	NM_018023	55689	Hs.632575	NM_018023	ENSG00000163872	YEATS2	-	YEATS domain containing 2	protein-coding
chr12	53846086	53850302	+	intron (NM_001128911, intron 1 of 14)	intron (NM_001128911, intron 1 of 14)	2308	NM_001128911	5094	Hs.546271	NM_005016	ENSG00000197111	PCBP2	HNRNPE2|HNRPE2|hnRNP-E2	poly(rC) binding protein 2	protein-coding
chr10	43631255	43635471	+	promoter-TSS (NM_018590)	promoter-TSS (NM_018590)	-530	NM_018590	55454	Hs.657569	NM_018590	ENSG00000169826	CSGALNACT2	CHGN2|ChGn-2|GALNACT-2|GALNACT2|PRO0082|beta4GalNAcT	chondroitin sulfate N-acetylgalactosaminyltransferase 2	protein-coding
chr9	34988342	34992557	+	5' UTR (NM_001135005, exon 1 of 4)	5' UTR (NM_001135005, exon 1 of 4)	182	NM_001135005	25822	Hs.237506	NM_012266	ENSG00000137094	DNAJB5	Hsc40	DnaJ heat shock protein family (Hsp40) member B5	protein-coding
chr12	67661983	67666197	+	intron (NM_001329676, intron 1 of 15)	intron (NM_001329676, intron 1 of 15)	1029	NM_001329674	55832	Hs.546407	NM_018448	ENSG00000111530	CAND1	TIP120|TIP120A	cullin associated and neddylation dissociated 1	protein-coding
chr9	19228891	19233104	+	intron (NM_001330640, intron 1 of 32)	CpG	234	NR_073201	55667	Hs.249591	NM_017925	ENSG00000137145	DENND4C	C9orf55|C9orf55B|RAB10GEF|bA513M16.3	DENN domain containing 4C	protein-coding
chrX	133506474	133510685	+	intron (NM_001015877, intron 1 of 10)	intron (NM_001015877, intron 1 of 10)	1237	NM_032458	84295	Hs.356501	NM_032335	ENSG00000156531	PHF6	BFLS|BORJ|CENP-31	PHD finger protein 6	protein-coding
chr2	70139077	70143285	+	promoter-TSS (NM_001202514)	promoter-TSS (NM_001202514)	-992	NM_001202514	4084	Hs.468908	NM_002357	ENSG00000059728	MXD1	BHLHC58|MAD|MAD1	MAX dimerization protein 1	protein-coding
chr3	136536618	136540825	+	intron (NM_025246, intron 1 of 1)	CpG	860	NM_001097599	80723	Hs.477692	NM_025246	ENSG00000168917	SLC35G2	TMEM22	solute carrier family 35 member G2	protein-coding
chrX	21958284	21962488	+	intron (NM_004595, intron 1 of 10)	intron (NM_004595, intron 1 of 10)	1695	NM_001258423	6611	Hs.724874	NM_004595	ENSG00000102172	SMS	MRSR|SPMSY|SRS|SpS	spermine synthase	protein-coding
chr2	64368046	64372246	+	intron (NM_020651, intron 1 of 6)	intron (NM_020651, intron 1 of 6)	1459	NM_020651	57162	Hs.7886	NM_020651	ENSG00000197329	PELI1	-	pellino E3 ubiquitin protein ligase 1	protein-coding
chr4	39457773	39461973	+	promoter-TSS (NM_001278591)	promoter-TSS (NM_001278591)	695	NM_000661	6133	Hs.412370	NM_000661	ENSG00000163682	RPL9	L9|NPC-A-16	ribosomal protein L9	protein-coding
chr13	20530927	20535126	+	promoter-TSS (NM_001190965)	promoter-TSS (NM_001190965)	52	NM_001190965	7750	Hs.507433	NM_003453	ENSG00000121741	ZMYM2	FIM|MYM|RAMP|SCLL|ZNF198	zinc finger MYM-type containing 2	protein-coding
chrX	70502697	70506887	+	intron (NM_007363, intron 2 of 11)	intron (NM_007363, intron 2 of 11)	1750	NM_007363	4841	Hs.533282	NM_007363	ENSG00000147140	NONO	MRXS34|NMT55|NRB54|P54|P54NRB|PPP1R114	non-POU domain containing octamer binding	protein-coding
chr1	29506328	29510514	+	5' UTR (NM_005626, exon 1 of 6)	5' UTR (NM_005626, exon 1 of 6)	216	NM_005626	6429	Hs.469970	NM_005626	ENSG00000116350	SRSF4	SFRS4|SRP75	serine and arginine rich splicing factor 4	protein-coding
chr14	35341506	35345692	+	intron (NM_013448, intron 2 of 26)	CpG	1254	NM_182648	11177	Hs.509140	NM_013448	ENSG00000198604	BAZ1A	ACF1|WALp1|WCRF180|hACF1	bromodomain adjacent to zinc finger domain 1A	protein-coding
chr17	78007571	78011755	+	promoter-TSS (NM_019020)	promoter-TSS (NM_019020)	-6	NM_019020	125058	Hs.369819	NM_019020	ENSG00000167291	TBC1D16	-	TBC1 domain family member 16	protein-coding
chr16	2801099	2805281	+	promoter-TSS (NR_027275)	promoter-TSS (NR_027275)	-589	NR_027275	100128788	Hs.311208	NR_027274	ENSG00000205913	SRRM2-AS1	-	SRRM2 antisense RNA 1	ncRNA
chr2	54195092	54199271	+	intron (NM_014614, intron 1 of 46)	intron (NM_014614, intron 1 of 46)	796	NM_014614	23198	Hs.413801	NM_014614	ENSG00000068878	PSME4	PA200	proteasome activator subunit 4	protein-coding
chr7	77324901	77329079	+	promoter-TSS (NR_038361)	promoter-TSS (NR_038361)	-328	NR_038361	100505854	Hs.72451	NR_038361	ENSG00000214293	APTR	RSBN1L-AS1	Alu-mediated CDKN1A/p21 transcriptional regulator	ncRNA
chr20	49543109	49547284	+	5' UTR (NM_001282531, exon 2 of 6)	5' UTR (NM_001282531, exon 2 of 6)	-2325	NR_110008	101927631	Hs.301898	NR_110007	ENSG00000259456	ADNP-AS1	-	ADNP antisense RNA 1	ncRNA
chr3	151985584	151989759	+	promoter-TSS (NR_027037)	promoter-TSS (NR_027037)	-256	NR_027037	401093	Hs.725347	NR_027037	ENSG00000229619	MBNL1-AS1	-	MBNL1 antisense RNA 1	ncRNA
chr18	9912547	9916717	+	intron (NM_194434, intron 1 of 5)	CpG	677	NM_003574	9218	Hs.165195	NM_003574	ENSG00000101558	VAPA	VAP-33|VAP-A|VAP33|hVAP-33	VAMP associated protein A	protein-coding
chr4	160023538	160027700	+	Intergenic	Intergenic	-24338	NR_039963	100616303		NR_039963	ENSG00000283379	MIR3688-2	mir-3688-2	microRNA 3688-2	ncRNA
chr19	2424603	2428765	+	TTS (NM_182973)	TTS (NM_182973)	1230	NM_012458	26517	Hs.75056	NM_012458	ENSG00000099800	TIMM13	TIM13|TIM13B|TIMM13A|TIMM13B|ppv1	translocase of inner mitochondrial membrane 13	protein-coding
chr2	230784623	230788783	+	promoter-TSS (NM_001284216)	promoter-TSS (NM_001284216)	22	NM_001284214	9320	Hs.572642	NM_004238	ENSG00000153827	TRIP12	MRD49|TRIP-12|ULF	thyroid hormone receptor interactor 12	protein-coding
chr2	48130417	48134576	+	intron (NM_001190274, intron 1 of 22)	intron (NM_001190274, intron 1 of 22)	436	NM_001190274	80204	Hs.352677	NM_012167	ENSG00000138081	FBXO11	FBX11|IDDFBA|PRMT9|UBR6|UG063H01|VIT1	F-box protein 11	protein-coding
chr6	146053950	146058106	+	promoter-TSS (NR_038246)	promoter-TSS (NR_038246)	23	NR_038246	100507557	Hs.124537	NR_038244	ENSG00000235652	LOC100507557	-	uncharacterized LOC100507557	ncRNA
chr1	65729835	65733984	+	intron (NM_014787, intron 1 of 18)	intron (NM_014787, intron 1 of 18)	1532	NM_014787	9829	Hs.647643	NM_014787	ENSG00000116675	DNAJC6	DJC6|PARK19	DnaJ heat shock protein family (Hsp40) member C6	protein-coding
chr12	57479736	57483870	+	promoter-TSS (NM_005967)	promoter-TSS (NM_005967)	-874	NM_005967	4665	Hs.159223	NM_005967	ENSG00000166886	NAB2	MADER	NGFI-A binding protein 2	protein-coding
chr3	136468614	136472747	+	intron (NM_005862, intron 1 of 33)	CpG	565	NM_005862	10274	Hs.412586	NM_005862	ENSG00000118007	STAG1	MRD47|SA1|SCC3A	stromal antigen 1	protein-coding
chr18	53072414	53076545	+	intron (NM_001330604, intron 5 of 19)	intron (NM_001330604, intron 5 of 19)	-3253	NM_001243232	6925	Hs.605153	NM_003199	ENSG00000196628	TCF4	E2-2|FECD3|ITF-2|ITF2|PTHS|SEF-2|SEF2|SEF2-1|SEF2-1A|SEF2-1B|SEF2-1D|TCF-4|bHLHb19	transcription factor 4	protein-coding
chr13	45008635	45012764	+	exon (NM_006022, exon 1 of 3)	exon (NM_006022, exon 1 of 3)	361	NM_006022	8848	Hs.436383	NM_006022	ENSG00000102804	TSC22D1	Ptg-2|TGFB1I4|TSC22	TSC22 domain family member 1	protein-coding
chr1	26229952	26234079	+	TTS (NR_037481)	TTS (NR_037481)	629	NM_203401	3925	Hs.209983	NM_005563	ENSG00000117632	STMN1	C1orf215|LAP18|Lag|OP18|PP17|PP19|PR22|SMN	stathmin 1	protein-coding
chr1	93642922	93647046	+	intron (NR_030761, intron 1 of 4)	intron (NR_030761, intron 1 of 4)	1262	NM_001167830	50999	Hs.482873	NM_016040	ENSG00000117500	TMED5	CGI-100|p24g2|p28	transmembrane p24 trafficking protein 5	protein-coding
chr2	182755762	182759886	+	3' UTR (NM_001287505, exon 2 of 2)	3' UTR (NM_001287505, exon 2 of 2)	1381	NM_001287503	6744	Hs.196983	NM_006751	ENSG00000138434	ITPRID2	CS-1|CS1|KRAP|SPAG13|SSFA2	ITPR interacting domain containing 2	protein-coding
chr17	7744455	7748577	+	intron (NM_001080424, intron 1 of 21)	CpG	3281	NM_001080424	23135	Hs.223678	NM_001080424	ENSG00000132510	KDM6B	JMJD3	lysine demethylase 6B	protein-coding
chr7	112725214	112729333	+	promoter-TSS (NM_001146267)	promoter-TSS (NM_001146267)	560	NM_018970	54329	Hs.152009	NM_018970	ENSG00000164604	GPR85	SREB|SREB2	G protein-coupled receptor 85	protein-coding
chr7	75985162	75989279	+	intron (NM_012479, intron 1 of 1)	intron (NM_012479, intron 1 of 1)	1122	NM_012479	7532	Hs.744840	NM_012479	ENSG00000170027	YWHAG	14-3-3GAMMA|EIEE56|PPP1R170	tyrosine 3-monooxygenase/tryptophan 5-monooxygenase activation protein gamma	protein-coding
chr1	46049073	46053187	+	intron (NM_152298, intron 1 of 13)	intron (NM_152298, intron 1 of 13)	1470	NM_002482	4678	Hs.319334	NM_002482	ENSG00000132780	NASP	FLB7527|HMDRA1|PRO1999	nuclear autoantigenic sperm protein	protein-coding
chr9	90112036	90116148	+	intron (NM_001288729, intron 2 of 25)	intron (NM_001288729, intron 2 of 25)	642	NM_001288729	1612	Hs.380277	NM_004938	ENSG00000196730	DAPK1	DAPK|ROCO3	death associated protein kinase 1	protein-coding
chr11	47786191	47790303	+	intron (NM_015308, intron 1 of 16)	CpG	783	NM_001318339	23360	Hs.6834	NM_015308	ENSG00000109920	FNBP4	FBP30	formin binding protein 4	protein-coding
chr5	149864805	149868914	+	Intergenic	MIRb|SINE|MIR	-1304	NR_105061	102546298	Hs.570892	NR_105061	ENSG00000254333	NDST1-AS1	-	NDST1 antisense RNA 1	ncRNA
chr4	141055026	141059134	+	intron (NM_018717, intron 1 of 5)	intron (NM_018717, intron 1 of 5)	18153	NM_018717	55534	Hs.586165	NM_018717	ENSG00000196782	MAML3	CAGH3|ERDA3|GDN|MAM-2|MAM2|TNRC3|mam-3	mastermind like transcriptional coactivator 3	protein-coding
chr1	198125405	198129511	+	intron (NM_133494, intron 1 of 9)	intron (NM_133494, intron 1 of 9)	1350	NM_133494	140609	Hs.24119	NM_133494	ENSG00000151414	NEK7	-	NIMA related kinase 7	protein-coding
chr14	90419740	90423843	+	promoter-TSS (NM_001284269)	promoter-TSS (NM_001284269)	-455	NM_001008744	55775	Hs.209945	NM_018319	ENSG00000042088	TDP1	-	tyrosyl-DNA phosphodiesterase 1	protein-coding
chr1	43421469	43425572	+	intron (NM_006516, intron 1 of 9)	CpG	-1200	NR_033967	440584	Hs.260928	NR_033967	ENSG00000227533	SLC2A1-AS1	-	SLC2A1 antisense RNA 1	ncRNA
chr17	8021245	8025342	+	TTS (NM_032580)	TTS (NM_032580)	-1059	NM_001165960	59344	Hs.232770	NM_021628	ENSG00000179148	ALOXE3	ARCI3|E-LOX|eLOX-3|eLOX3	arachidonate lipoxygenase 3	protein-coding
chr17	7588041	7592131	+	promoter-TSS (NM_001143991)	promoter-TSS (NM_001143991)	-672	NM_001143991	55135	Hs.408312	NM_018081	ENSG00000141499	WRAP53	DKCB3|TCAB1|WDR79	WD repeat containing antisense to TP53	protein-coding
chr10	65387140	65391228	+	Intergenic	Intergenic	-107349	NM_001322258	221037	Hs.413416	NM_004241	ENSG00000171988	JMJD1C	KDM3C|TRIP-8|TRIP8	jumonji domain containing 1C	protein-coding
chr10	62537409	62541496	+	intron (NM_001170407, intron 1 of 3)	intron (NM_001170407, intron 1 of 3)	1240	NM_001170407	983	Hs.732435	NM_001786	ENSG00000170312	CDK1	CDC2|CDC28A|P34CDC2	cyclin dependent kinase 1	protein-coding
chr14	45602738	45606824	+	promoter-TSS (NM_001308134)	promoter-TSS (NM_001308134)	-361	NM_001308134	57697	Hs.509229	NM_020937	ENSG00000187790	FANCM	FAAP250|KIAA1596|POF15|SPGF28	FA complementation group M	protein-coding
chr7	72933329	72937412	+	intron (NM_032408, intron 1 of 19)	intron (NM_032408, intron 1 of 19)	1245	NM_032408	9031	Hs.743372	NM_023005	ENSG00000009954	BAZ1B	WBSCR10|WBSCR9|WSTF	bromodomain adjacent to zinc finger domain 1B	protein-coding
chr3	33479341	33483424	+	5' UTR (NM_001128160, exon 1 of 15)	5' UTR (NM_001128160, exon 1 of 15)	488	NM_001128160	7342	Hs.729120	NM_014517	ENSG00000153560	UBP1	LBP-1B|LBP-1a|LBP1A|LBP1B	upstream binding protein 1	protein-coding
chr12	69752632	69756708	+	intron (NM_001300950, intron 1 of 4)	intron (NM_001300950, intron 1 of 4)	1180	NM_001300950	8089	Hs.4029	NM_006530	ENSG00000127337	YEATS4	4930573H17Rik|B230215M10Rik|GAS41|NUBI-1|YAF9	YEATS domain containing 4	protein-coding
chr16	53241273	53245345	+	intron (NM_001308319, intron 1 of 37)	intron (NM_001308319, intron 1 of 37)	53471	NM_001308319	80205	Hs.59159	NM_015287	ENSG00000177200	CHD9	AD013|CHD-9|CReMM|KISH2|PRIC320	chromodomain helicase DNA binding protein 9	protein-coding
chr2	24147453	24151524	+	exon (NM_001242338, exon 1 of 28)	exon (NM_001242338, exon 1 of 28)	496	NM_017552	54454	Hs.467862	NM_017552	ENSG00000119778	ATAD2B	-	ATPase family AAA domain containing 2B	protein-coding
chr3	100119165	100123235	+	promoter-TSS (NM_014820)	promoter-TSS (NM_014820)	-958	NM_014820	9868	Hs.227253	NM_014820	ENSG00000154174	TOMM70	TOMM70A|Tom70	translocase of outer mitochondrial membrane 70	protein-coding
chr21	40176935	40181004	+	intron (NM_005239, intron 1 of 9)	intron (NM_005239, intron 1 of 9)	1214	NM_005239	2114	Hs.644231	NM_005239	ENSG00000157557	ETS2	ETS2IT1	ETS proto-oncogene 2, transcription factor	protein-coding
chr4	78077320	78081389	+	intron (NM_004354, intron 1 of 7)	CpG	997	NM_004354	901	Hs.740456	NM_004354	ENSG00000138764	CCNG2	-	cyclin G2	protein-coding
chr7	35839096	35843165	+	promoter-TSS (NR_120511)	promoter-TSS (NR_120511)	534	NM_001788	989	Hs.191346	NM_001788	ENSG00000122545	SEPTIN7	CDC10|CDC3|NBLA02942|SEPT7|SEPT7A	septin 7	protein-coding
chr7	44884529	44888595	+	intron (NM_138635, intron 1 of 4)	intron (NM_138635, intron 1 of 4)	1163	NM_201517	94239	Hs.488189	NM_012412	ENSG00000105968	H2AFV	H2A.Z-2|H2AV	H2A histone family member V	protein-coding
chr11	9596166	9600231	+	exon (NM_003390, exon 4 of 11)	exon (NM_003390, exon 4 of 11)	1964	NM_001143976	7465	Hs.249441	NM_003390	ENSG00000166483	WEE1	WEE1A|WEE1hu	WEE1 G2 checkpoint kinase	protein-coding
chr21	34141209	34145274	+	intron (NR_027873, intron 1 of 17)	intron (NR_027873, intron 1 of 17)	928	NM_016631	94104	Hs.644004	NM_013329	ENSG00000159086	PAXBP1	BM020|C21orf66|FSAP105|GCFC|GCFC1	PAX3 and PAX7 binding protein 1	protein-coding
chr12	104322441	104326501	+	promoter-TSS (NR_027249)	promoter-TSS (NR_027249)	268	NR_037425	100500842		NR_037425	ENSG00000284503	MIR3652	-	microRNA 3652	ncRNA
chr14	53019576	53023633	+	intron (NM_001099652, intron 1 of 6)	intron (NM_001099652, intron 1 of 6)	1738	NM_001099652	283554	Hs.416214	NM_001099652	ENSG00000180998	GPR137C	TM7SF1L2	G protein-coupled receptor 137C	protein-coding
chr11	93861036	93865091	+	intron (NM_015368, intron 1 of 4)	intron (NM_015368, intron 1 of 4)	969	NM_015368	24145	Hs.591976	NM_015368	ENSG00000110218	PANX1	MRS1|PX1|UNQ2529	pannexin 1	protein-coding
chr5	102453327	102457381	+	promoter-TSS (NM_001281471)	promoter-TSS (NM_001281471)	488	NM_001317954	54826	Hs.24088	NM_017676	ENSG00000145723	GIN1	GIN-1|TGIN1|ZH2C2	gypsy retrotransposon integrase 1	protein-coding
chr1	100816245	100820290	+	5' UTR (NM_001319210, exon 1 of 17)	5' UTR (NM_001319210, exon 1 of 17)	244	NM_033312	8556	Hs.127411	NM_003672	ENSG00000079335	CDC14A	DFNB105|DFNB32|DFNB35|cdc14|hCDC14	cell division cycle 14A	protein-coding
chr1	78146335	78150380	+	promoter-TSS (NM_015534)	promoter-TSS (NM_015534)	-14	NM_015534	26009	Hs.480506	NM_015534	ENSG00000036549	ZZZ3	ATAC1	zinc finger ZZ-type containing 3	protein-coding
chr10	13388079	13392123	+	5' UTR (NM_012247, exon 1 of 9)	5' UTR (NM_012247, exon 1 of 9)	197	NM_001195604	22929	Hs.124027	NM_012247	ENSG00000086475	SEPHS1	SELD|SPS|SPS1	selenophosphate synthetase 1	protein-coding
chr5	40832229	40836272	+	intron (NM_000997, intron 3 of 3)	intron (NM_000997, intron 3 of 3)	1137	NM_000997	6167	Hs.80545	NM_000997	ENSG00000145592	RPL37	L37	ribosomal protein L37	protein-coding
chr1	225964745	225968788	+	intron (NM_003133, intron 1 of 2)	intron (NM_003133, intron 1 of 2)	1251	NM_003133	6726	Hs.511425	NM_003133	ENSG00000143742	SRP9	ALURBP	signal recognition particle 9	protein-coding
chr12	121836309	121840350	+	intron (NM_001256858, intron 1 of 4)	CpG	408	NM_194271	80196	Hs.292804	NM_025126	ENSG00000170633	RNF34	CARP-1|CARP1|RFI|RIF|RIFF|hRFI	ring finger protein 34	protein-coding
chr12	496032	500070	+	promoter-TSS (NM_001130147)	promoter-TSS (NM_001130147)	-465	NM_001130147	84318	Hs.631656	NM_032358	ENSG00000120647	CCDC77	-	coiled-coil domain containing 77	protein-coding
chr12	1098106	1102139	+	promoter-TSS (NM_001297419)	promoter-TSS (NM_001297419)	-252	NR_027949	23085	Hs.601216	NM_178039	ENSG00000082805	ERC1	Cast2|ELKS|ERC-1|RAB6IP2	ELKS/RAB6-interacting/CAST family member 1	protein-coding
chr8	66751569	66755602	+	intron (NM_001242318, intron 1 of 12)	intron (NM_001242318, intron 1 of 12)	384	NM_001242318	5150	Hs.527119	NM_002603	ENSG00000205268	PDE7A	HCP1|PDE7	phosphodiesterase 7A	protein-coding
chr19	50093252	50097285	+	intron (NM_020719, intron 1 of 13)	CpG	368	NM_020719	57479	Hs.590971	NM_020719	ENSG00000126464	PRR12	KIAA1205	proline rich 12	protein-coding
chr20	32580363	32584395	+	promoter-TSS (NR_109885)	promoter-TSS (NR_109885)	-206	NR_109885	101926888	Hs.405849	NR_109885	ENSG00000285230	RALY-AS1	-	RALY antisense RNA 1	ncRNA
chr2	48540434	48544465	+	intron (NM_002158, intron 1 of 6)	CpG	654	NM_002158	3344	Hs.468478	NM_002158	ENSG00000170802	FOXN2	HTLF	forkhead box N2	protein-coding
chr6	109701379	109705409	+	promoter-TSS (NM_001346500)	promoter-TSS (NM_001346500)	-452	NM_001346500	8763	Hs.520313	NM_006016	ENSG00000135535	CD164	DFNA66|MGC-24|MGC-24v|MUC-24|endolyn	CD164 molecule	protein-coding
chr16	4320671	4324700	+	exon (NM_003223, exon 1 of 7)	exon (NM_003223, exon 1 of 7)	316	NM_003223	7023	Hs.513305	NM_003223	ENSG00000090447	TFAP4	AP-4|bHLHc41	transcription factor AP-4	protein-coding
chr12	112844215	112848242	+	exon (NM_001320138, exon 2 of 7)	exon (NM_001320138, exon 2 of 7)	895	NM_001320138	6128	Hs.528668	NM_000970	ENSG00000089009	RPL6	L6|SHUJUN-2|TAXREB107|TXREB1	ribosomal protein L6	protein-coding
chr4	154386305	154390329	+	intron (NM_015196, intron 1 of 34)	CpG	819	NM_015196	23240	Hs.732450	NM_015196	ENSG00000121210	TMEM131L	KIAA0922	transmembrane 131 like	protein-coding
chr9	98635728	98639748	+	promoter-TSS (NM_020207)	promoter-TSS (NM_020207)	-162	NM_001010895	375748	Hs.432364	NM_020207	ENSG00000182150	ERCC6L2	BMFS2|C9orf102|RAD26L|SR278	ERCC excision repair 6 like 2	protein-coding
chr19	34662304	34666324	+	intron (NM_001114093, intron 1 of 10)	intron (NM_001114093, intron 1 of 10)	962	NM_015578	26065	Hs.744009	NM_015578	ENSG00000257103	LSM14A	C19orf13|FAM61A|RAP55|RAP55A	LSM14A mRNA processing body assembly factor	protein-coding
chr9	130211070	130215089	+	promoter-TSS (NM_138361)	promoter-TSS (NM_138361)	632	NM_000976	6136	Hs.408054	NM_000976	ENSG00000197958	RPL12	L12	ribosomal protein L12	protein-coding
chr2	216978111	216982127	+	intron (NM_021141, intron 2 of 20)	LTR88b|LTR|Gypsy?	6099	NM_021141	7520	Hs.388739	NM_021141	ENSG00000079246	XRCC5	KARP-1|KARP1|KU80|KUB2|Ku86|NFIV	X-ray repair cross complementing 5	protein-coding
chr1	113496665	113500681	+	promoter-TSS (NR_103743)	promoter-TSS (NR_103743)	12	NM_001166496	6566	Hs.75231	NM_003051	ENSG00000155380	SLC16A1	HHF7|MCT|MCT1|MCT1D	solute carrier family 16 member 1	protein-coding
chr2	9140836	9144852	+	intron (NR_135603, intron 1 of 13)	intron (NR_135603, intron 1 of 13)	1035	NR_135606	129642	Hs.467634	NM_138799	ENSG00000143797	MBOAT2	LPAAT|LPCAT4|LPEAT|LPLAT 2|OACT2	membrane bound O-acyltransferase domain containing 2	protein-coding
chr9	12812210	12816225	+	intron (NR_125775, intron 1 of 3)	intron (NR_125775, intron 1 of 3)	171	NR_125775	101929467	Hs.586443	NR_125775	ENSG00000235448	LURAP1L-AS1	-	LURAP1L antisense RNA 1	ncRNA
chr1	36395627	36399640	+	intron (NM_024852, intron 1 of 18)	intron (NM_024852, intron 1 of 18)	950	NM_177422	192669	Hs.657659	NM_024852	ENSG00000126070	AGO3	EIF2C3	argonaute RISC catalytic component 3	protein-coding
chr4	174088436	174092446	+	non-coding (NR_134242, exon 1 of 7)	non-coding (NR_134242, exon 1 of 7)	362	NR_134241	101930370	Hs.563191	NR_134241	ENSG00000245213	LOC101930370	-	uncharacterized LOC101930370	ncRNA
chr5	54601739	54605737	+	promoter-TSS (NM_001345965)	promoter-TSS (NM_001345965)	162	NM_015360	23517	Hs.274531	NM_015360	ENSG00000039123	MTREX	Dob1|KIAA0052|Mtr4|SKIV2L2|fSAP118	Mtr4 exosome RNA helicase	protein-coding
chr14	31492584	31496582	+	promoter-TSS (NM_001254727)	promoter-TSS (NM_001254727)	-93	NM_001254727	11154	Hs.293411	NM_007077	ENSG00000100478	AP4S1	AP47B|CLA20|CLAPS4|CPSQ6|SPG52	adaptor related protein complex 4 subunit sigma 1	protein-coding
chr1	115297349	115301344	+	intron (NM_001007553, intron 1 of 19)	intron (NM_001007553, intron 1 of 19)	1325	NM_001242893	7812	Hs.69855	NM_007158	ENSG00000009307	CSDE1	D1S155E|UNR	cold shock domain containing E1	protein-coding
chr6	160208593	160212587	+	promoter-TSS (NR_134864)	promoter-TSS (NR_134864)	145	NM_030752	6950	Hs.363137	NM_030752	ENSG00000120438	TCP1	CCT-alpha|CCT1|CCTa|D6S230E|TCP-1-alpha	t-complex 1	protein-coding
chr2	179314207	179318199	+	promoter-TSS (NM_001139517)	promoter-TSS (NM_001139517)	40	NM_001042702	494513	Hs.87734	NM_001042702	ENSG00000204311	PJVK	DFNB59	pejvakin	protein-coding
chr14	20922194	20926179	+	promoter-TSS (NM_017807)	promoter-TSS (NM_017807)	896	NM_080648	328	Hs.73722	NM_001641	ENSG00000100823	APEX1	APE|APE1|APEN|APEX|APX|HAP1|REF1	apurinic/apyrimidinic endodeoxyribonuclease 1	protein-coding
chr4	41257746	41261730	+	promoter-TSS (NR_102709)	promoter-TSS (NR_102709)	840	NM_004181	7345	Hs.518731	NM_004181	ENSG00000154277	UCHL1	HEL-117|HEL-S-53|NDGOA|PARK5|PGP 9.5|PGP9.5|PGP95|SPG79|Uch-L1	ubiquitin C-terminal hydrolase L1	protein-coding
chr1	109234041	109238025	+	intron (NM_018061, intron 1 of 5)	intron (NM_018061, intron 1 of 5)	1098	NR_037185
chr10	88852784	88856767	+	promoter-TSS (NM_001318901)	promoter-TSS (NM_001318901)	29	NM_001318906	2746	Hs.500409	NM_005271	ENSG00000148672	GLUD1	GDH|GDH1|GLUD	glutamate dehydrogenase 1	protein-coding
chr4	140002717	140006699	+	intron (NM_001331036, intron 4 of 9)	intron (NM_001331036, intron 4 of 9)	860	NM_001276457	1998	Hs.634040	NM_006874	ENSG00000109381	ELF2	EU32|NERF|NERF-1A|NERF-1B|NERF-1a,b|NERF-2	E74 like ETS transcription factor 2	protein-coding
chr1	242010538	242014517	+	intron (NM_130398, intron 3 of 15)	intron (NM_130398, intron 3 of 15)	494	NM_003686	9156	Hs.498248	NM_003686	ENSG00000174371	EXO1	HEX1|hExoI	exonuclease 1	protein-coding
chr1	224030828	224034799	+	intron (NM_001031685, intron 1 of 17)	intron (NM_001031685, intron 1 of 17)	861	NM_005426	7159	Hs.523968	NM_005426	ENSG00000143514	TP53BP2	53BP2|ASPP2|BBP|P53BP2|PPP1R13A	tumor protein p53 binding protein 2	protein-coding
chr1	33115087	33119058	+	promoter-TSS (NM_001308141)	promoter-TSS (NM_001308141)	113	NM_001135256	5928	Hs.16003	NM_005610	ENSG00000162521	RBBP4	NURF55|RBAP48|lin-53	RB binding protein 4, chromatin remodeling factor	protein-coding
chr5	151149932	151153900	+	promoter-TSS (NR_132346)	promoter-TSS (NR_132346)	-179	NR_132345	100652758	Hs.587054	NM_001278082		LOC100652758	-	uncharacterized LOC100652758	ncRNA
chr1	221913590	221917557	+	promoter-TSS (NM_007207)	promoter-TSS (NM_007207)	-55	NM_007207	11221	Hs.497822	NM_007207	ENSG00000143507	DUSP10	MKP-5|MKP5	dual specificity phosphatase 10	protein-coding
chr4	174406668	174410629	+	intron (NM_001329597, intron 1 of 3)	intron (NM_001329597, intron 1 of 3)	31741	NM_001329597	11341	Hs.7122	NM_007281	ENSG00000164106	SCRG1	SCRG-1	stimulator of chondrogenesis 1	protein-coding
chr6	163836352	163840313	+	intron (NM_206854, intron 1 of 6)	intron (NM_206854, intron 1 of 6)	2657	NM_006775	9444	Hs.510324	NM_006775	ENSG00000112531	QKI	Hqk|QK|QK1|QK3|hqkI	QKI, KH domain containing RNA binding	protein-coding
chr7	86780922	86784883	+	intron (NM_021145, intron 1 of 19)	intron (NM_021145, intron 1 of 19)	1032	NM_021145	9988	Hs.196129	NM_021145	ENSG00000135164	DMTF1	DMP1|DMTF|MRUL|hDMP1	cyclin D binding myb like transcription factor 1	protein-coding
chr13	20435951	20439912	+	promoter-TSS (NM_001142684)	promoter-TSS (NM_001142684)	-155	NM_001039649	9205	Hs.530988	NM_014242	ENSG00000132950	ZMYM5	HSPC050|MYM|ZNF198L1|ZNF237	zinc finger MYM-type containing 5	protein-coding
chr2	223724899	223728858	+	intron (NM_004457, intron 1 of 16)	MIR|SINE|MIR	1146	NM_203372	2181	Hs.655772	NM_004457	ENSG00000123983	ACSL3	ACS3|FACL3|LACS 3|LACS3|PRO2194	acyl-CoA synthetase long chain family member 3	protein-coding
chr2	187454220	187458177	+	intron (NM_001145000, intron 1 of 27)	intron (NM_001145000, intron 1 of 27)	1408	NM_002210	3685	Hs.436873	NM_002210	ENSG00000138448	ITGAV	CD51|MSK8|VNRA|VTNR	integrin subunit alpha V	protein-coding
chr2	183987749	183991705	+	intron (NR_109856, intron 1 of 7)	intron (NR_109856, intron 1 of 7)	644	NM_001287585	129401	Hs.180591	NM_138285	ENSG00000163002	NUP35	MP-44|MP44|NP44|NUP53	nucleoporin 35	protein-coding
chr3	37032527	37036483	+	promoter-TSS (NM_001167617)	promoter-TSS (NM_001167617)	290	NM_014805	9852	Hs.28020	NM_014805	ENSG00000178567	EPM2AIP1	-	EPM2A interacting protein 1	protein-coding
chr4	26320658	26324612	+	5' UTR (NM_015874, exon 1 of 11)	intron (NM_005349, intron 2 of 11)	206	NM_015874	3516	Hs.479396	NM_005349	ENSG00000168214	RBPJ	AOS3|CBF1|IGKJRB|IGKJRB1|KBF2|RBP-J|RBPJK|RBPSUH|SUH|csl	recombination signal binding protein for immunoglobulin kappa J region	protein-coding
chr11	94500574	94504527	+	intron (NM_001301007, intron 1 of 11)	CpG	1042	NM_130847	154810	Hs.503594	NM_130847	ENSG00000166025	AMOTL1	JEAP	angiomotin like 1	protein-coding
chr15	45489916	45493866	+	intron (NM_138356, intron 1 of 7)	intron (NM_138356, intron 1 of 7)	1482	NM_138356	90525	Hs.310399	NM_138356	ENSG00000138606	SHF	-	Src homology 2 domain containing F	protein-coding
chr19	39338606	39342549	+	promoter-TSS (NM_001533)	promoter-TSS (NM_001533)	40	NM_001533	3191	Hs.644906	NM_001533	ENSG00000104824	HNRNPL	HNRPL|P/OKcl.14|hnRNP-L	heterogeneous nuclear ribonucleoprotein L	protein-coding
chr15	44717818	44721756	+	5' UTR (NM_016396, exon 1 of 13)	5' UTR (NM_016396, exon 1 of 13)	208	NM_016396	51496	Hs.497967	NM_016396	ENSG00000137770	CTDSPL2	HSPC058|HSPC129	CTD small phosphatase like 2	protein-coding
chr4	123841801	123845739	+	promoter-TSS (NM_001317799)	promoter-TSS (NM_001317799)	-9	NM_007083	11162	Hs.558459	NM_007083	ENSG00000170917	NUDT6	ASFGF2|FGF-AS|FGF2AS|GFG-1|GFG1	nudix hydrolase 6	protein-coding
chr5	162885474	162889409	+	promoter-TSS (NM_001142557)	promoter-TSS (NM_001142557)	-76	NM_001142556	3161	Hs.740467	NM_012484	ENSG00000072571	HMMR	CD168|IHABP|RHAMM	hyaluronan mediated motility receptor	protein-coding
chr8	20158670	20162605	+	Intergenic	Intergenic	27353	NR_047509	100874051	Hs.385799	NR_047509	ENSG00000253733	LZTS1-AS1	-	LZTS1 antisense RNA 1	ncRNA
chr11	17372754	17376688	+	intron (NM_001202439, intron 1 of 4)	intron (NM_001202439, intron 1 of 4)	1412	NM_001202439	374383	Hs.146274	NM_001009913	ENSG00000188211	NCR3LG1	B7-H6|B7H6|DKFZp686O24166	natural killer cell cytotoxicity receptor 3 ligand 1	protein-coding
chr6	26283417	26287348	+	TTS (NM_003543)	TTS (NM_003543)	345	NM_003543	8365	Hs.591790	NM_003543	ENSG00000158406	HIST1H4H	H4/h|H4FH	histone cluster 1 H4 family member h	protein-coding
chr2	216972437	216976365	+	intron (NM_021141, intron 1 of 20)	intron (NM_021141, intron 1 of 20)	381	NM_021141	7520	Hs.388739	NM_021141	ENSG00000079246	XRCC5	KARP-1|KARP1|KU80|KUB2|Ku86|NFIV	X-ray repair cross complementing 5	protein-coding
chrX	44731215	44735141	+	exon (NM_021140, exon 2 of 29)	exon (NM_021140, exon 2 of 29)	757	NM_001291415	7403	Hs.522616	NM_021140	ENSG00000147050	KDM6A	KABUK2|UTX|bA386N14.2	lysine demethylase 6A	protein-coding
chr5	123984891	123988815	+	intron (NM_020747, intron 2 of 8)	intron (NM_020747, intron 2 of 8)	93952	NM_020747	57507	Hs.266616	NM_020747	ENSG00000168916	ZNF608	NY-REN-36	zinc finger protein 608	protein-coding
chr7	45037552	45041476	+	promoter-TSS (NM_001167934)	promoter-TSS (NM_001167934)	169	NR_030770	83605	Hs.148272	NM_031443	ENSG00000136280	CCM2	C7orf22|OSM|PP10187	CCM2 scaffold protein	protein-coding
chr6	42712237	42716161	+	promoter-TSS (NM_001318819)	promoter-TSS (NM_001318819)	-315	NM_003192	6903	Hs.75064	NM_003192	ENSG00000124659	TBCC	CFC	tubulin folding cofactor C	protein-coding
chr3	107241330	107245251	+	intron (NM_001276286, intron 1 of 16)	intron (NM_001276286, intron 1 of 16)	1507	NM_020235	56987	Hs.124366	NM_020235	ENSG00000114439	BBX	ARTC1|HBP2|HSPC339|MDS001	BBX high mobility group box domain containing	protein-coding
chr1	198903024	198906945	+	intron (NR_040073, intron 1 of 2)	intron (NR_040073, intron 1 of 2)	1574	NR_040073	100131234	Hs.711077	NR_040073		MIR181A1HG	-	MIR181A1 host gene	ncRNA
chr8	17778862	17782782	+	intron (NM_006197, intron 1 of 38)	CpG	456	NM_001315507	5108	Hs.491148	NM_006197	ENSG00000078674	PCM1	PTC4|RET/PCM-1	pericentriolar material 1	protein-coding
chr1	15476949	15480869	+	promoter-TSS (NR_027136)	promoter-TSS (NR_027136)	51	NR_027136	200197	Hs.531424	NM_182534	ENSG00000175147	TMEM51-AS1	C1orf126	TMEM51 antisense RNA 1	ncRNA
chr4	83819399	83823317	+	promoter-TSS (NM_001317776)	promoter-TSS (NM_001317776)	366	NM_001318120	22872	Hs.370024	NM_014933	ENSG00000138674	SEC31A	ABP125|ABP130|HSPC275|HSPC334|SEC31L1	SEC31 homolog A, COPII coat complex component	protein-coding
chr13	36917888	36921805	+	promoter-TSS (NR_045180)	promoter-TSS (NR_045180)	-722	NR_045180	100507135	Hs.631781	NR_045180	ENSG00000120664	SPART-AS1	C13orf43|SPG20-AS1|SPG20OS	SPART antisense RNA 1	ncRNA
chr10	120837286	120841198	+	intron (NM_003750, intron 1 of 21)	intron (NM_003750, intron 1 of 21)	1092	NM_003750	8661	Hs.523299	NM_003750	ENSG00000107581	EIF3A	EIF3|EIF3S10|P167|TIF32|eIF3-p170|eIF3-theta|p180|p185	eukaryotic translation initiation factor 3 subunit A	protein-coding
chr9	103188406	103192317	+	intron (NM_001198805, intron 1 of 2)	MIR|SINE|MIR	650	NM_001198805	91283	Hs.530272	NM_080655	ENSG00000066697	MSANTD3	C9orf30|L8	Myb/SANT DNA binding domain containing 3	protein-coding
chr1	156049823	156053732	+	promoter-TSS (NM_001093725)	promoter-TSS (NM_001093725)	12	NM_001093725	92312	Hs.591496	NM_001093725	ENSG00000254726	MEX3A	MEX-3A|RKHD4|RNF162	mex-3 RNA binding family member A	protein-coding
chr3	28387965	28391872	+	promoter-TSS (NM_001324169)	promoter-TSS (NM_001324169)	700	NM_001271650	64343	Hs.706676	NM_022461	ENSG00000163512	AZI2	AZ2|NAP1|TILP	5-azacytidine induced 2	protein-coding
chr5	146830725	146834632	+	intron (NM_001197294, intron 1 of 13)	CpG	582	NM_001387	1809	Hs.519659	NM_001387	ENSG00000113657	DPYSL3	CRMP-4|CRMP4|DRP-3|DRP3|LCRMP|ULIP|ULIP-1	dihydropyrimidinase like 3	protein-coding
chr14	59948364	59952269	+	promoter-TSS (NM_001098625)	promoter-TSS (NM_001098625)	-23	NM_001331159	112849	Hs.729061	NM_144581	ENSG00000126790	L3HYPDH	C14orf149	trans-L-3-hydroxyproline dehydratase	protein-coding
chr12	107348039	107351943	+	promoter-TSS (NM_001319662)	promoter-TSS (NM_001319662)	491	NM_152261	90488	Hs.257664	NM_152261	ENSG00000151135	TMEM263	C12orf23	transmembrane protein 263	protein-coding
chr4	52708287	52712191	+	intron (NM_001287755, intron 1 of 10)	intron (NM_001287755, intron 1 of 10)	494	NM_001287755	23142	Hs.605388	NM_015115	ENSG00000109184	DCUN1D4	-	defective in cullin neddylation 1 domain containing 4	protein-coding
chr11	65624517	65628419	+	promoter-TSS (NM_005507)	promoter-TSS (NM_005507)	-664	NM_005507	1072	Hs.170622	NM_005507	ENSG00000172757	CFL1	CFL|HEL-S-15|cofilin	cofilin 1	protein-coding
chr4	146098977	146102875	+	promoter-TSS (NM_001102653)	promoter-TSS (NM_001102653)	-94	NM_001102653	54726	Hs.270851	NM_017493	ENSG00000164164	OTUD4	DUBA6|HIN1|HSHIN1	OTU deubiquitinase 4	protein-coding
chr1	53016733	53020631	+	promoter-TSS (NM_001009881)	promoter-TSS (NM_001009881)	80	NM_015269	23318	Hs.655407	NM_015269	ENSG00000134744	TUT4	PAPD3|TENT3A|ZCCHC11	terminal uridylyl transferase 4	protein-coding
chr5	33439426	33443318	+	intron (NR_047678, intron 1 of 17)	intron (NR_047678, intron 1 of 17)	490	NM_001258438	6897	Hs.481860	NM_152295	ENSG00000113407	TARS	ThrRS	threonyl-tRNA synthetase	protein-coding
chr12	52344504	52348396	+	promoter-TSS (NM_020327)	promoter-TSS (NM_020327)	-714	NM_020327	91	Hs.438918	NM_004302	ENSG00000135503	ACVR1B	ACTRIB|ACVRLK4|ALK4|SKR2	activin A receptor type 1B	protein-coding
chr15	77710641	77714528	+	promoter-TSS (NM_001304505)	promoter-TSS (NM_001304505)	-138	NM_024776	79834	Hs.9587	NM_024776	ENSG00000173517	PEAK1	SGK269	pseudopodium enriched atypical kinase 1	protein-coding
chr2	109148977	109152863	+	promoter-TSS (NR_135290)	promoter-TSS (NR_135290)	109	NM_001193483	3987	Hs.597715	NM_004987	ENSG00000169756	LIMS1	PINCH|PINCH-1|PINCH1	LIM zinc finger domain containing 1	protein-coding
chr4	140475279	140479165	+	intron (NR_131339, intron 1 of 3)	CpG	701	NM_030648	80854	Hs.480792	NM_030648	ENSG00000145391	SETD7	KMT7|SET7|SET7/9|SET9	SET domain containing 7, histone lysine methyltransferase	protein-coding
chr4	74122320	74126204	+	exon (NM_015574, exon 1 of 34)	exon (NM_015574, exon 1 of 34)	253	NM_032217	26057	Hs.601206	NM_015574	ENSG00000132466	ANKRD17	GTAR|MASK2|NY-BR-16	ankyrin repeat domain 17	protein-coding
chr8	9412531	9416415	+	intron (NM_003747, intron 1 of 26)	intron (NM_003747, intron 1 of 26)	1028	NM_003747	8658	Hs.370267	NM_003747	ENSG00000173273	TNKS	ARTD5|PARP-5a|PARP5A|PARPL|TIN1|TINF1|TNKS1|pART5	tankyrase	protein-coding
chr15	48622197	48626079	+	promoter-TSS (NM_001948)	promoter-TSS (NM_001948)	-227	NM_001948	1854	Hs.527980	NM_001948	ENSG00000128951	DUT	dUTPase	deoxyuridine triphosphatase	protein-coding
chr1	55678621	55682502	+	promoter-TSS (NR_038320)	promoter-TSS (NR_038320)	478	NM_015306	23358	Hs.477009	NM_015306	ENSG00000162402	USP24	-	ubiquitin specific peptidase 24	protein-coding
chr6	139348593	139352474	+	intron (NM_021243, intron 1 of 2)	CpG	714	NM_021243	58527	Hs.600861	NM_021243	ENSG00000146386	ABRACL	C6orf115|Costars|HSPC280|PRO2013	ABRA C-terminal like	protein-coding
chr1	8875073	8878954	+	intron (NM_012102, intron 1 of 23)	CpG	686	NM_012102	473	Hs.463041	NM_012102	ENSG00000142599	RERE	ARG|ARP|ATN1L|DNB1|NEDBEH	arginine-glutamic acid dipeptide repeats	protein-coding
chr20	32697057	32700937	+	intron (NM_003908, intron 1 of 8)	intron (NM_003908, intron 1 of 8)	1165	NM_003908	8894	Hs.429180	NM_003908	ENSG00000125977	EIF2S2	EIF2|EIF2B|EIF2beta|PPP1R67|eIF-2-beta	eukaryotic translation initiation factor 2 subunit beta	protein-coding
chr7	5567390	5571269	+	intron (NM_001101, intron 1 of 5)	CpG-23985	903	NM_001101	60	Hs.520640	NM_001101	ENSG00000075624	ACTB	BRWS1|PS1TP5BP1	actin beta	protein-coding
chr11	10877586	10881459	+	promoter-TSS (NM_021211)	promoter-TSS (NM_021211)	98	NM_021211	58486	Hs.655066	NM_021211	ENSG00000236287	ZBED5	Buster1	zinc finger BED-type containing 5	protein-coding
chr17	61626388	61630257	+	intron (NM_005828, intron 1 of 7)	MIRb|SINE|MIR	526	NR_073585	10238	Hs.410596	NM_005828	ENSG00000136485	DCAF7	AN11|HAN11|SWAN-1|WDR68	DDB1 and CUL4 associated factor 7	protein-coding
chr9	14093954	14097822	+	intron (NM_001190738, intron 8 of 8)	intron (NM_001190738, intron 8 of 8)	84913	NM_001282787	4781	Hs.644095	NM_005596	ENSG00000147862	NFIB	CTF|HMGIC/NFIB|MACID|NF-I/B|NF1-B|NFI-B|NFI-RED|NFIB2|NFIB3	nuclear factor I B	protein-coding
chr4	56410794	56414662	+	promoter-TSS (NM_001267843)	promoter-TSS (NM_001267843)	348	NM_004898	9575	Hs.436975	NM_004898	ENSG00000134852	CLOCK	KAT13D|bHLHe8	clock circadian regulator	protein-coding
chr5	138676720	138680585	+	intron (NM_001033112, intron 1 of 3)	intron (NM_001033112, intron 1 of 3)	529	NM_001033112	51247	Hs.396644	NM_016480	ENSG00000120727	PAIP2	PAIP-2|PAIP2A	poly(A) binding protein interacting protein 2	protein-coding
chr8	48871435	48875299	+	promoter-TSS (NM_006904)	promoter-TSS (NM_006904)	604	NM_005914	4173	Hs.460184	NM_005914	ENSG00000104738	MCM4	CDC21|CDC54|IMD54|NKCD|NKGCD|P1-CDC21|hCdc21	minichromosome maintenance complex component 4	protein-coding
chr5	74805780	74809642	+	promoter-TSS (NM_005713)	promoter-TSS (NM_005713)	95	NM_001130105	10087	Hs.270437	NM_005713	ENSG00000113163	CERT1	CERT|CERTL|COL4A3BP|GPBP|MRD34|STARD11	ceramide transporter 1	protein-coding
chr1	101359201	101363060	+	promoter-TSS (NM_001144884)	promoter-TSS (NM_001144884)	-395	NM_001261440	2135	Hs.357637	NM_001439	ENSG00000162694	EXTL2	EXTR2	exostosin like glycosyltransferase 2	protein-coding
chr7	11012425	11016283	+	intron (NR_033436, intron 1 of 16)	intron (NR_033436, intron 1 of 16)	855	NR_033436	9678	Hs.655688	NM_014660	ENSG00000106443	PHF14	-	PHD finger protein 14	protein-coding
chr6	18261776	18265634	+	intron (NM_003472, intron 2 of 10)	intron (NM_003472, intron 2 of 10)	1094	NM_003472	7913	Hs.484813	NM_003472	ENSG00000124795	DEK	D6S231E	DEK proto-oncogene	protein-coding
chr6	111134060	111137915	+	5' UTR (NM_001287215, exon 1 of 9)	5' UTR (NM_001287215, exon 1 of 9)	163	NM_001287215	262	Hs.159118	NM_001634	ENSG00000123505	AMD1	ADOMETDC|AMD|SAMDC	adenosylmethionine decarboxylase 1	protein-coding
chr18	9101951	9105802	+	intron (NM_021074, intron 1 of 7)	MIRb|SINE|MIR	1248	NM_021074	4729	Hs.464572	NM_021074	ENSG00000178127	NDUFV2	CI-24k|MC1DN7	NADH:ubiquinone oxidoreductase core subunit V2	protein-coding
chr5	95293833	95297682	+	intron (NM_012081, intron 1 of 11)	intron (NM_012081, intron 1 of 11)	-1948	NR_130776	101929710		NR_130776	ENSG00000251314	LOC101929710	-	uncharacterized LOC101929710	ncRNA
chr21	27539731	27543577	+	intron (NM_001136131, intron 1 of 15)	intron (NM_001136131, intron 1 of 15)	1484	NM_001204301	351	Hs.434980	NM_000484	ENSG00000142192	APP	AAA|ABETA|ABPP|AD1|APPI|CTFgamma|CVAP|PN-II|PN2|preA4	amyloid beta precursor protein	protein-coding
chr2	192109372	192113218	+	intron (NM_001130158, intron 1 of 30)	intron (NM_001130158, intron 1 of 30)	1293	NM_001130158	4430	Hs.439620	NM_012223	ENSG00000128641	MYO1B	MMI-alpha|MMIa|MYH-1c|myr1	myosin IB	protein-coding
chr12	16033692	16037537	+	5' UTR (NM_007178, exon 1 of 10)	5' UTR (NM_007178, exon 1 of 10)	326	NM_007178	11171	Hs.743971	NM_007178	ENSG00000023734	STRAP	MAWD|PT-WD|UNRIP	serine/threonine kinase receptor associated protein	protein-coding
chr6	127586907	127590747	+	intron (NM_001242849, intron 1 of 2)	intron (NM_001242849, intron 1 of 2)	844	NM_001242846	81847	Hs.267120	NM_030963	ENSG00000118518	RNF146	-	ring finger protein 146	protein-coding
chr4	129730711	129734548	+	promoter-TSS (NM_001287443)	promoter-TSS (NM_001287443)	204	NM_001287441	79960	Hs.12420	NM_024900	ENSG00000077684	JADE1	PHF17	jade family PHD finger 1	protein-coding
chr12	50613669	50617505	+	intron (NM_001113547, intron 1 of 7)	intron (NM_001113547, intron 1 of 7)	901	NM_001113547	51474	Hs.525419	NM_016357	ENSG00000050405	LIMA1	EPLIN|LDLCQ8|SREBP3	LIM domain and actin binding 1	protein-coding
chr12	49625639	49629472	+	intron (NM_001303114, intron 1 of 3)	intron (NM_001303114, intron 1 of 3)	5846	NM_001303117	84790	Hs.652390	NM_032704	ENSG00000167553	TUBA1C	TUBA6|bcm948	tubulin alpha 1c	protein-coding
chr6	136608607	136612437	+	intron (NM_001077440, intron 1 of 11)	CpG	467	NM_014739	9774	Hs.486542	NM_014739	ENSG00000029363	BCLAF1	BTF|bK211L9.1	BCL2 associated transcription factor 1	protein-coding
chr4	141675270	141679100	+	exon (NM_015130, exon 1 of 21)	exon (NM_015130, exon 1 of 21)	286	NM_015130	23158	Hs.480819	NM_015130	ENSG00000109436	TBC1D9	GRAMD9|MDR1	TBC1 domain family member 9	protein-coding
chr2	29336241	29340071	+	promoter-TSS (NM_001287527)	promoter-TSS (NM_001287527)	-136	NM_001287527	79745	Hs.122927	NM_024692	ENSG00000115295	CLIP4	RSNL2	CAP-Gly domain containing linker protein family member 4	protein-coding
chr9	82222997	82226825	+	intron (NM_001282760, intron 5 of 20)	intron (NM_001282760, intron 5 of 20)	38223	NM_001282748	7091	Hs.444213	NM_007005	ENSG00000106829	TLE4	BCE-1|BCE1|E(spI)|E(spl)|ESG|ESG4|GRG4|Grg-4	TLE family member 4, transcriptional corepressor	protein-coding
chr3	112278300	112282128	+	promoter-TSS (NM_017945)	promoter-TSS (NM_017945)	596	NM_001278712	64422	Hs.477126	NM_022488	ENSG00000144848	ATG3	APG3|APG3-LIKE|APG3L|PC3-96	autophagy related 3	protein-coding
chr1	167904079	167907907	+	promoter-TSS (NR_026550)	promoter-TSS (NR_026550)	196	NM_001198957	55827	Hs.435741	NM_018442	ENSG00000143164	DCAF6	1200006M05Rik|ARCAP|IQWD1|MSTP055|NRIP|PC326	DDB1 and CUL4 associated factor 6	protein-coding
chr4	187643793	187647620	+	promoter-TSS (NM_005245)	promoter-TSS (NM_005245)	-719	NM_005245	2195	Hs.481371	NM_005245	ENSG00000083857	FAT1	CDHF7|CDHR8|FAT|ME5|hFat1	FAT atypical cadherin 1	protein-coding
chr4	40056372	40060198	+	promoter-TSS (NM_018177)	promoter-TSS (NM_018177)	-239	NM_001318359	55728	Hs.391463	NM_018177	ENSG00000078177	N4BP2	B3BP	NEDD4 binding protein 2	protein-coding
chr1	147010592	147014417	+	promoter-TSS (NM_004326)	promoter-TSS (NM_004326)	-767	NM_004326	607	Hs.415209	NM_004326	ENSG00000116128	BCL9	LGS	BCL9 transcription coactivator	protein-coding
chr4	99576799	99580622	+	intron (NM_005723, intron 1 of 7)	intron (NM_005723, intron 1 of 7)	1102	NM_005723	10098	Hs.118118	NM_005723	ENSG00000168785	TSPAN5	NET-4|NET4|TM4SF9|TSPAN-5	tetraspanin 5	protein-coding
chr9	84300635	84304457	+	intron (NM_005077, intron 1 of 19)	CpG-26676	1904	NM_005077	7088	Hs.197320	NM_005077	ENSG00000196781	TLE1	ESG|ESG1|GRG1	TLE family member 1, transcriptional corepressor	protein-coding
chr11	11862062	11865884	+	intron (NM_017944, intron 1 of 26)	CpG	1003	NM_017944	55031	Hs.577256	NM_017944	ENSG00000170242	USP47	TRFP	ubiquitin specific peptidase 47	protein-coding
chr1	31535563	31539383	+	intron (NM_001020658, intron 1 of 21)	intron (NM_001020658, intron 1 of 21)	1091	NM_001020658	9698	Hs.281707	NM_014676	ENSG00000134644	PUM1	HSPUM|PUMH|PUMH1|PUML1|SCA47	pumilio RNA binding family member 1	protein-coding
chr7	92261737	92265557	+	intron (NM_001145306, intron 5 of 7)	L1M5|LINE|L1	-43939	NM_152789	257415	Hs.18564	NM_152789	ENSG00000234545	FAM133B	-	family with sequence similarity 133 member B	protein-coding
chr10	88514727	88518547	+	5' UTR (NM_004329, exon 1 of 13)	5' UTR (NM_004329, exon 1 of 13)	241	NM_004329	657	Hs.524477	NM_004329	ENSG00000107779	BMPR1A	10q23del|ACVRLK3|ALK3|CD292|SKR5	bone morphogenetic protein receptor type 1A	protein-coding
chr8	128806303	128810120	+	promoter-TSS (NR_031609)	promoter-TSS (NR_031609)	3	NR_031609	100302185		NR_031609	ENSG00000283710	MIR1204	hsa-mir-1204	microRNA 1204	ncRNA
chr1	67389351	67393167	+	promoter-TSS (NM_024763)	promoter-TSS (NM_024763)	681	NM_001077700	57708	Hs.605432	NM_020948	ENSG00000198160	MIER1	ER1|MI-ER1	MIER1 transcriptional regulator	protein-coding
chr1	156736091	156739900	+	exon (NM_005973, exon 1 of 7)	exon (NM_005973, exon 1 of 7)	721	NM_005973	5546	Hs.516948	NM_005973	ENSG00000143294	PRCC	RCCP1|TPRC	proline rich mitotic checkpoint control factor	protein-coding
chr2	135675104	135678913	+	promoter-TSS (NR_036549)	promoter-TSS (NR_036549)	616	NM_058241	905	Hs.744115	NM_001241	ENSG00000082258	CCNT2	CYCT2	cyclin T2	protein-coding
chr10	63659069	63662877	+	promoter-TSS (NM_032199)	promoter-TSS (NM_032199)	-40	NM_032199	84159	Hs.535297	NM_032199	ENSG00000150347	ARID5B	DESRT|MRF-2|MRF2	AT-rich interaction domain 5B	protein-coding
chr6	41038937	41042744	+	promoter-TSS (NM_001329685)	promoter-TSS (NM_001329685)	133	NM_002505	4800	Hs.10441	NM_002505	ENSG00000001167	NFYA	CBF-A|CBF-B|HAP2|NF-YA	nuclear transcription factor Y subunit alpha	protein-coding
chr15	63446920	63450723	+	intron (NM_015920, intron 1 of 3)	intron (NM_015920, intron 1 of 3)	920	NM_015920	51065	Hs.108957	NM_015920	ENSG00000185088	RPS27L	-	ribosomal protein S27 like	protein-coding
chr6	43594665	43598462	+	promoter-TSS (NM_001003690)	promoter-TSS (NM_001003690)	420	NM_019096	54676	Hs.485449	NM_019096	ENSG00000172432	GTPBP2	JABELS	GTP binding protein 2	protein-coding
chr17	16253534	16257330	+	intron (NM_181716, intron 1 of 4)	intron (NM_181716, intron 1 of 4)	1380	NM_181716	201161	Hs.433422	NM_181716	ENSG00000166582	CENPV	3110013H01Rik|CENP-V|PRR6|p30	centromere protein V	protein-coding
chr4	106628543	106632338	+	promoter-TSS (NM_001142471)	promoter-TSS (NM_001142471)	499	NM_024751	79807	Hs.161429	NM_024751	ENSG00000138780	GSTCD	-	glutathione S-transferase C-terminal domain containing	protein-coding
chr4	39638397	39642191	+	intron (NM_001317896, intron 1 of 5)	CpG	324	NM_174921	201895	Hs.205952	NM_174921	ENSG00000163683	SMIM14	C4orf34	small integral membrane protein 14	protein-coding
chr17	7737746	7741540	+	Intergenic	CpG	-3592	NM_001080424	23135	Hs.223678	NM_001080424	ENSG00000132510	KDM6B	JMJD3	lysine demethylase 6B	protein-coding
chr4	76437815	76441608	+	promoter-TSS (NM_001317791)	promoter-TSS (NM_001317791)	68	NM_144721	152815	Hs.479971	NM_144721	ENSG00000174796	THAP6	-	THAP domain containing 6	protein-coding
chr10	89263380	89267172	+	exon (NM_004897, exon 1 of 5)	exon (NM_004897, exon 1 of 5)	1053	NM_001178117	9562	Hs.121260	NM_004897	ENSG00000107789	MINPP1	HIPER1|MINPP2|MIPP	multiple inositol-polyphosphate phosphatase 1	protein-coding
chr6	26536261	26540050	+	promoter-TSS (NM_006353)	promoter-TSS (NM_006353)	-417	NM_006353	10473	Hs.236774	NM_006353	ENSG00000182952	HMGN4	HMG17L3|NHC	high mobility group nucleosomal binding domain 4	protein-coding
chr3	130611500	130615284	+	promoter-TSS (NM_014382)	promoter-TSS (NM_014382)	-42	NM_001001487	27032	Hs.584884	NM_014382	ENSG00000017260	ATP2C1	ATP2C1A|BCPM|HHD|PMR1|SPCA1|hSPCA1	ATPase secretory pathway Ca2+ transporting 1	protein-coding
chr5	146861261	146865043	+	intron (NM_001197294, intron 1 of 13)	L2b|LINE|L2	26467	NM_001197294	1809	Hs.519659	NM_001387	ENSG00000113657	DPYSL3	CRMP-4|CRMP4|DRP-3|DRP3|LCRMP|ULIP|ULIP-1	dihydropyrimidinase like 3	protein-coding
chr12	98986783	98990565	+	intron (NM_213611, intron 1 of 6)	intron (NM_213611, intron 1 of 6)	1271	NM_213611	5250	Hs.290404	NM_002635	ENSG00000075415	SLC25A3	OK/SW-cl.48|PHC|PTP	solute carrier family 25 member 3	protein-coding
chrX	70751749	70755529	+	intron (NM_181673, intron 1 of 21)	intron (NM_181673, intron 1 of 21)	727	NM_181673	8473	Hs.405410	NM_003605	ENSG00000147162	OGT	HINCUT-1|HRNT1|MRX106|O-GLCNAC|OGT1	O-linked N-acetylglucosamine (GlcNAc) transferase	protein-coding
chr6	15244762	15248540	+	5' UTR (NM_004973, exon 1 of 18)	5' UTR (NM_004973, exon 1 of 18)	445	NM_004973	3720	Hs.269059	NM_004973	ENSG00000008083	JARID2	JMJ	jumonji and AT-rich interaction domain containing 2	protein-coding
chr15	100105267	100109043	+	intron (NM_001130926, intron 1 of 9)	intron (NM_001130926, intron 1 of 9)	1022	NM_005587	4205	Hs.268675	NM_005587	ENSG00000068305	MEF2A	ADCAD1|RSRFC4|RSRFC9|mef2	myocyte enhancer factor 2A	protein-coding
chr4	87926949	87930725	+	intron (NM_001313960, intron 1 of 17)	intron (NM_001313960, intron 1 of 17)	684	NM_005935	4299	Hs.480190	NM_005935	ENSG00000172493	AFF1	AF4|MLLT2|PBM1	AF4/FMR2 family member 1	protein-coding
chr21	35013040	35016810	+	promoter-TSS (NM_145858)	promoter-TSS (NM_145858)	141	NM_003024	6453	Hs.90221	NM_003024	ENSG00000205726	ITSN1	ITSN|SH3D1A|SH3P17	intersectin 1	protein-coding
chr14	91974145	91977915	+	5' UTR (NM_001284281, exon 1 of 13)	5' UTR (NM_001284281, exon 1 of 13)	794	NM_001284280	55671	Hs.533887	NM_017936	ENSG00000100796	PPP4R3A	FLFL1|KIAA2010|MSTP033|PP4R3|PP4R3A|SMEK1|smk-1|smk1	protein phosphatase 4 regulatory subunit 3A	protein-coding
chr6	26249035	26252804	+	promoter-TSS (NM_003524)	promoter-TSS (NM_003524)	-84	NM_021018	8968	Hs.247814	NM_021018	ENSG00000277775	HIST1H3F	H3/i|H3FI	histone cluster 1 H3 family member f	protein-coding
chr9	103234545	103238313	+	intron (NM_003692, intron 1 of 9)	CpG	909	NM_003692	8577	Hs.598100	NM_003692	ENSG00000241697	TMEFF1	C9orf2|CT120.1|H7365|TR-1	transmembrane protein with EGF like and two follistatin like domains 1	protein-coding
chr1	51701070	51704835	+	intron (NM_014372, intron 1 of 2)	intron (NM_014372, intron 1 of 2)	1007	NM_014372	26994	Hs.309641	NM_014372	ENSG00000123091	RNF11	CGI-123|SID1669	ring finger protein 11	protein-coding
chr17	57782564	57786327	+	promoter-TSS (NM_001329394)	promoter-TSS (NM_001329394)	-381	NM_001329401	81671	Hs.444569	NM_030938	ENSG00000062716	VMP1	EPG3|TANGO5|TMEM49	vacuole membrane protein 1	protein-coding
chr5	137876354	137880116	+	promoter-TSS (NM_001282185)	promoter-TSS (NM_001282185)	754	NM_001256302	2107	Hs.483494	NM_004730	ENSG00000120705	ETF1	D5S1995|ERF|ERF1|RF1|SUP45L1|TB3-1	eukaryotic translation termination factor 1	protein-coding
chr2	202505196	202508957	+	intron (NM_001044385, intron 1 of 11)	intron (NM_001044385, intron 1 of 11)	591	NM_152388	65062	Hs.12319	NM_152388	ENSG00000155755	TMEM237	ALS2CR4|JBTS14	transmembrane protein 237	protein-coding
chr14	59103688	59107448	+	promoter-TSS (NR_046095)	promoter-TSS (NR_046095)	13	NR_046095	51339	Hs.48950	NM_016651	ENSG00000165617	DACT1	DAPPER|DAPPER1|DPR1|FRODO|HDPR1|TBS2|THYEX3	dishevelled binding antagonist of beta catenin 1	protein-coding
chr1	154944876	154948636	+	promoter-TSS (NR_024163)	promoter-TSS (NR_024163)	203	NM_001202859	6464	Hs.433795	NM_003029	ENSG00000160691	SHC1	SHC|SHCA	SHC adaptor protein 1	protein-coding
chr1	111680513	111684272	+	promoter-TSS (NM_006090)	promoter-TSS (NM_006090)	-51	NM_001330743	10390	Hs.363572	NM_006090	ENSG00000134255	CEPT1	-	choline/ethanolamine phosphotransferase 1	protein-coding
chr9	114658161	114661919	+	intron (NM_003358, intron 1 of 8)	intron (NM_003358, intron 1 of 8)	994	NM_003358	7357	Hs.304249	NM_003358	ENSG00000148154	UGCG	GCS|GLCT1	UDP-glucose ceramide glucosyltransferase	protein-coding
chr11	47572150	47575904	+	intron (NM_006560, intron 1 of 13)	CpG	765	NM_006560	10658	Hs.595333	NM_006560	ENSG00000149187	CELF1	BRUNOL2|CUG-BP|CUGBP|CUGBP1|EDEN-BP|NAB50|NAPOR|hNab50	CUGBP Elav-like family member 1	protein-coding
chr7	30065767	30069513	+	promoter-TSS (NM_001197026)	promoter-TSS (NM_001197026)	-337	NM_001197026	84725	Hs.233495	NM_032639	ENSG00000106086	PLEKHA8	FAPP2	pleckstrin homology domain containing A8	protein-coding
chr15	48467500	48471246	+	intron (NR_125408, intron 1 of 8)	intron (NR_125408, intron 1 of 8)	1185	NR_125408	50804	Hs.6638	NM_016132	ENSG00000104177	MYEF2	HsT18564|MEF-2|MST156|MSTP156|myEF-2	myelin expression factor 2	protein-coding
chr1	211431084	211434829	+	promoter-TSS (NM_018254)	promoter-TSS (NM_018254)	248	NM_001136224	55758	Hs.356399	NM_018254	ENSG00000117625	RCOR3	-	REST corepressor 3	protein-coding
chr1	155901239	155904978	+	intron (NM_014949, intron 2 of 13)	AluSg|SINE|Alu	1125	NM_014949	22889	Hs.24656	NM_014949	ENSG00000132680	KHDC4	BLOM7|KIAA0907|SNORA80EHG	KH domain containing 4, pre-mRNA splicing factor	protein-coding
chr22	41250136	41253875	+	intron (NM_003932, intron 1 of 11)	intron (NM_003932, intron 1 of 11)	1007	NM_003932	6767	Hs.712713	NM_003932	ENSG00000100380	ST13	AAG2|FAM10A1|FAM10A4|HIP|HOP|HSPABP|HSPABP1|P48|PRO0786|SNC6	ST13 Hsp70 interacting protein	protein-coding
chr12	31802818	31806557	+	intron (NM_001135864, intron 1 of 3)	MER34D|LTR|ERV1	4593	NM_001135864	254013	Hs.740628	NM_173802	ENSG00000139160	ETFBKMT	C12orf72|ETFB-KMT|METTL20	electron transfer flavoprotein subunit beta lysine methyltransferase	protein-coding
chr11	61581898	61585636	+	promoter-TSS (NM_001281502)	promoter-TSS (NM_001281502)	92	NM_001281501	9415	Hs.502745	NM_004265	ENSG00000134824	FADS2	D6D|DES6|FADSD6|LLCDL2|SLL0262|TU13	fatty acid desaturase 2	protein-coding
chr4	125632175	125635912	+	promoter-TSS (NM_020337)	promoter-TSS (NM_020337)	-156	NM_020337	57182	Hs.480694	NM_020337	ENSG00000151458	ANKRD50	-	ankyrin repeat domain 50	protein-coding
chr18	18688742	18692469	+	intron (NM_005406, intron 1 of 32)	intron (NM_005406, intron 1 of 32)	1207	NM_005406	6093	Hs.306307	NM_005406	ENSG00000067900	ROCK1	P160ROCK|ROCK-I	Rho associated coiled-coil containing protein kinase 1	protein-coding
chr13	111564402	111568126	+	intron (NR_104586, intron 1 of 4)	intron (NR_104586, intron 1 of 4)	1190	NM_001286721	55608	Hs.525163	NM_017664	ENSG00000088448	ANKRD10	-	ankyrin repeat domain 10	protein-coding
chr11	57528755	57532477	+	intron (NM_001085467, intron 1 of 16)	intron (NM_001085467, intron 1 of 16)	1382	NM_001206890	1500	Hs.166011	NM_001331	ENSG00000198561	CTNND1	BCDS2|CAS|CTNND|P120CAS|P120CTN|p120|p120(CAS)|p120(CTN)	catenin delta 1	protein-coding
chr4	85885642	85889363	+	promoter-TSS (NR_015359)	promoter-TSS (NR_015359)	42	NM_014991	23001	Hs.480116	NM_014991	ENSG00000163625	WDFY3	ALFY|BCHS|MCPH18|ZFYVE25	WD repeat and FYVE domain containing 3	protein-coding
chr13	98627720	98631440	+	intron (NM_002271, intron 4 of 28)	intron (NM_002271, intron 4 of 28)	23651	NM_002271	3843	Hs.712598	NM_002271	ENSG00000065150	IPO5	IMB3|KPNB3|Pse1|RANBP5|imp5	importin 5	protein-coding
chr17	1300273	1303992	+	intron (NR_024058, intron 1 of 6)	intron (NR_024058, intron 1 of 6)	1424	NR_024058	7531	Hs.513851	NM_006761	ENSG00000108953	YWHAE	14-3-3E|HEL2|KCIP-1|MDCR|MDS	tyrosine 3-monooxygenase/tryptophan 5-monooxygenase activation protein epsilon	protein-coding
chr7	106807306	106811025	+	promoter-TSS (NM_001244262)	promoter-TSS (NM_001244262)	-241	NM_001244262	26959	Hs.162032	NM_012257	ENSG00000105856	HBP1	-	HMG-box transcription factor 1	protein-coding
chr5	106722853	106726571	+	intron (NM_001962, intron 2 of 4)	intron (NM_001962, intron 2 of 4)	281884	NM_001962	1946	Hs.288741	NM_001962	ENSG00000184349	EFNA5	AF1|EFL5|EPLG7|GLC1M|LERK7|RAGS	ephrin A5	protein-coding
chr11	46139305	46143018	+	intron (NM_016621, intron 1 of 17)	intron (NM_016621, intron 1 of 17)	1824	NM_001101802	51317	Hs.502458	NM_016621	ENSG00000135365	PHF21A	BHC80|BM-006	PHD finger protein 21A	protein-coding
chr8	106530126	106533838	+	intron (NM_012082, intron 3 of 7)	intron (NM_012082, intron 3 of 7)	200835	NM_012082	23414	Hs.431009	NM_012082	ENSG00000169946	ZFPM2	DIH3|FOG2|SRXY9|ZC2HC11B|ZNF89B|hFOG-2	zinc finger protein, FOG family member 2	protein-coding
chr5	177630852	177634562	+	intron (NM_004499, intron 2 of 6)	intron (NM_004499, intron 2 of 6)	1199	NM_004499	3182	Hs.591731	NM_004499	ENSG00000197451	HNRNPAB	ABBP1|HNRPAB	heterogeneous nuclear ribonucleoprotein A/B	protein-coding
chr5	81571991	81575700	+	intron (NM_001025, intron 1 of 3)	CpG	390	NM_001025	6228	Hs.527193	NM_001025	ENSG00000186468	RPS23	BTDD|MABAS|MCINS|PAMAS|S23|uS12	ribosomal protein S23	protein-coding
chr6	30522971	30526678	+	5' UTR (NM_005275, exon 1 of 12).6	5' UTR (NM_005275, exon 1 of 12).6	338	NM_025263	80742	Hs.118354	NM_025263	ENSG00000204576	PRR3	CAT56	proline rich 3	protein-coding
chr10	112062758	112066465	+	promoter-TSS (NM_005871)	promoter-TSS (NM_005871)	96	NM_005871	10285	Hs.632093	NM_005871	ENSG00000119953	SMNDC1	SMNR|SPF30|TDRD16C	survival motor neuron domain containing 1	protein-coding
chr1	87169211	87172917	+	promoter-TSS (NR_135837)	promoter-TSS (NR_135837)	811	NM_001206652	51100	Hs.136309	NM_016009	ENSG00000097033	SH3GLB1	Bif-1|CGI-61|PPP1R70|dJ612B15.2	SH3 domain containing GRB2 like, endophilin B1	protein-coding
chr19	16186945	16190648	+	intron (NM_003290, intron 1 of 7)	AluSx3|SINE|Alu	1661	NM_003290	7171	Hs.631618	NM_003290	ENSG00000167460	TPM4	HEL-S-108	tropomyosin 4	protein-coding
chr14	55517628	55521330	+	intron (NM_144578, intron 1 of 3)	intron (NM_144578, intron 1 of 3)	1117	NM_144578	93487	Hs.594338	NM_144578	ENSG00000168175	MAPK1IP1L	C14orf32|MISS|c14_5346	mitogen-activated protein kinase 1 interacting protein 1 like	protein-coding
chr12	105500504	105504204	+	promoter-TSS (NR_121211)	promoter-TSS (NR_121211)	862	NM_015275	23325	Hs.12144	NM_015275	ENSG00000136051	WASHC4	KIAA1033|MRT43|SWIP	WASH complex subunit 4	protein-coding
chr1	202309643	202313339	+	promoter-TSS (NM_014176)	promoter-TSS (NM_014176)	-397	NM_014176	29089	Hs.5199	NM_014176	ENSG00000077152	UBE2T	FANCT|HSPC150|PIG50	ubiquitin conjugating enzyme E2 T	protein-coding
chr7	25894150	25897843	+	Intergenic	Intergenic	93610	NR_029597	406940		NR_029597	ENSG00000199085	MIR148A	MIRN148|MIRN148A|hsa-mir-148|mir-148a	microRNA 148a	ncRNA
chr4	148651999	148655689	+	intron (NM_024605, intron 1 of 22)	CpG	391	NM_024605	79658	Hs.368631	NM_024605	ENSG00000071205	ARHGAP10	GRAF2|PS-GAP|PSGAP	Rho GTPase activating protein 10	protein-coding
chr10	43901448	43905134	+	promoter-TSS (NM_001098206)	promoter-TSS (NM_001098206)	8	NM_001098206	3185	Hs.808	NM_004966	ENSG00000169813	HNRNPF	HNRPF|OK/SW-cl.23|mcs94-1	heterogeneous nuclear ribonucleoprotein F	protein-coding
chr1	76189224	76192910	+	intron (NM_001286042, intron 1 of 10)	intron (NM_001286042, intron 1 of 10)	1035	NM_001127328	34	Hs.445040	NM_000016	ENSG00000117054	ACADM	ACAD1|MCAD|MCADH	acyl-CoA dehydrogenase medium chain	protein-coding
chr7	87504128	87507813	+	promoter-TSS (NM_018843)	promoter-TSS (NM_018843)	-278	NM_018843	55972	Hs.208414	NM_018843	ENSG00000075303	SLC25A40	MCFP	solute carrier family 25 member 40	protein-coding
chr3	4533237	4536920	+	promoter-TSS (NM_001168272)	promoter-TSS (NM_001168272)	46	NM_002222	3708	Hs.567295	NM_002222	ENSG00000150995	ITPR1	ACV|CLA4|INSP3R1|IP3R|IP3R1|PPP1R94|SCA15|SCA16|SCA29	inositol 1,4,5-trisphosphate receptor type 1	protein-coding
chr10	43890061	43893743	+	intron (NM_001098204, intron 2 of 3)	CpG	377	NM_001098208	3185	Hs.808	NM_004966	ENSG00000169813	HNRNPF	HNRPF|OK/SW-cl.23|mcs94-1	heterogeneous nuclear ribonucleoprotein F	protein-coding
chr12	93320504	93324184	+	intron (NM_003566, intron 1 of 28)	CpG	763	NM_003566	8411	Hs.567367	NM_003566	ENSG00000102189	EEA1	MST105|MSTP105|ZFYVE2	early endosome antigen 1	protein-coding
chr2	47570080	47573750	+	intron (NR_110208, intron 1 of 4)	intron (NR_110208, intron 1 of 4)	298	NR_110208	101927043	Hs.515976	NR_110207	ENSG00000234690	EPCAM-DT	-	EPCAM divergent transcript	ncRNA
chr8	18868548	18872217	+	intron (NM_015310, intron 1 of 15)	intron (NM_015310, intron 1 of 15)	814	NM_015310	23362	Hs.434255	NM_015310	ENSG00000156011	PSD3	EFA6D|EFA6R|HCA67	pleckstrin and Sec7 domain containing 3	protein-coding
chr22	40573174	40576841	+	intron (NM_001162501, intron 1 of 22)	intron (NM_001162501, intron 1 of 22)	1078	NM_015088	23112	Hs.372082	NM_015088	ENSG00000100354	TNRC6B	-	trinucleotide repeat containing adaptor 6B	protein-coding
chr8	59569943	59573610	+	exon (NM_001144772, exon 1 of 31)	exon (NM_001144772, exon 1 of 31)	190	NM_001144772	8439	Hs.372000	NM_003580	ENSG00000035681	NSMAF	FAN|GRAMD5	neutral sphingomyelinase activation associated factor	protein-coding
chr12	106531212	106534875	+	5' UTR (NM_014840, exon 1 of 7)	5' UTR (NM_014840, exon 1 of 7)	768	NM_014840	9891	Hs.524692	NM_014840	ENSG00000074590	NUAK1	ARK5	NUAK family kinase 1	protein-coding
chr14	69443393	69447052	+	intron (NM_001130005, intron 1 of 20)	CpG	861	NM_001130005	87	Hs.235750	NM_001102	ENSG00000072110	ACTN1	BDPLT15	actinin alpha 1	protein-coding
chr2	65453821	65457478	+	intron (NM_001005386, intron 1 of 9)	intron (NM_001005386, intron 1 of 9)	820	NM_001005386	10097	Hs.643727	NM_005722	ENSG00000138071	ACTR2	ARP2	actin related protein 2	protein-coding
chr5	162929770	162933425	+	promoter-TSS (NM_013283)	promoter-TSS (NM_013283)	-937	NM_013283	27430	Hs.54642	NM_013283	ENSG00000038274	MAT2B	MAT-II|MATIIbeta|Nbla02999|SDR23E1|TGR	methionine adenosyltransferase 2B	protein-coding
chr12	93833358	93837011	+	intron (NM_003348, intron 1 of 3)	CpG	842	NM_003348	7334	Hs.524630	NM_003348	ENSG00000177889	UBE2N	HEL-S-71|UBC13|UBCHBEN; UBC13|UbcH-ben|UbcH13	ubiquitin conjugating enzyme E2 N	protein-coding
chr4	2536621	2540273	+	Intergenic	CpG	67267	NM_001185009	6047	Hs.66394	NM_002938	ENSG00000063978	RNF4	RES4-26|SLX5|SNURF	ring finger protein 4	protein-coding
chr18	46473181	46476833	+	intron (NM_005904, intron 1 of 3)	CpG	696	NM_001190822	4092	Hs.465087	NM_005904	ENSG00000101665	SMAD7	CRCS3|MADH7|MADH8	SMAD family member 7	protein-coding
chr8	103422014	103425666	+	intron (NM_015902, intron 1 of 58)	intron (NM_015902, intron 1 of 58)	1077	NM_001282873	51366	Hs.492445	NM_015902	ENSG00000104517	UBR5	DD5|EDD|EDD1|HYD	ubiquitin protein ligase E3 component n-recognin 5	protein-coding
chr15	43210186	43213832	+	intron (NM_173500, intron 1 of 14)	intron (NM_173500, intron 1 of 14)	998	NM_173500	146057	Hs.646511	NM_173500	ENSG00000128881	TTBK2	SCA11|TTBK	tau tubulin kinase 2	protein-coding
chr12	83079704	83083347	+	intron (NM_001320321, intron 1 of 10)	CpG	591	NM_152588	160335	Hs.577775	NM_152588	ENSG00000179104	TMTC2	IBDBP1	transmembrane O-mannosyltransferase targeting cadherins 2	protein-coding
chr2	55842716	55846355	+	5' UTR (NM_001282850, exon 1 of 16)	5' UTR (NM_001282850, exon 1 of 16)	325	NM_001122964	57223	Hs.516182	NM_020463	ENSG00000275052	PPP4R3B	FLFL2|PP4R3B|PSY2|SMEK2|smk1	protein phosphatase 4 regulatory subunit 3B	protein-coding
chr1	68695651	68699290	+	intron (NM_024911, intron 1 of 11)	CpG	759	NM_001002292	79971	Hs.647659	NM_024911	ENSG00000116729	WLS	C1orf139|EVI|GPR177|MRP|mig-14	Wnt ligand secretion mediator	protein-coding
chr19	56164921	56168559	+	intron (NM_001012478, intron 1 of 11)	CpG-14459	1324	NM_007279	11338	Hs.528007	NM_007279	ENSG00000063244	U2AF2	U2AF65	U2 small nuclear RNA auxiliary factor 2	protein-coding
chr4	79696241	79699879	+	intron (NM_198892, intron 1 of 15)	intron (NM_198892, intron 1 of 15)	528	NM_017593	55589	Hs.146551	NM_017593	ENSG00000138756	BMP2K	BIKE|HRIHFB2017	BMP2 inducible kinase	protein-coding
chr22	19464921	19468559	+	promoter-TSS (NM_001178010)	promoter-TSS (NM_001178010)	-2	NM_001035247	7353	Hs.474213	NM_005659	ENSG00000070010	UFD1	UFD1L	ubiquitin recognition factor in ER associated degradation 1	protein-coding
chr12	65002185	65005819	+	promoter-TSS (NM_178169)	promoter-TSS (NM_178169)	-291	NR_040718	283349	Hs.643605	NM_178169	ENSG00000153179	RASSF3	RASSF5	Ras association domain family member 3	protein-coding
chr13	31035613	31039247	+	exon (NM_001313893, exon 3 of 5)	exon (NM_001313893, exon 3 of 5)	1034	NM_001313892	3146	Hs.434102	NM_002128	ENSG00000189403	HMGB1	HMG-1|HMG1|HMG3|SBP-1	high mobility group box 1	protein-coding
chr19	12901707	12905336	+	exon (NM_002229, exon 1 of 1)	exon (NM_002229, exon 1 of 1)	1211	NM_002229	3726	Hs.25292	NM_002229	ENSG00000171223	JUNB	AP-1	JunB proto-oncogene, AP-1 transcription factor subunit	protein-coding
chr17	66030032	66033661	+	promoter-TSS (NM_001320611)	promoter-TSS (NM_001320611)	128	NM_002266	3838	Hs.594238	NM_002266	ENSG00000182481	KPNA2	IPOA1|QIP2|RCH1|SRP1-alpha|SRP1alpha	karyopherin subunit alpha 2	protein-coding
chr4	48342355	48345984	+	intron (NM_020846, intron 1 of 7)	CpG	556	NM_020846	57606	Hs.479677	NM_020846	ENSG00000109171	SLAIN2	KIAA1458	SLAIN motif family member 2	protein-coding
chr2	99952179	99955808	+	5' UTR (NM_015904, exon 1 of 24)	5' UTR (NM_015904, exon 1 of 24)	159	NM_015904	9669	Hs.158688	NM_015904	ENSG00000158417	EIF5B	IF2	eukaryotic translation initiation factor 5B	protein-coding
chr16	47174815	47178442	+	intron (NM_018092, intron 1 of 8)	intron (NM_018092, intron 1 of 8)	1308	NM_018092	81831	Hs.645802	NM_018092	ENSG00000171208	NETO2	BTCL2|NEOT2	neuropilin and tolloid like 2	protein-coding
chr21	38740242	38743867	+	intron (NM_001347723, intron 1 of 10)	intron (NM_001347723, intron 1 of 10)	2195	NM_101395	1859	Hs.368240	NM_001396	ENSG00000157540	DYRK1A	DYRK|DYRK1|HP86|MNB|MNBH|MRD7	dual specificity tyrosine phosphorylation regulated kinase 1A	protein-coding
chr17	79648870	79652494	+	promoter-TSS (NM_001329609)	promoter-TSS (NM_001329609)	61	NR_138060	339231	Hs.658789	NM_001040025	ENSG00000214087	ARL16	-	ADP ribosylation factor like GTPase 16	protein-coding
chr3	150262621	150266244	+	promoter-TSS (NM_014445)	promoter-TSS (NM_014445)	-4	NM_014445	27230	Hs.518326	NM_014445	ENSG00000120742	SERP1	RAMP4	stress associated endoplasmic reticulum protein 1	protein-coding
chr8	94750025	94753646	+	promoter-TSS (NR_027259)	promoter-TSS (NR_027259)	-504	NR_027259	55472	Hs.192788	NM_018608	ENSG00000279331	RBM12B-AS1	C8orf39|PRO1905	RBM12B antisense RNA 1	ncRNA
chr12	108954002	108957623	+	promoter-TSS (NM_014706)	promoter-TSS (NM_014706)	573	NM_014301	23479	Hs.615131	NM_014301	ENSG00000136003	ISCU	2310020H20Rik|HML|ISU2|NIFU|NIFUN|hnifU	iron-sulfur cluster assembly enzyme	protein-coding
chr3	167450672	167454292	+	promoter-TSS (NM_001122752)	promoter-TSS (NM_001122752)	112	NM_007217	11235	Hs.478150	NM_007217	ENSG00000114209	PDCD10	CCM3|TFAR15	programmed cell death 10	protein-coding
chr2	160568105	160571723	+	promoter-TSS (NR_110586)	promoter-TSS (NR_110586)	946	NM_022826	64844	Hs.529272	NM_022826	ENSG00000136536	2007-03-01	AXO|AXOT|MARCH-VII|RNF177	membrane associated ring-CH-type finger 7	protein-coding
chr11	105946934	105950552	+	promoter-TSS (NM_152433)	promoter-TSS (NM_152433)	-278	NM_001330359	143879	Hs.101949	NM_152433	ENSG00000182359	KBTBD3	BKLHD3	kelch repeat and BTB domain containing 3	protein-coding
chr8	53624393	53628010	+	intron (NM_001083617, intron 1 of 23)	CpG	825	NM_014781	9821	Hs.196102	NM_014781	ENSG00000023287	RB1CC1	ATG17|CC1|FIP200|PPP1R131	RB1 inducible coiled-coil 1	protein-coding
chr1	172500386	172504001	+	promoter-TSS (NM_014283)	promoter-TSS (NM_014283)	-65	NM_001282751	51430	Hs.204559	NM_014283	ENSG00000094975	SUCO	C1orf9|CH1|OPT|SLP1	SUN domain containing ossification factor	protein-coding
chrX	153235646	153239256	+	promoter-TSS (NM_005334)	promoter-TSS (NM_005334)	-540	NM_003492	8269	Hs.23119	NM_003492	ENSG00000177854	TMEM187	CXorf12|DXS9878E|ITBA1	transmembrane protein 187	protein-coding
chr6	27106747	27110356	+	intron (NM_080593, intron 1 of 1)	intron (NM_080593, intron 1 of 1)	1463	NM_003495	8294	Hs.248172	NM_003495	ENSG00000276180	HIST1H4I	H4/m|H4FM|H4M	histone cluster 1 H4 family member i	protein-coding
chr2	237086331	237089940	+	Intergenic	CpG	-11483	NM_001301687	2637	Hs.184945	NM_001485	ENSG00000168505	GBX2	-	gastrulation brain homeobox 2	protein-coding
chr6	34358154	34361762	+	intron (NM_001202470, intron 5 of 8)	CpG	499	NM_006703	11165	Hs.188882	NM_006703	ENSG00000272325	NUDT3	DIPP|DIPP-1|DIPP1	nudix hydrolase 3	protein-coding
chr19	49990272	49993879	+	intron (NM_012423, intron 1 of 7)	AluSx1|SINE|Alu	-1148	NR_000021	26819		NR_000021	ENSG00000201675	SNORD32A	RNU32|U32|U32A	small nucleolar RNA, C/D box 32A	snoRNA
chr13	103247988	103251595	+	intron (NM_001330588, intron 1 of 29)	CpG	505	NM_001330588	7174	Hs.432424	NM_003291	ENSG00000134900	TPP2	TPP-2|TPP-II|TPPII	tripeptidyl peptidase 2	protein-coding
chr11	118660008	118663615	+	promoter-TSS (NM_001257191)	promoter-TSS (NM_001257191)	-154	NM_001257191	1656	Hs.408461	NM_004397	ENSG00000110367	DDX6	HLR2|P54|RCK	DEAD-box helicase 6	protein-coding
chr1	70817591	70821189	+	intron (NM_030816, intron 1 of 12)	intron (NM_030816, intron 1 of 12)	1027	NM_030816	81573	Hs.744989	NM_030816	ENSG00000118454	ANKRD13C	dJ677H15.3	ankyrin repeat domain 13C	protein-coding
chr13	115045232	115048828	+	promoter-TSS (NM_080687)	promoter-TSS (NM_080687)	-29	NM_023011	65110	Hs.533855	NM_023011	ENSG00000169062	UPF3A	HUPF3A|RENT3A|UPF3	UPF3A regulator of nonsense mediated mRNA decay	protein-coding
chr1	204374932	204378527	+	intron (NM_032833, intron 1 of 1)	intron (NM_032833, intron 1 of 1)	4216	NM_032833	84919	Hs.304376	NM_032833	ENSG00000158615	PPP1R15B	CREP|MSSGM2	protein phosphatase 1 regulatory subunit 15B	protein-coding
chr15	69744142	69747736	+	intron (NM_213725, intron 1 of 2)	intron (NM_213725, intron 1 of 2)	780	NM_001003	6176	Hs.356502	NM_001003	ENSG00000137818	RPLP1	LP1|P1|RPP1	ribosomal protein lateral stalk subunit P1	protein-coding
chr13	41633161	41636755	+	promoter-TSS (NM_007187)	promoter-TSS (NM_007187)	-739	NM_007187	11193	Hs.411300	NM_007187	ENSG00000120688	WBP4	FBP21	WW domain binding protein 4	protein-coding
chr1	228649906	228653498	+	Intergenic	CpG	1927	NR_039812	100616308		NR_039812	ENSG00000266174	MIR4666A	MIR4666|hsa-mir-4666a	microRNA 4666a	ncRNA
chr21	33102250	33105840	+	5' UTR (NM_020706, exon 1 of 20)	5' UTR (NM_020706, exon 1 of 20)	386	NM_020706	57466	Hs.17255	NM_020706	ENSG00000156304	SCAF4	SFRS15|SRA4	SR-related CTD associated factor 4	protein-coding
chr14	102605141	102608730	+	promoter-TSS (NM_001017963)	promoter-TSS (NM_001017963)	746	NM_144574	91833	Hs.36859	NM_144574	ENSG00000140153	WDR20	DMR	WD repeat domain 20	protein-coding
chr3	14987554	14991140	+	promoter-TSS (NR_046255)	promoter-TSS (NR_046255)	53	NR_046255	100505641	Hs.517821	NR_046251	ENSG00000225733	FGD5-AS1	-	FGD5 antisense RNA 1	ncRNA
chr19	42745752	42749338	+	promoter-TSS (NM_019884)	promoter-TSS (NM_019884)	-809	NM_019884	2931	Hs.466828	NM_019884	ENSG00000105723	GSK3A	-	glycogen synthase kinase 3 alpha	protein-coding
chr3	183732939	183736525	+	intron (NM_001023587, intron 1 of 6)	intron (NM_001023587, intron 1 of 6)	1016	NM_005688	10057	Hs.368563	NM_005688	ENSG00000114770	ABCC5	ABC33|EST277145|MOAT-C|MOATC|MRP5|SMRP|pABC11	ATP binding cassette subfamily C member 5	protein-coding
chr18	74161947	74165531	+	intron (NM_014643, intron 2 of 7)	intron (NM_014643, intron 2 of 7)	-39869	NR_136504	101927989	Hs.665186	NR_136504	ENSG00000265778	LOC101927989	-	uncharacterized LOC101927989	ncRNA
chr14	50996323	50999905	+	intron (NM_198794, intron 2 of 31)	intron (NM_198794, intron 2 of 31)	1262	NM_198794	11183	Hs.130491	NM_006575	ENSG00000012983	MAP4K5	GCKR|KHS|KHS1|MAPKKKK5	mitogen-activated protein kinase kinase kinase kinase 5	protein-coding
chr10	116580917	116584498	+	intron (NM_001135051, intron 1 of 16)	intron (NM_001135051, intron 1 of 16)	1204	NM_020940	57700	Hs.192619	NM_020940	ENSG00000151553	FAM160B1	KIAA1600|bA106M7.3	family with sequence similarity 160 member B1	protein-coding
chr17	27916756	27920336	+	Intergenic	Intergenic	-1936	NM_014030	28964	Hs.514051	NM_014030	ENSG00000108262	GIT1	-	GIT ArfGAP 1	protein-coding
chr9	88712170	88715748	+	intron (NM_177937, intron 1 of 9)	CpG	551	NM_016548	51280	Hs.494337	NM_016548	ENSG00000135052	GOLM1	C9orf155|GOLPH2|GP73|HEL46|PSEC0257|bA379P1.3	golgi membrane protein 1	protein-coding
chr3	114864435	114868013	+	promoter-TSS (NM_015642)	promoter-TSS (NM_015642)	-97	NM_015642	26137	Hs.202577	NM_015642	ENSG00000181722	ZBTB20	DPZF|HOF|ODA-8S|PRIMS|ZNF288	zinc finger and BTB domain containing 20	protein-coding
chr4	68564845	68568422	+	promoter-TSS (NR_015439)	promoter-TSS (NR_015439)	256	NM_018227	55236	Hs.212774	NM_018227	ENSG00000033178	UBA6	E1-L2|MOP-4|UBE1L2	ubiquitin like modifier activating enzyme 6	protein-coding
chr19	15488629	15492205	+	TTS (NM_001291478)	TTS (NM_001291478)	195	NM_005858	10270	Hs.594496	NM_005858	ENSG00000105127	AKAP8	AKAP 95|AKAP-8|AKAP-95|AKAP95	A-kinase anchoring protein 8	protein-coding
chr3	123302298	123305869	+	promoter-TSS (NR_038266)	promoter-TSS (NR_038266)	-51	NM_198402	201562	Hs.705480	NM_198402	ENSG00000206527	HACD2	PTPLB	3-hydroxyacyl-CoA dehydratase 2	protein-coding
chr1	46767537	46771108	+	promoter-TSS (NM_001297566)	promoter-TSS (NM_001297566)	37	NM_001297565	7388	Hs.481571	NM_006004	ENSG00000173660	UQCRH	QCR6|UQCR8	ubiquinol-cytochrome c reductase hinge protein	protein-coding
chr9	27571250	27574821	+	intron (NM_145005, intron 1 of 4)	CpG	456	NM_018325	203228	Hs.493639	NM_018325	ENSG00000147894	C9orf72	ALSFTD|DENND9|DENNL72|FTDALS|FTDALS1	C9orf72-SMCR8 complex subunit	protein-coding
chr15	68346000	68349569	+	intron (NM_001320687, intron 1 of 14)	intron (NM_001320687, intron 1 of 14)	870	NM_001320687	8554	Hs.162458	NM_016166	ENSG00000033800	PIAS1	DDXBP1|GBP|GU/RH-II|ZMIZ3	protein inhibitor of activated STAT 1	protein-coding
chr12	111178108	111181674	+	intron (NM_001244974, intron 1 of 7)	intron (NM_001244974, intron 1 of 7)	892	NM_002710	5501	Hs.79081	NM_002710	ENSG00000186298	PPP1CC	PP-1G|PP1C|PPP1G	protein phosphatase 1 catalytic subunit gamma	protein-coding
chr4	39527151	39530713	+	promoter-TSS (NR_047679)	promoter-TSS (NR_047679)	286	NM_003359	7358	Hs.572518	NM_003359	ENSG00000109814	UGDH	GDH|UDP-GlcDH|UDPGDH|UGD	UDP-glucose 6-dehydrogenase	protein-coding
chr18	54302980	54306540	+	intron (NR_024546, intron 1 of 8)	intron (NR_024546, intron 1 of 8)	1160	NM_004786	9352	Hs.114412	NM_004786	ENSG00000091164	TXNL1	HEL-S-114|TRP32|TXL-1|TXNL|Txl	thioredoxin like 1	protein-coding
chr18	74203598	74207155	+	non-coding (NR_136504, exon 2 of 2)	non-coding (NR_136504, exon 2 of 2)	1768	NR_136504	101927989	Hs.665186	NR_136504	ENSG00000265778	LOC101927989	-	uncharacterized LOC101927989	ncRNA
chr17	58601031	58604588	+	intron (NM_006380, intron 1 of 12)	intron (NM_006380, intron 1 of 12)	792	NM_001282476	10513	Hs.84084	NM_006380	ENSG00000062725	APPBP2	APP-BP2|HS.84084|PAT1	amyloid beta precursor protein binding protein 2	protein-coding
chr16	8960122	8963679	+	promoter-TSS (NM_001278264)	promoter-TSS (NM_001278264)	318	NM_001278263	23589	Hs.632184	NM_014316	ENSG00000153048	CARHSP1	CRHSP-24|CRHSP24|CSDC1	calcium regulated heat stable protein 1	protein-coding
chr1	39872677	39876230	+	promoter-TSS (NM_015038)	promoter-TSS (NM_015038)	-723	NM_015038	643314	Hs.658760	NM_015038	ENSG00000127603	KIAA0754	-	KIAA0754	protein-coding
chr10	5853135	5856686	+	intron (NM_001494, intron 1 of 10)	CpG	602	NM_001115156	2665	Hs.299055	NM_001494	ENSG00000057608	GDI2	HEL-S-46e|RABGDIB	GDP dissociation inhibitor 2	protein-coding
chr2	211034201	211037751	+	5' UTR (NM_001307976, exon 1 of 14)	5' UTR (NM_001307976, exon 1 of 14)	118	NM_152519	151050	Hs.282260	NM_152519	ENSG00000144445	KANSL1L	C2orf67|MSL1v2	KAT8 regulatory NSL complex subunit 1 like	protein-coding
chr5	131130328	131133876	+	intron (NM_001346114, intron 1 of 16)	CpG	541	NM_001346114	96459	Hs.591273	NM_133372	ENSG00000217128	FNIP1	-	folliculin interacting protein 1	protein-coding
chr1	41174150	41177698	+	intron (NM_001308115, intron 1 of 9)	intron (NM_001308115, intron 1 of 9)	929	NM_001308115	4802	Hs.713051	NM_014223	ENSG00000066136	NFYC	CBF-C|CBFC|H1TF2A|HAP5|HSM|NF-YC	nuclear transcription factor Y subunit gamma	protein-coding
chr13	50697336	50700883	+	intron (NR_109974, intron 2 of 6)	CpG	568	NR_002612	8847	Hs.547964	NR_002612	ENSG00000231607	DLEU2	ALT1|BCMSUN|DLB2|LEU2|LINC00022|MIR15AHG|NCRNA00022|RFP2|RFP2OS|TRIM13OS	deleted in lymphocytic leukemia 2	ncRNA
chr4	169751967	169755512	+	intron (NM_001166110, intron 1 of 11)	CpG	583	NM_001166110	23022	Hs.151220	NM_016081	ENSG00000129116	PALLD	CGI-151|CGI151|MYN|PNCA1|SIH002	palladin, cytoskeletal associated protein	protein-coding
chr4	123746685	123750230	+	exon (NM_002006, exon 1 of 3)	exon (NM_002006, exon 1 of 3)	594	NM_002006	2247	Hs.284244	NM_002006	ENSG00000138685	FGF2	BFGF|FGF-2|FGFB|HBGF-2	fibroblast growth factor 2	protein-coding
chr2	62931405	62934949	+	promoter-TSS (NM_001142614)	promoter-TSS (NM_001142614)	176	NM_015252	23301	Hs.271667	NM_015252	ENSG00000115504	EHBP1	HPC12|NACSIN	EH domain binding protein 1	protein-coding
chr13	31189294	31192838	+	promoter-TSS (NM_001321532)	promoter-TSS (NM_001321532)	668	NM_001313893	3146	Hs.434102	NM_002128	ENSG00000189403	HMGB1	HMG-1|HMG1|HMG3|SBP-1	high mobility group box 1	protein-coding
chr2	3380725	3384268	+	promoter-TSS (NM_003310)	promoter-TSS (NM_003310)	-793	NM_001330531	7260	Hs.502770	NM_003310	ENSG00000032389	EIPR1	EIPR-1|TSSC1	EARP complex and GARP complex interacting protein 1	protein-coding
chr14	69617334	69620874	+	intron (NM_001284206, intron 1 of 8)	intron (NM_001284206, intron 1 of 8)	212	NM_001284207	8816	Hs.509780	NM_003861	ENSG00000139990	DCAF5	BCRG2|BCRP2|D14S1461E|WDR22	DDB1 and CUL4 associated factor 5	protein-coding
chr4	120986268	120989807	+	promoter-TSS (NM_002358)	promoter-TSS (NM_002358)	-24	NM_002358	4085	Hs.591697	NM_002358	ENSG00000164109	MAD2L1	HSMAD2|MAD2	mitotic arrest deficient 2 like 1	protein-coding
chr7	137684302	137687840	+	intron (NM_194071, intron 1 of 11)	intron (NM_194071, intron 1 of 11)	776	NM_194071	64764	Hs.490273	NM_194071	ENSG00000182158	CREB3L2	BBF2H7	cAMP responsive element binding protein 3 like 2	protein-coding
chr2	26465270	26468805	+	promoter-TSS (NM_001281513)	promoter-TSS (NM_001281513)	557	NM_000182	3030	Hs.516032	NM_000182	ENSG00000084754	HADHA	ECHA|GBP|HADH|LCEH|LCHAD|MTPA|TP-ALPHA	hydroxyacyl-CoA dehydrogenase trifunctional multienzyme complex subunit alpha	protein-coding
chr19	45970473	45974008	+	intron (NM_006732, intron 1 of 3)	CpG	987	NM_006732	2354	Hs.590958	NM_006732	ENSG00000125740	FOSB	AP-1|G0S3|GOS3|GOSB	FosB proto-oncogene, AP-1 transcription factor subunit	protein-coding
chr11	110164546	110168081	+	intron (NM_001260494, intron 1 of 11)	intron (NM_001260494, intron 1 of 11)	1124	NM_001260495	5962	Hs.263671	NM_002906	ENSG00000137710	RDX	DFNB24	radixin	protein-coding
chr20	3868744	3872278	+	promoter-TSS (NM_001324193)	promoter-TSS (NM_001324193)	62	NM_001324193	80025	Hs.114180	NM_024960	ENSG00000125779	PANK2	C20orf48|HARP|HSS|NBIA1|PKAN	pantothenate kinase 2	protein-coding
chr4	106066663	106070194	+	intron (NM_001127208, intron 1 of 10)	intron (NM_001127208, intron 1 of 10)	586	NM_001127208	54790	Hs.367639	NM_017628	ENSG00000168769	TET2	KIAA1546|MDS	tet methylcytosine dioxygenase 2	protein-coding
chr5	102593817	102597347	+	intron (NM_001316968, intron 1 of 2)	intron (NM_001316968, intron 1 of 2)	524	NM_001316968	90355	Hs.482976	NM_033211	ENSG00000181751	C5orf30	-	chromosome 5 open reading frame 30	protein-coding
chr7	139043303	139046832	+	exon (NM_016019, exon 1 of 10)	exon (NM_016019, exon 1 of 10)	475	NM_016019	51631	Hs.731488	NM_016019	ENSG00000146963	LUC7L2	CGI-59|CGI-74|LUC7B2	LUC7 like 2, pre-mRNA splicing factor	protein-coding
chr17	76929358	76932886	+	Intergenic	Intergenic	-9650	NM_003255	7077	Hs.633514	NM_003255	ENSG00000035862	TIMP2	CSC-21K|DDC8	TIMP metallopeptidase inhibitor 2	protein-coding
chr3	72492710	72496237	+	intron (NM_012234, intron 1 of 3)	intron (NM_012234, intron 1 of 3)	1301	NM_012234	23429	Hs.7910	NM_012234	ENSG00000163602	RYBP	AAP1|APAP-1|DEDAF|YEAF1	RING1 and YY1 binding protein	protein-coding
chr5	133338372	133341892	+	intron (NM_003374, intron 1 of 8)	CpG	525	NR_036624	7416	Hs.519320	NM_003374	ENSG00000213585	VDAC1	PORIN|VDAC-1	voltage dependent anion channel 1	protein-coding
chr11	94799481	94803000	+	non-coding (NR_103726, exon 1 of 2)	non-coding (NR_103726, exon 1 of 2)	1199	NR_103726	10929	Hs.476680	NM_032102	ENSG00000263465	SRSF8	DSM-1|SFRS2B|SRP46	serine and arginine rich splicing factor 8	protein-coding
chr2	149401205	149404722	+	intron (NM_015630, intron 1 of 13)	CpG	403	NM_015630	26122	Hs.23270	NM_015630	ENSG00000135999	EPC2	EPC-LIKE	enhancer of polycomb homolog 2	protein-coding
chr3	125092889	125096404	+	promoter-TSS (NM_021964)	promoter-TSS (NM_021964)	-448	NM_021964	7707	Hs.592591	NM_021964	ENSG00000163848	ZNF148	BERF-1|BFCOL1|GDACCF|HT-BETA|ZBP-89|ZFP148|pHZ-52	zinc finger protein 148	protein-coding
chr11	82781075	82784589	+	promoter-TSS (NM_001286061)	promoter-TSS (NM_001286061)	133	NM_014488	27314	Hs.40758	NM_014488	ENSG00000137502	RAB30	-	RAB30, member RAS oncogene family	protein-coding
chr3	47820300	47823811	+	intron (NM_003074, intron 1 of 27)	intron (NM_003074, intron 1 of 27)	1350	NM_003074	6599	Hs.476179	NM_003074	ENSG00000173473	SMARCC1	BAF155|CRACC1|Rsc8|SRG3|SWI3	SWI/SNF related, matrix associated, actin dependent regulator of chromatin subfamily c member 1	protein-coding
chr16	48416576	48420084	+	intron (NM_003031, intron 1 of 1)	intron (NM_003031, intron 1 of 1)	899	NM_003031	6477	Hs.706828	NM_003031	ENSG00000196470	SIAH1	SIAH1A	siah E3 ubiquitin protein ligase 1	protein-coding
chr7	112089818	112093325	+	promoter-TSS (NM_001197079)	promoter-TSS (NM_001197079)	-542	NM_001197079	3475	Hs.7879	NM_001550	ENSG00000006652	IFRD1	PC4|TIS7	interferon related developmental regulator 1	protein-coding
chr19	41256153	41259657	+	intron (NM_004596, intron 1 of 5)	MIR|SINE|MIR	1146	NM_004596	6626	Hs.466775	NM_004596	ENSG00000077312	SNRPA	Mud1|U1-A|U1A	small nuclear ribonucleoprotein polypeptide A	protein-coding
chr12	125422247	125425746	+	Intergenic	Intergenic	23903	NR_049820	100847004		NR_049820	ENSG00000265345	MIR5188	mir-5188	microRNA 5188	ncRNA
chr14	102430349	102433844	+	intron (NM_001376, intron 1 of 77)	intron (NM_001376, intron 1 of 77)	1231	NM_001376	1778	Hs.614080	NM_001376	ENSG00000197102	DYNC1H1	CMT2O|DHC1|DHC1a|DNCH1|DNCL|DNECL|DYHC|Dnchc1|HL-3|SMALED1|p22	dynein cytoplasmic 1 heavy chain 1	protein-coding
chr1	183811117	183814610	+	intron (NM_001297671, intron 2 of 17)	intron (NM_001297671, intron 2 of 17)	38648	NM_001297671	23179	Hs.497148	NM_015149	ENSG00000143344	RGL1	RGL	ral guanine nucleotide dissociation stimulator like 1	protein-coding
chr19	28282072	28285560	+	promoter-TSS (NR_110688)	promoter-TSS (NR_110688)	-559	NR_110691	101927151	Hs.567934	NR_110687	ENSG00000267575	LOC101927151	-	uncharacterized LOC101927151	ncRNA
chr2	150441904	150445391	+	promoter-TSS (NR_110240)	promoter-TSS (NR_110240)	-225	NR_110240	101929231	Hs.5324	NR_110240	ENSG00000231969	LOC101929231	-	uncharacterized LOC101929231	ncRNA
chr9	73032968	73036449	+	Intergenic	CpG	-5135	NM_001206	687	Hs.150557	NM_001206	ENSG00000119138	KLF9	BTEB|BTEB1	Kruppel like factor 9	protein-coding
chr11	62366766	62370246	+	5' UTR (NM_001330292, exon 1 of 18)	5' UTR (NM_001330292, exon 1 of 18)	258	NM_001330292	9219	Hs.173043	NM_004739	ENSG00000149480	MTA2	MTA1L1|PID	metastasis associated 1 family member 2	protein-coding
chr2	20249271	20252751	+	intron (NM_014713, intron 1 of 6)	intron (NM_014713, intron 1 of 6)	778	NM_014713	9741	Hs.467807	NM_014713	ENSG00000068697	LAPTM4A	HUMORF13|LAPTM4|MBNT|Mtrp	lysosomal protein transmembrane 4 alpha	protein-coding
chr5	132385886	132389366	+	promoter-TSS (NM_002154)	promoter-TSS (NM_002154)	-36	NM_002154	3308	Hs.90093	NM_002154	ENSG00000170606	HSPA4	APG-2|HEL-S-5a|HS24/P52|HSPH2|RY|hsp70|hsp70RY	heat shock protein family A (Hsp70) member 4	protein-coding
chr13	113861707	113865187	+	promoter-TSS (NM_001320655)	promoter-TSS (NM_001320655)	-213	NM_001320659	55795	Hs.508769	NM_018386	ENSG00000126226	PCID2	F10	PCI domain containing 2	protein-coding
chr1	235665968	235669447	+	promoter-TSS (NM_152490)	promoter-TSS (NM_152490)	74	NM_152490	148789	Hs.498143	NM_152490	ENSG00000162885	B3GALNT2	B3GalNAc-T2|MDDGA11	beta-1,3-N-acetylgalactosaminyltransferase 2	protein-coding
chr3	183352596	183356074	+	intron (NM_017644, intron 1 of 7)	CpG	924	NM_017644	54800	Hs.407709	NM_017644	ENSG00000114796	KLHL24	DRE1|EBSSH|KRIP6	kelch like family member 24	protein-coding
chr15	67812911	67816388	+	promoter-TSS (NR_040051)	promoter-TSS (NR_040051)	-467	NR_040052	100506686	Hs.656245	NR_040051	ENSG00000259673	IQCH-AS1	-	IQCH antisense RNA 1	ncRNA
chr4	76596327	76599803	+	intron (NM_203505, intron 1 of 11)	CpG	278	NM_012297	9908	Hs.303676	NM_012297	ENSG00000138757	G3BP2	-	G3BP stress granule assembly factor 2	protein-coding
chr12	104849882	104853357	+	intron (NM_018413, intron 1 of 2)	CpG	927	NM_018413	50515	Hs.17569	NM_018413	ENSG00000171310	CHST11	C4ST|C4ST-1|C4ST1|HSA269537|OCBMD	carbohydrate sulfotransferase 11	protein-coding
chr12	88971706	88975179	+	intron (NM_003994, intron 1 of 8)	intron (NM_003994, intron 1 of 8)	808	NM_000899	4254	Hs.1048	NM_000899	ENSG00000049130	KITLG	DCUA|DFNA69|FPH2|FPHH|KL-1|Kitl|MGF|SCF|SF|SHEP7|SLF	KIT ligand	protein-coding
chr5	34914127	34917595	+	promoter-TSS (NR_026591)	promoter-TSS (NR_026591)	41	NM_018321	55299	Hs.718510	NM_018321	ENSG00000113460	BRIX1	BRIX|BXDC2	biogenesis of ribosomes BRX1	protein-coding
chr5	72792602	72796068	+	promoter-TSS (NM_001037637)	promoter-TSS (NM_001037637)	85	NM_001037637	689	Hs.591768	NM_001207	ENSG00000145741	BTF3	BETA-NAC|BTF3a|BTF3b|NACB	basic transcription factor 3	protein-coding
chr5	10249098	10252563	+	promoter-TSS (NM_199133)	promoter-TSS (NM_199133)	181	NM_001306155	22948	Hs.1600	NM_012073	ENSG00000150753	CCT5	CCT-epsilon|CCTE|HEL-S-69|PNAS-102|TCP-1-epsilon	chaperonin containing TCP1 subunit 5	protein-coding
chr1	150037585	150041049	+	promoter-TSS (NM_001279353)	promoter-TSS (NM_001279353)	-33	NM_001279353	11311	Hs.443750	NM_007259	ENSG00000136631	VPS45	H1|H1VPS45|SCN5|VPS45A|VPS45B|VPS54A|VSP45|VSP45A	vacuolar protein sorting 45 homolog	protein-coding
chr4	24583066	24586530	+	intron (NM_001358, intron 1 of 13)	intron (NM_001358, intron 1 of 13)	1386	NM_001358	1665	Hs.696074	NM_001358	ENSG00000109606	DHX15	DBP1|DDX15|HRH2|PRP43|PRPF43|PrPp43p	DEAH-box helicase 15	protein-coding
chr2	178104765	178108227	+	intron (NM_001313902, intron 1 of 3)	AluJr|SINE|Alu	14242	NR_036075	100422824		NR_036075	ENSG00000265396	MIR3128	mir-3128	microRNA 3128	ncRNA
chr2	192542004	192545465	+	non-coding (NR_045622, exon 2 of 7)	non-coding (NR_045622, exon 2 of 7)	872	NR_045623	64859	Hs.591610	NM_022837	ENSG00000173559	NABP1	OBFC2A|SOSS-B2|SSB2	nucleic acid binding protein 1	protein-coding
chr11	108091694	108095155	+	promoter-TSS (NM_000051)	promoter-TSS (NM_000051)	-59	NM_001321307	4863	Hs.171061	NM_002519	ENSG00000149308	NPAT	E14|E14/NPAT|p220	nuclear protein, coactivator of histone transcription	protein-coding
chr1	212207457	212210916	+	promoter-TSS (NM_001199809)	promoter-TSS (NM_001199809)	-184	NM_001199809	25896	Hs.369285	NM_015434	ENSG00000143493	INTS7	C1orf73|INT7	integrator complex subunit 7	protein-coding
chr12	32906297	32909756	+	intron (NM_001040436, intron 1 of 4)	intron (NM_001040436, intron 1 of 4)	861	NM_001040436	51067	Hs.505231	NM_015936	ENSG00000139131	YARS2	CGI-04|MLASA2|MT-TYRRS|TYRRS	tyrosyl-tRNA synthetase 2	protein-coding
chr1	179923006	179926462	+	intron (NM_014810, intron 1 of 37)	intron (NM_014810, intron 1 of 37)	826	NM_014810	9857	Hs.413045	NM_014810	ENSG00000135837	CEP350	CAP350|GM133	centrosomal protein 350	protein-coding
chr7	99004085	99007540	+	promoter-TSS (NM_003910)	promoter-TSS (NM_003910)	493	NM_014891	11333	Hs.632296	NM_014891	ENSG00000106244	PDAP1	HASPP28|PAP|PAP1	PDGFA associated protein 1	protein-coding
chr1	93913359	93916814	+	intron (NM_001024948, intron 1 of 13)	intron (NM_001024948, intron 1 of 13)	1398	NM_001164473	54874	Hs.134060	NM_017737	ENSG00000137942	FNBP1L	C1orf39|TOCA1	formin binding protein 1 like	protein-coding
chr21	47742515	47745970	+	promoter-TSS (NM_001286477)	promoter-TSS (NM_001286477)	206	NM_006031	5116	Hs.474069	NM_006031	ENSG00000160299	PCNT	KEN|MOPD2|PCN|PCNT2|PCNTB|PCTN2|SCKL4	pericentrin	protein-coding
chr8	98655644	98659099	+	intron (NM_178812, intron 1 of 11)	intron (NM_178812, intron 1 of 11)	964	NM_178812	92140	Hs.377155	NM_178812	ENSG00000147649	MTDH	3D3|AEG-1|AEG1|LYRIC|LYRIC/3D3	metadherin	protein-coding
chr1	72747614	72751064	+	Intergenic	CpG	-1062	NM_173808	257194	Hs.146542	NM_173808	ENSG00000172260	NEGR1	DMML2433|IGLON4|KILON|Ntra	neuronal growth regulator 1	protein-coding
chr5	81266720	81270167	+	intron (NM_031482, intron 1 of 7)	intron (NM_031482, intron 1 of 7)	599	NM_031482	83734	Hs.713698	NM_031482	ENSG00000152348	ATG10	APG10|APG10L|pp12616	autophagy related 10	protein-coding
chr18	46064713	46068158	+	intron (NM_001142397, intron 2 of 12)	CpG-11781	1008	NM_014772	9811	Hs.145230	NM_014772	ENSG00000134030	CTIF	Gm672|KIAA0427	cap binding complex dependent translation initiation factor	protein-coding
chr4	146018400	146021844	+	promoter-TSS (NM_001256708)	promoter-TSS (NM_001256708)	-429	NM_001256708	10393	Hs.480876	NM_014885	ENSG00000164162	ANAPC10	APC10|DOC1	anaphase promoting complex subunit 10	protein-coding
chr10	115613191	115616635	+	promoter-TSS (NM_001271816)	promoter-TSS (NM_001271816)	522	NM_198514	374354	Hs.369924	NM_198514	ENSG00000196865	NHLRC2	FINCA	NHL repeat containing 2	protein-coding
chr11	85777739	85781182	+	intron (NM_001206947, intron 1 of 18)	intron (NM_001206947, intron 1 of 18)	679	NM_001008660	8301	Hs.163893	NM_007166	ENSG00000073921	PICALM	CALM|CLTH|LAP	phosphatidylinositol binding clathrin assembly protein	protein-coding
chr1	156305707	156309149	+	promoter-TSS (NM_001304817)	promoter-TSS (NM_001304817)	323	NM_144627	128229	Hs.534539	NM_144627	ENSG00000163467	TSACC	C1orf182|SIP|SSTK-IP	TSSK6 activating cochaperone	protein-coding
chr5	154236161	154239602	+	promoter-TSS (NM_001301083)	promoter-TSS (NM_001301083)	72	NM_001301083	9337	Hs.26703	NM_004779	ENSG00000155508	CNOT8	CAF1|CALIF|Caf1b|POP2|hCAF1	CCR4-NOT transcription complex subunit 8	protein-coding
chr5	180648407	180651842	+	promoter-TSS (NM_201627)	promoter-TSS (NM_201627)	-139	NM_201627	90933	Hs.441488	NM_033549	ENSG00000146063	TRIM41	RINCK	tripartite motif containing 41	protein-coding
chr6	114289197	114292631	+	promoter-TSS (NR_125845)	promoter-TSS (NR_125845)	49	NR_125845	101927768	Hs.129280	NR_125845	ENSG00000228624	HDAC2-AS2	-	HDAC2 and HS3ST5 antisense RNA 2	ncRNA
chr14	50086209	50089642	+	promoter-TSS (NM_001001)	promoter-TSS (NM_001001)	436	NM_002408	4247	Hs.93338	NM_002408	ENSG00000168282	MGAT2	CDG2A|CDGS2|GLCNACTII|GNT-II|GNT2	mannosyl (alpha-1,6-)-glycoprotein beta-1,2-N-acetylglucosaminyltransferase	protein-coding
chr8	74881911	74885343	+	intron (NM_001204861, intron 1 of 5)	AluSq|SINE|Alu	516	NM_001204862	6921	Hs.533437	NM_005648	ENSG00000154582	ELOC	SIII|TCEB1	elongin C	protein-coding
chr9	32549792	32553222	+	promoter-TSS (NR_033992)	promoter-TSS (NR_033992)	-208	NR_033992
chr5	43064295	43067724	+	non-coding (NR_034127, exon 1 of 1)	non-coding (NR_034127, exon 1 of 1)	1064	NR_034127	100132356	Hs.726831	NM_175919		LOC100132356	-	uncharacterized LOC100132356	ncRNA
chr6	155053404	155056830	+	intron (NM_001286199, intron 2 of 20)	CpG	605	NM_001286199	22828	Hs.591329	NM_014892	ENSG00000213079	SCAF8	RBM16	SR-related CTD associated factor 8	protein-coding
chr4	15681474	15684900	+	promoter-TSS (NM_001145191)	promoter-TSS (NM_001145191)	-165	NM_001145191	285550	Hs.399980	NM_001145191	ENSG00000237765	FAM200B	C4orf53	family with sequence similarity 200 member B	protein-coding
chr9	36398156	36401582	+	intron (NM_194330, intron 1 of 11)	intron (NM_194330, intron 1 of 11)	427	NM_194329	152006	Hs.333503	NM_022781	ENSG00000137075	RNF38	-	ring finger protein 38	protein-coding
chr4	87278818	87282243	+	intron (NM_002753, intron 1 of 13)	intron (NM_002753, intron 1 of 13)	845	NM_138980	5602	Hs.13438	NM_002753	ENSG00000109339	MAPK10	JNK3|JNK3A|PRKM10|SAPK1b|p493F12|p54bSAPK	mitogen-activated protein kinase 10	protein-coding
chr4	41991364	41994788	+	intron (NM_006345, intron 1 of 17)	CpG	553	NM_006345	10463	Hs.479634	NM_006345	ENSG00000014824	SLC30A9	BILAPES|C4orf1|GAC63|HUEL|ZNT9	solute carrier family 30 member 9	protein-coding
chr14	95999280	96002704	+	promoter-TSS (NM_016417)	promoter-TSS (NM_016417)	217	NR_001459	283596	Hs.448753	NR_001459		SNHG10	C14orf62|LINC00063|NCRNA00063	small nucleolar RNA host gene 10	ncRNA
chr9	91002540	91005963	+	intron (NM_006717, intron 1 of 5)	CpG	954	NM_006717	10927	Hs.146804	NM_006717	ENSG00000106723	SPIN1	SPIN|TDRD24	spindlin 1	protein-coding
chr1	42798519	42801942	+	intron (NM_001198851, intron 1 of 14)	intron (NM_001198851, intron 1 of 14)	406	NM_001198851	22887	Hs.26023	NM_014947	ENSG00000198815	FOXJ3	-	forkhead box J3	protein-coding
chr2	201752121	201755544	+	promoter-TSS (NM_021824)	promoter-TSS (NM_021824)	17	NM_032472	53938	Hs.121076	NM_032472	ENSG00000240344	PPIL3	CYPJ	peptidylprolyl isomerase like 3	protein-coding
chr4	170189366	170192789	+	intron (NM_020870, intron 1 of 11)	intron (NM_020870, intron 1 of 11)	1172	NM_020870	57630	Hs.301804	NM_020870	ENSG00000154447	SH3RF1	POSH|RNF142|SH3MD2	SH3 domain containing ring finger 1	protein-coding
chr8	59464563	59467981	+	intron (NM_001007067, intron 1 of 8)	intron (NM_001007067, intron 1 of 8)	544	NM_001007067	6386	Hs.200804	NM_005625	ENSG00000137575	SDCBP	MDA-9|MDA9|ST1|SYCL|TACIP18	syndecan binding protein	protein-coding
chr5	141487750	141491168	+	intron (NM_030571, intron 1 of 7)	intron (NM_030571, intron 1 of 7)	1135	NM_030571	80762	Hs.9788	NM_030571	ENSG00000131507	NDFIP1	N4WBP5	Nedd4 family interacting protein 1	protein-coding
chr1	183438906	183442323	+	promoter-TSS (NM_201568)	promoter-TSS (NM_201568)	503	NR_040063	284649	Hs.127384	NR_040063	ENSG00000232860	SMG7-AS1	DKFZP564C196	SMG7 antisense RNA 1	ncRNA
chr1	70669158	70672574	+	promoter-TSS (NM_001190987)	promoter-TSS (NM_001190987)	495	NM_017768	55631	Hs.147836	NM_017768	ENSG00000066557	LRRC40	dJ677H15.1	leucine rich repeat containing 40	protein-coding
chr2	136287503	136290915	+	promoter-TSS (NM_001286568)	promoter-TSS (NM_001286568)	184	NM_015361	23518	Hs.412462	NM_015361	ENSG00000048991	R3HDM1	R3HDM	R3H domain containing 1	protein-coding
chr1	153852298	153855707	+	intron (NM_020699, intron 1 of 10)	intron (NM_020699, intron 1 of 10)	41449	NM_020699	57459	Hs.4779	NM_020699	ENSG00000143614	GATAD2B	MRD18|P66beta|p68	GATA zinc finger domain containing 2B	protein-coding
chr10	69832187	69835595	+	intron (NM_001278186, intron 1 of 22)	intron (NM_001278186, intron 1 of 22)	1212	NM_022079	26091	Hs.51891	NM_015601	ENSG00000148634	HERC4	-	HECT and RLD domain containing E3 ubiquitin protein ligase 4	protein-coding
chr2	178028595	178032002	+	Intergenic	Intergenic	-47124	NM_194247	220988	Hs.516539	NM_194247	ENSG00000170144	HNRNPA3	2610510D13Rik|D10S102|FBRNP|HNRPA3	heterogeneous nuclear ribonucleoprotein A3	protein-coding
chr12	122017263	122020668	+	promoter-TSS (NM_001005366)	promoter-TSS (NM_001005366)	-45	NM_032590	84678	Hs.524800	NM_032590	ENSG00000089094	KDM2B	CXXC2|FBXL10|Fbl10|JHDM1B|PCCX2	lysine demethylase 2B	protein-coding
chr12	99037142	99040543	+	promoter-TSS (NM_181869)	promoter-TSS (NM_181869)	-13	NM_201613	121457	Hs.252543	NM_153687	ENSG00000166130	IKBIP	IKIP	IKBKB interacting protein	protein-coding
chr7	73866974	73870375	+	intron (NM_001199207, intron 1 of 26)	intron (NM_001199207, intron 1 of 26)	554	NM_016328	9569	Hs.647056	NM_005685	ENSG00000006704	GTF2IRD1	BEN|CREAM1|GTF3|MUSTRD1|RBAP2|WBS|WBSCR11|WBSCR12|hMusTRD1alpha1	GTF2I repeat domain containing 1	protein-coding
chr12	16063061	16066461	+	intron (NM_015954, intron 1 of 8)	intron (NM_015954, intron 1 of 8)	655	NM_001300779	51071	Hs.39429	NM_015954	ENSG00000023697	DERA	CGI-26|DEOC	deoxyribose-phosphate aldolase	protein-coding
chr2	203129746	203133145	+	intron (NM_015934, intron 1 of 14)	L2|LINE|L2	1006	NM_015934	51602	Hs.471104	NM_015934	ENSG00000055044	NOP58	HSPC120|NOP5|NOP5/NOP58	NOP58 ribonucleoprotein	protein-coding
chr2	162163725	162167122	+	intron (NM_005805, intron 1 of 11)	intron (NM_005805, intron 1 of 11)	637	NM_005805	10213	Hs.740477	NM_005805	ENSG00000115233	PSMD14	PAD1|POH1|RPN11	proteasome 26S subunit, non-ATPase 14	protein-coding
chr19	12831950	12835346	+	promoter-TSS (NM_001136196)	promoter-TSS (NM_001136196)	-186	NM_001136196	30000	Hs.416049	NM_013433	ENSG00000105576	TNPO2	IPO3|KPNB2B|TRN2	transportin 2	protein-coding
chr17	37023428	37026824	+	promoter-TSS (NM_001271608)	promoter-TSS (NM_001271608)	-986	NR_073384	3927	Hs.741156	NM_006148	ENSG00000002834	LASP1	Lasp-1|MLN50	LIM and SH3 protein 1	protein-coding
chr1	52520168	52523561	+	promoter-TSS (NM_015913)	promoter-TSS (NM_015913)	7	NM_001243767	91408	Hs.429839	NM_152265	ENSG00000134717	BTF3L4	-	basic transcription factor 3 like 4	protein-coding
chr12	53892832	53896222	+	promoter-TSS (NM_134324)	promoter-TSS (NM_134324)	-178	NM_004178	6895	Hs.326	NM_004178	ENSG00000139546	TARBP2	LOQS|TRBP|TRBP1|TRBP2	TARBP2 subunit of RISC loading complex	protein-coding
chr20	47662173	47665563	+	intron (NM_001256135, intron 1 of 23)	intron (NM_001256135, intron 1 of 23)	1085	NM_001256135	1434	Hs.90073	NM_001316	ENSG00000124207	CSE1L	CAS|CSE1|XPO2	chromosome segregation 1 like	protein-coding
chr18	21593678	21597067	+	promoter-TSS (NR_110796)	promoter-TSS (NR_110796)	52	NR_110796	102724246	Hs.569872	NR_110796	ENSG00000264745	TTC39C-AS1	-	TTC39C antisense RNA 1	ncRNA
chr8	98787386	98790774	+	intron (NM_018407, intron 1 of 6)	intron (NM_018407, intron 1 of 6)	1271	NM_018407	55353	Hs.492314	NM_018407	ENSG00000104341	LAPTM4B	LAPTM4beta|LC27	lysosomal protein transmembrane 4 beta	protein-coding
chr5	77655152	77658539	+	promoter-TSS (NR_105014)	promoter-TSS (NR_105014)	-480	NR_105014	728769	Hs.586193	NR_105014	ENSG00000245556	SCAMP1-AS1	-	SCAMP1 antisense RNA 1	ncRNA
chr12	64237157	64240543	+	intron (NM_020762, intron 1 of 21)	intron (NM_020762, intron 1 of 21)	317	NM_001346201	57522	Hs.210751	NM_020762	ENSG00000196935	SRGAP1	ARHGAP13|NMTC2	SLIT-ROBO Rho GTPase activating protein 1	protein-coding
chr1	114299837	114303222	+	5' UTR (NM_001323044, exon 1 of 19)	5' UTR (NM_001323044, exon 1 of 19)	248	NM_006608	10745	Hs.655824	NM_006608	ENSG00000116793	PHTF1	PHTF	putative homeodomain transcription factor 1	protein-coding
chr12	49523391	49526775	+	exon (NM_006082, exon 1 of 4)	exon (NM_006082, exon 1 of 4)	221	NM_006082	10376	Hs.524390	NM_006082	ENSG00000123416	TUBA1B	K-ALPHA-1	tubulin alpha 1b	protein-coding
chr2	61107476	61110860	+	promoter-TSS (NR_033980)	promoter-TSS (NR_033980)	538	NM_001291746	5966	Hs.631886	NM_002908	ENSG00000162924	REL	C-Rel	REL proto-oncogene, NF-kB subunit	protein-coding
chr3	171756960	171760344	+	intron (NM_001135095, intron 1 of 25)	CpG	308	NM_001135095	64778	Hs.744888	NM_022763	ENSG00000075420	FNDC3B	FAD104|PRO4979|YVTM2421	fibronectin type III domain containing 3B	protein-coding
chr1	113160677	113164057	+	promoter-TSS (NM_001308264)	promoter-TSS (NM_001308264)	292	NM_006135	829	Hs.744974	NM_006135	ENSG00000116489	CAPZA1	CAPPA1|CAPZ|CAZ1	capping actin protein of muscle Z-line subunit alpha 1	protein-coding
chrX	129399673	129403053	+	intron (NM_017666, intron 1 of 18)	intron (NM_017666, intron 1 of 18)	1559	NM_017666	55609	Hs.308418	NM_017666	ENSG00000056277	ZNF280C	SUHW3|ZNF633|ZPET	zinc finger protein 280C	protein-coding
chr5	60456306	60459685	+	promoter-TSS (NR_109908)	promoter-TSS (NR_109908)	-148	NR_109908	101928630	Hs.575209	NR_109908		SMIM15-AS1	CTC-436P18.1	SMIM15 antisense RNA 1	ncRNA
chr15	45002531	45005908	+	intron (NM_004048, intron 1 of 3)	CpG	534	NM_004048	567	Hs.534255	NM_004048	ENSG00000166710	B2M	IMD43	beta-2-microglobulin	protein-coding
chr12	19592405	19595779	+	intron (NM_001267043, intron 1 of 8)	intron (NM_001267043, intron 1 of 8)	577	NM_001267043	121536	Hs.126497	NM_153207	ENSG00000139154	AEBP2	-	AE binding protein 2	protein-coding
chr1	33281091	33284464	+	promoter-TSS (NM_022753)	promoter-TSS (NM_022753)	-266	NM_001256121	64766	Hs.440880	NM_022753	ENSG00000116497	S100PBP	S100PBPR	S100P binding protein	protein-coding
chr2	10950025	10953398	+	intron (NM_001282707, intron 1 of 13)	MIR|SINE|MIR	1254	NM_001282707	10130	Hs.212102	NM_005742	ENSG00000143870	PDIA6	ERP5|P5|TXNDC7	protein disulfide isomerase family A member 6	protein-coding
chr8	37886914	37890285	+	intron (NM_004095, intron 1 of 2)	CpG	579	NM_004095	1978	Hs.411641	NM_004095	ENSG00000187840	EIF4EBP1	4E-BP1|4EBP1|BP-1|PHAS-I	eukaryotic translation initiation factor 4E binding protein 1	protein-coding
chr14	102275489	102278860	+	intron (NM_178586, intron 1 of 12)	intron (NM_178586, intron 1 of 12)	1034	NM_178587	5527	Hs.368264	NM_002719	ENSG00000078304	PPP2R5C	B56G|B56gamma|PR61G	protein phosphatase 2 regulatory subunit B'gamma	protein-coding
chr4	140373443	140376813	+	5' UTR (NM_031296, exon 1 of 2)	5' UTR (NM_031296, exon 1 of 2)	167	NM_031296	83452	Hs.591679	NM_031296	ENSG00000172007	RAB33B	SMC2	RAB33B, member RAS oncogene family	protein-coding
chr17	7788944	7792313	+	intron (NM_001005271, intron 1 of 39)	intron (NM_001005271, intron 1 of 39)	-1541	NM_001005273	1107	Hs.25601	NM_005852	ENSG00000170004	CHD3	Mi-2a|Mi2-ALPHA|SNIBCPS|ZFH	chromodomain helicase DNA binding protein 3	protein-coding
chr3	132377289	132380658	+	promoter-TSS (NM_001320210)	promoter-TSS (NM_001320210)	2	NR_132426	84129	Hs.441378	NM_032169	ENSG00000240303	ACAD11	ACAD-11	acyl-CoA dehydrogenase family member 11	protein-coding
chr3	123750426	123753794	+	Intergenic	CpG	-41093	NR_133916	54763	Hs.567516	NM_017578	ENSG00000065371	ROPN1	CT91|ODF6|RHPNAP1|ROPN1A|ropporin	rhophilin associated tail protein 1	protein-coding
chr7	148822110	148825478	+	promoter-TSS (NM_001001661)	promoter-TSS (NM_001001661)	286	NM_020781	57541	Hs.632032	NM_020781	ENSG00000197024	ZNF398	P51|P71|ZER6	zinc finger protein 398	protein-coding
chr1	68150130	68153496	+	intron (NM_001199742, intron 2 of 2)	CpG-1222	953	NM_001924	1647	Hs.80409	NM_001924	ENSG00000116717	GADD45A	DDIT1|GADD45	growth arrest and DNA damage inducible alpha	protein-coding
chr22	42015818	42019184	+	promoter-TSS (NM_015704)	promoter-TSS (NM_015704)	155	NM_001288976	2547	Hs.292493	NM_001469	ENSG00000196419	XRCC6	CTC75|CTCBF|G22P1|KU70|ML8|TLAA	X-ray repair cross complementing 6	protein-coding
chr1	156468312	156471676	+	intron (NM_005920, intron 1 of 11)	CpG	640	NM_005920	4209	Hs.314327	NM_005920	ENSG00000116604	MEF2D	-	myocyte enhancer factor 2D	protein-coding
chrX	15870793	15874156	+	intron (NM_001272071, intron 1 of 5)	CpG	663	NM_001272071	8905	Hs.121592	NM_003916	ENSG00000182287	AP1S2	DC22|MRX59|MRXS21|MRXS5|MRXSF|PGS|SIGMA1B	adaptor related protein complex 1 subunit sigma 2	protein-coding
chr17	34899696	34903057	+	intron (NM_024835, intron 1 of 13)	CpG	639	NM_024835	79893	Hs.514116	NM_024835	ENSG00000278311	GGNBP2	DIF-3|DIF3|LCRG1|LZK1|ZFP403|ZNF403	gametogenetin binding protein 2	protein-coding
chr8	54568232	54571590	+	Intergenic	CpG	185691	NM_213620	51606	Hs.491737	NM_015941	ENSG00000047249	ATP6V1H	CGI-11|MSTP042|NBP1|SFD|SFDalpha|SFDbeta|VMA13	ATPase H+ transporting V1 subunit H	protein-coding
chr17	65372147	65375504	+	5' UTR (NM_012417, exon 1 of 9)	5' UTR (NM_012417, exon 1 of 9)	428	NM_181671	26207	Hs.591185	NM_012417	ENSG00000154217	PITPNC1	M-RDGB-beta|MRDGBbeta|RDGB-BETA|RDGBB|RDGBB1	phosphatidylinositol transfer protein cytoplasmic 1	protein-coding
chr1	145437228	145440583	+	promoter-TSS (NM_001313972)	promoter-TSS (NM_001313972)	-442	NM_001313972	10628	Hs.533977	NM_006472	ENSG00000265972	TXNIP	ARRDC6|EST01027|HHCPA78|THIF|VDUP1	thioredoxin interacting protein	protein-coding
chr2	38602236	38605590	+	promoter-TSS (NM_001308076)	promoter-TSS (NM_001308076)	-241	NM_001330460	64225	Hs.594950	NM_022374	ENSG00000119787	ATL2	ARL3IP2|ARL6IP2|aip-2|atlastin2	atlastin GTPase 2	protein-coding
chr2	211339719	211343073	+	promoter-TSS (NM_001136574)	promoter-TSS (NM_001136574)	33	NM_001136574	10314	Hs.13351	NM_006055	ENSG00000115365	LANCL1	GPR69A|p40	LanC like 1	protein-coding
chr19	1589910	1593263	+	intron (NM_001281454, intron 1 of 6)	CpG	1174	NM_001281454	53615	Hs.178728	NM_003926	ENSG00000071655	MBD3	-	methyl-CpG binding domain protein 3	protein-coding
chr12	27090055	27093407	+	promoter-TSS (NM_018164)	promoter-TSS (NM_018164)	426	NM_001171887	26127	Hs.591162	NM_015633	ENSG00000111790	FGFR1OP2	HSPC123-like|WIT3.0	FGFR1 oncogene partner 2	protein-coding
chr5	40796685	40800037	+	promoter-TSS (NM_206907)	promoter-TSS (NM_206907)	-64	NM_206907	5562	Hs.43322	NM_006251	ENSG00000132356	PRKAA1	AMPK|AMPKa1	protein kinase AMP-activated catalytic subunit alpha 1	protein-coding
chr1	23345422	23348773	+	intron (NM_015013, intron 1 of 18)	intron (NM_015013, intron 1 of 18)	1156	NM_001009999	23028	Hs.591518	NM_015013	ENSG00000004487	KDM1A	AOF2|BHC110|CPRF|KDM1|LSD1	lysine demethylase 1A	protein-coding
chr9	88355121	88358472	+	exon (NM_001286717, exon 1 of 25)	exon (NM_001286717, exon 1 of 25)	148	NM_001286715	23287	Hs.719980	NM_015239	ENSG00000135049	AGTPBP1	CCP1|CONDCA|NNA1	ATP/GTP binding protein 1	protein-coding
chr7	107641395	107644745	+	intron (NM_002291, intron 2 of 33)	CpG-24795	734	NM_002291	3912	Hs.650585	NM_002291	ENSG00000091136	LAMB1	CLM|LIS5	laminin subunit beta 1	protein-coding
chr9	106854584	106857933	+	promoter-TSS (NM_001042551)	promoter-TSS (NM_001042551)	-283	NM_001265602	10592	Hs.119023	NM_006444	ENSG00000136824	SMC2	CAP-E|CAPE|SMC-2|SMC2L1	structural maintenance of chromosomes 2	protein-coding
chr17	77783713	77787060	+	Intergenic	CpG	-14471	NM_020649	57332	Hs.387258	NM_020649	ENSG00000141570	CBX8	PC3|RC1	chromobox 8	protein-coding
chr9	86320543	86323888	+	promoter-TSS (NR_135839)	promoter-TSS (NR_135839)	-535	NR_135839	105376114	Hs.9589	NR_135839	ENSG00000254473	LOC105376114	-	uncharacterized LOC105376114	ncRNA
chr6	52858255	52861598	+	intron (NM_001512, intron 1 of 6)	intron (NM_001512, intron 1 of 6)	252	NM_001512	2941	Hs.485557	NM_001512	ENSG00000170899	GSTA4	GSTA4-4|GTA4	glutathione S-transferase alpha 4	protein-coding
chr17	59938549	59941891	+	intron (NM_032043, intron 1 of 19)	MIR3|SINE|MIR	700	NM_032043	83990	Hs.128903	NM_032043	ENSG00000136492	BRIP1	BACH1|FANCJ|OF	BRCA1 interacting protein C-terminal helicase 1	protein-coding
chr14	57733706	57737047	+	promoter-TSS (NR_026895)	promoter-TSS (NR_026895)	-230	NM_018229	55745	Hs.597349	NM_018229	ENSG00000053770	AP5M1	C14orf108|MUDENG|Mu5|MuD	adaptor related protein complex 5 subunit mu 1	protein-coding
chr6	36409108	36412448	+	promoter-TSS (NM_152990)	promoter-TSS (NM_152990)	-112	NM_152990	222659	Hs.520097	NM_152990	ENSG00000179165	PXT1	STEPP	peroxisomal testis enriched protein 1	protein-coding
chr5	131592994	131596334	+	intron (NM_003687, intron 1 of 6)	intron (NM_003687, intron 1 of 6)	1313	NM_003687	8572	Hs.424312	NM_003687	ENSG00000131435	PDLIM4	RIL	PDZ and LIM domain 4	protein-coding
chr1	153641547	153644886	+	intron (NM_004515, intron 1 of 13)	intron (NM_004515, intron 1 of 13)	288	NM_004515	3608	Hs.75117	NM_004515	ENSG00000143621	ILF2	NF45|PRO3063	interleukin enhancer binding factor 2	protein-coding
chr11	73880399	73883734	+	promoter-TSS (NM_001271593)	promoter-TSS (NM_001271593)	-2	NM_015531	26005	Hs.557938	NM_015531	ENSG00000168014	C2CD3	OFD14	C2 domain containing 3 centriole elongation regulator	protein-coding
chr17	2302360	2305695	+	5' UTR (NM_020310, exon 1 of 6)	5' UTR (NM_020310, exon 1 of 6)	231	NM_020310	4335	Hs.626579	NM_020310	ENSG00000070444	MNT	MAD6|MXD6|ROX|bHLHd3	MAX network transcriptional repressor	protein-coding
chr5	158524926	158528260	+	promoter-TSS (NR_109890)	promoter-TSS (NR_109890)	177	NM_001324101	1879	Hs.573143	NM_024007	ENSG00000164330	EBF1	COE1|EBF|O/E-1|OLF1	EBF transcription factor 1	protein-coding
chr2	27993783	27997116	+	intron (NM_145330, intron 1 of 2)	intron (NM_145330, intron 1 of 2)	865	NM_004891	9553	Hs.515879	NM_004891	ENSG00000243147	MRPL33	C2orf1|L33mt|MRP-L33|RPL33L	mitochondrial ribosomal protein L33	protein-coding
chr5	64918751	64922084	+	promoter-TSS (NM_033228)	promoter-TSS (NM_033228)	-141	NM_001243737	80006	Hs.591760	NM_024941	ENSG00000113597	TRAPPC13	C5orf44|SHLD3	trafficking protein particle complex 13	protein-coding
chr5	133510514	133513846	+	intron (NM_006930, intron 1 of 4)	CpG	544	NM_006930	6500	Hs.171626	NM_006930	ENSG00000113558	SKP1	EMC19|OCP-II|OCP2|SKP1A|TCEB1L|p19A	S-phase kinase associated protein 1	protein-coding
chr8	91655644	91658976	+	intron (NM_001008495, intron 1 of 2)	intron (NM_001008495, intron 1 of 2)	823	NM_001146273	169200	Hs.567759	NM_001008495	ENSG00000180694	TMEM64	-	transmembrane protein 64	protein-coding
chr9	12774474	12777805	+	intron (NM_203403, intron 1 of 1)	intron (NM_203403, intron 1 of 1)	1127	NM_203403	286343	Hs.445356	NM_203403	ENSG00000153714	LURAP1L	C9orf150|HYST0841|LRAP35b|bA3L8.2	leucine rich adaptor protein 1 like	protein-coding
chr6	27838397	27841724	+	promoter-TSS (NM_003533)	promoter-TSS (NM_003533)	39	NM_003533	8354	Hs.132854	NM_003533	ENSG00000275379	HIST1H3I	H3.f|H3/f|H3FF	histone cluster 1 H3 family member i	protein-coding
chr9	21801199	21804523	+	intron (NM_002451, intron 1 of 7)	CpG	226	NM_002451	4507	Hs.193268	NM_002451	ENSG00000099810	MTAP	BDMF|DMSFH|DMSMFH|HEL-249|LGMBF|MSAP|c86fus	methylthioadenosine phosphorylase	protein-coding
chr17	4850850	4854173	+	promoter-TSS (NM_005022)	promoter-TSS (NM_005022)	-130	NM_005022	5216	Hs.494691	NM_005022	ENSG00000108518	PFN1	ALS18	profilin 1	protein-coding
chr11	63951602	63954924	+	promoter-TSS (NM_006819)	promoter-TSS (NM_006819)	-324	NM_001282653	10963	Hs.337295	NM_006819	ENSG00000168439	STIP1	HEL-S-94n|HOP|IEF-SSP-3521|P60|STI1|STI1L	stress induced phosphoprotein 1	protein-coding
chr2	70473666	70476988	+	intron (NM_022037, intron 1 of 11)	intron (NM_022037, intron 1 of 11)	452	NM_022037	7072	Hs.413123	NM_022037	ENSG00000116001	TIA1	TIA-1|WDM	TIA1 cytotoxic granule associated RNA binding protein	protein-coding
chr2	9694142	9697463	+	5' UTR (NM_003183, exon 1 of 19)	5' UTR (NM_003183, exon 1 of 19)	147	NM_003183	6868	Hs.404914	NM_003183	ENSG00000151694	ADAM17	ADAM18|CD156B|CSVP|NISBD|NISBD1|TACE	ADAM metallopeptidase domain 17	protein-coding
chr2	26256101	26259421	+	intron (NM_016131, intron 1 of 5)	intron (NM_016131, intron 1 of 5)	1032	NM_016131	10890	Hs.467960	NM_016131	ENSG00000084733	RAB10	-	RAB10, member RAS oncogene family	protein-coding
chr17	58467549	58470869	+	intron (NM_032582, intron 1 of 33)	CpG	377	NM_032582	84669	Hs.132868	NM_032582	ENSG00000170832	USP32	NY-REN-60|USP10	ubiquitin specific peptidase 32	protein-coding
chr15	76627407	76630721	+	promoter-TSS (NM_145805)	promoter-TSS (NM_145805)	-1	NM_145805	64843	Hs.444677	NM_145805	ENSG00000159556	ISL2	-	ISL LIM homeobox 2	protein-coding
chr15	56033160	56036470	+	intron (NM_173814, intron 1 of 19)	CpG	502	NM_173814	283659	Hs.130957	NM_173814	ENSG00000166450	PRTG	IGDCC5	protogenin	protein-coding
chr8	38032787	38036096	+	promoter-TSS (NR_045493)	promoter-TSS (NR_045493)	-193	NM_014462	27257	Hs.425311	NM_014462	ENSG00000175324	LSM1	CASM|YJL124C	LSM1 homolog, mRNA degradation associated	protein-coding
chr1	204474748	204478057	+	Intergenic	Intergenic	-9105	NM_001204172	4194	Hs.497492	NM_002393	ENSG00000198625	MDM4	HDMX|MDMX|MRP1	MDM4 regulator of p53	protein-coding
chr3	88106575	88109884	+	promoter-TSS (NM_003663)	promoter-TSS (NM_003663)	-83	NM_003663	8545	Hs.444818	NM_003663	ENSG00000163320	CGGBP1	CGGBP|p20-CGGBP	CGG triplet repeat binding protein 1	protein-coding
chr6	149637171	149640478	+	promoter-TSS (NM_001292034)	promoter-TSS (NM_001292034)	-239	NM_001292034	23118	Hs.269775	NM_015093	ENSG00000055208	TAB2	CHTD2|MAP3K7IP2|TAB-2	TGF-beta activated kinase 1 (MAP3K7) binding protein 2	protein-coding
chr13	79231752	79235059	+	promoter-TSS (NM_024546)	promoter-TSS (NM_024546)	-91	NM_024546	79596	Hs.567576	NM_024546	ENSG00000152193	OBI1	C13orf7|RNF219	ORC ubiquitin ligase 1	protein-coding
chr6	11093211	11096518	+	intron (NM_001135575, intron 1 of 1)	intron (NM_001135575, intron 1 of 1)	598	NM_001135575	221710	Hs.656600	NM_001135575	ENSG00000224531	SMIM13	C6orf228	small integral membrane protein 13	protein-coding
chr11	63448108	63451414	+	intron (NR_049750, intron 1 of 5)	intron (NR_049750, intron 1 of 5)	839	NM_201428	10313	Hs.743229	NM_006054	ENSG00000133318	RTN3	ASYIP|HAP|NSPL2|NSPLII|RTN3-A1	reticulon 3	protein-coding
chr20	5092317	5095623	+	promoter-TSS (NM_014145)	promoter-TSS (NM_014145)	-237	NM_001330985	29058	Hs.472024	NM_014145	ENSG00000089063	TMEM230	C20orf30|HSPC274|dJ1116H23.2.1	transmembrane protein 230	protein-coding
chr8	131454177	131457480	+	promoter-TSS (NM_018482)	promoter-TSS (NM_018482)	78	NM_018482	50807	Hs.655552	NM_018482	ENSG00000153317	ASAP1	AMAP1|CENTB4|DDEF1|PAG2|PAP|ZG14P	ArfGAP with SH3 domain, ankyrin repeat and PH domain 1	protein-coding
chr6	157006402	157009703	+	Intergenic	Intergenic	-90937	NM_001346813	57492	Hs.291587	NM_017519	ENSG00000049618	ARID1B	6A3-5|BAF250B|BRIGHT|CSS1|DAN15|ELD/OSA1|MRD12|OSA2|P250R	AT-rich interaction domain 1B	protein-coding
chr7	55636671	55639968	+	intron (NM_001321244, intron 1 of 5)	intron (NM_001321244, intron 1 of 5)	1242	NM_001321250	81552	Hs.488307	NM_030796	ENSG00000154978	VOPP1	ECOP|GASP|WBP1L2	VOPP1 WW domain binding protein	protein-coding
chr11	34936194	34939489	+	5' UTR (NM_015957, exon 1 of 7)	5' UTR (NM_015957, exon 1 of 7)	117	NM_015957	51074	Hs.447794	NM_015957	ENSG00000149089	APIP	APIP2|CGI-29|CGI29|MMRP19|hAPIP	APAF1 interacting protein	protein-coding
chr10	1032120	1035415	+	promoter-TSS (NM_012341)	promoter-TSS (NM_012341)	-582	NM_012341	23560	Hs.215766	NM_012341	ENSG00000107937	GTPBP4	CRFG|NGB|NOG1	GTP binding protein 4	protein-coding
chr10	90639432	90642727	+	intron (NM_020799, intron 1 of 10)	intron (NM_020799, intron 1 of 10)	1135	NM_020799	57559	Hs.16229	NM_020799	ENSG00000138134	STAMBPL1	ALMalpha|AMSH-FP|AMSH-LP|bA399O19.2	STAM binding protein like 1	protein-coding
chr1	21111397	21114690	+	intron (NM_016287, intron 1 of 12)	CpG	138	NM_016287	50809	Hs.142442	NM_016287	ENSG00000127483	HP1BP3	HP1-BP74|HP1BP74	heterochromatin protein 1 binding protein 3	protein-coding
chr17	45726117	45729409	+	promoter-TSS (NM_001276453)	promoter-TSS (NM_001276453)	559	NM_002265	3837	Hs.532793	NM_002265	ENSG00000108424	KPNB1	IMB1|IPO1|IPOB|Impnb|NTF97	karyopherin subunit beta 1	protein-coding
chr5	36150792	36154084	+	promoter-TSS (NM_001007527)	promoter-TSS (NM_001007527)	293	NM_032637	6502	Hs.23348	NM_005983	ENSG00000145604	SKP2	FBL1|FBXL1|FLB1|p45	S-phase kinase associated protein 2	protein-coding
chr20	34250207	34253497	+	intron (NM_001198838, intron 1 of 2)	intron (NM_001198838, intron 1 of 2)	1007	NR_037188	8904	Hs.246413	NM_003915	ENSG00000214078	CPNE1	COPN1|CPN1	copine 1	protein-coding
chr14	51295544	51298833	+	5' UTR (NM_020921, exon 2 of 31)	5' UTR (NM_020921, exon 2 of 31)	651	NM_020921	51199	Hs.310429	NM_016350	ENSG00000100503	NIN	SCKL7	ninein	protein-coding
chr14	73524428	73527717	+	intron (NM_021239, intron 1 of 18)	intron (NM_021239, intron 1 of 18)	851	NM_021239	58517	Hs.531106	NM_021239	ENSG00000119707	RBM25	NET52|RED120|RNPC7|S164|Snu71|fSAP94	RNA binding motif protein 25	protein-coding
chr19	41768465	41771751	+	promoter-TSS (NM_001321208)	promoter-TSS (NM_001321208)	29	NM_007040	11100	Hs.155218	NM_007040	ENSG00000105323	HNRNPUL1	E1B-AP5|E1BAP5|HNRPUL1	heterogeneous nuclear ribonucleoprotein U like 1	protein-coding
chr7	32534038	32537323	+	promoter-TSS (NM_001130710)	promoter-TSS (NM_001130710)	642	NM_015060	23080	Hs.128056	NM_015060	ENSG00000105778	AVL9	KIAA0241	AVL9 cell migration associated	protein-coding
chr1	165796106	165799390	+	intron (NM_012474, intron 1 of 6)	intron (NM_012474, intron 1 of 6)	1016	NM_012474	7371	Hs.458360	NM_012474	ENSG00000143179	UCK2	TSA903|UK|UMPK	uridine-cytidine kinase 2	protein-coding
chr21	19189205	19192488	+	intron (NM_017447, intron 1 of 4)	intron (NM_017447, intron 1 of 4)	857	NM_001100420	54149	Hs.293811	NM_017447	ENSG00000154642	C21orf91	C21orf14|C21orf38|CSSG1|EURL|YG81	chromosome 21 open reading frame 91	protein-coding
chr11	61558873	61562156	+	promoter-TSS (NM_014206)	promoter-TSS (NM_014206)	405	NM_004111	2237	Hs.409065	NM_004111	ENSG00000168496	FEN1	FEN-1|MF1|RAD2	flap structure-specific endonuclease 1	protein-coding
chr1	156022074	156025356	+	promoter-TSS (NM_001145264)	promoter-TSS (NM_001145264)	-99	NM_020131	56893	Hs.283739	NM_020131	ENSG00000160803	UBQLN4	A1U|A1Up|C1orf6|CIP75|UBIN	ubiquilin 4	protein-coding
chr2	176865353	176868635	+	promoter-TSS (NM_030650)	promoter-TSS (NM_030650)	79	NM_001305008	80856	Hs.209561	NM_030650	ENSG00000144320	LNPK	KIAA1715|LNP|LNP1|NEDEHCC|Ul|ulnaless	lunapark, ER junction formation factor	protein-coding
chr10	14644181	14647462	+	intron (NM_001282695, intron 2 of 5)	CpG	596	NM_001282697	83641	Hs.446315	NM_031453	ENSG00000065809	FAM107B	C10orf45|HITS	family with sequence similarity 107 member B	protein-coding
chr1	160310962	160314243	+	promoter-TSS (NM_001290184)	promoter-TSS (NM_001290184)	-461	NM_015331	23385	Hs.517249	NM_015331	ENSG00000162736	NCSTN	ATAG1874	nicastrin	protein-coding
chr6	13923717	13926996	+	promoter-TSS (NM_001165033)	promoter-TSS (NM_001165033)	-68	NM_001165033	221687	Hs.111164	NM_152737	ENSG00000180537	RNF182	-	ring finger protein 182	protein-coding
chr4	140096761	140100038	+	promoter-TSS (NM_001331036)	promoter-TSS (NM_001331036)	-27	NM_001331036	1998	Hs.634040	NM_006874	ENSG00000109381	ELF2	EU32|NERF|NERF-1A|NERF-1B|NERF-1a,b|NERF-2	E74 like ETS transcription factor 2	protein-coding
chr19	796684	799961	+	intron (NM_031991, intron 1 of 13)	CpG	930	NM_031991	5725	Hs.172550	NM_002819	ENSG00000011304	PTBP1	HNRNP-I|HNRNPI|HNRPI|PTB|PTB-1|PTB-T|PTB2|PTB3|PTB4|pPTB	polypyrimidine tract binding protein 1	protein-coding
chr17	61775854	61779130	+	promoter-TSS (NM_030576)	promoter-TSS (NM_030576)	27	NM_030576	80774	Hs.591166	NM_030576	ENSG00000136490	LIMD2	-	LIM domain containing 2	protein-coding
chr17	73006697	73009972	+	promoter-TSS (NM_001303265)	promoter-TSS (NM_001303265)	-425	NM_001545	3396	Hs.407955	NM_001545	ENSG00000167862	MRPL58	DS-1|DS1|ICT1|MRP-L58	mitochondrial ribosomal protein L58	protein-coding
chr2	207022436	207025711	+	promoter-TSS (NM_001037663)	promoter-TSS (NM_001037663)	-155	NM_001199984	4719	Hs.471207	NM_005006	ENSG00000023228	NDUFS1	CI-75Kd|CI-75k|MC1DN5|PRO1304	NADH:ubiquinone oxidoreductase core subunit S1	protein-coding
chr20	33103140	33106415	+	intron (NM_001281727, intron 1 of 3)	MIR|SINE|MIR	588	NM_001281729	83658	Hs.593920	NM_014183	ENSG00000125971	DYNLRB1	BITH|BLP|DNCL2A|DNLC2A|ROBLD1	dynein light chain roadblock-type 1	protein-coding
chr6	139307001	139310275	+	intron (NM_031922, intron 1 of 19)	CpG	760	NM_031922	85021	Hs.334603	NM_031922	ENSG00000135597	REPS1	NBIA7|RALBP1	RALBP1 associated Eps domain containing 1	protein-coding
chr15	44484806	44488075	+	5' UTR (NM_001286490, exon 1 of 16)	5' UTR (NM_001286490, exon 1 of 16)	204	NM_001286490	84978	Hs.578544	NM_032892	ENSG00000171877	FRMD5	-	FERM domain containing 5	protein-coding
chr1	225613661	225616926	+	intron (NM_194442, intron 1 of 13)	CpG	522	NM_002296	3930	Hs.435166	NM_002296	ENSG00000143815	LBR	C14SR|DHCR14B|LMN2R|PHA|PHASK|TDRD18	lamin B receptor	protein-coding
chr11	78125429	78128693	+	intron (NM_080491, intron 1 of 9)	intron (NM_080491, intron 1 of 9)	1807	NM_080491	9846	Hs.429434	NM_012296	ENSG00000033327	GAB2	-	GRB2 associated binding protein 2	protein-coding
chrX	118824206	118827469	+	intron (NM_145800, intron 1 of 10)	intron (NM_145800, intron 1 of 10)	1496	NM_145799	23157	Hs.496666	NM_015129	ENSG00000125354	SEPTIN6	SEP2|SEPT2|SEPT6	septin 6	protein-coding
chr5	76380889	76384151	+	promoter-TSS (NR_024398)	promoter-TSS (NR_024398)	-103	NR_024398	728723	Hs.161338	NR_024398	ENSG00000250802	ZBED3-AS1	-	ZBED3 antisense RNA 1	ncRNA
chr9	35489229	35492491	+	intron (NM_001330740, intron 1 of 10)	intron (NM_001330740, intron 1 of 10)	1030	NR_052015	9853	Hs.493796	NM_014806	ENSG00000198853	RUSC2	Iporin|MRT61	RUN and SH3 domain containing 2	protein-coding
chr8	56684212	56687471	+	promoter-TSS (NM_001317902)	promoter-TSS (NM_001317902)	50	NM_024831	96764	Hs.335068	NM_024831	ENSG00000137574	TGS1	NCOA6IP|PIMT|PIPMT	trimethylguanosine synthase 1	protein-coding
chr2	159822412	159825670	+	Intergenic	Intergenic	-1105	NM_001145909	85461	Hs.61590	NM_033394	ENSG00000115183	TANC1	ROLSB|TANC	tetratricopeptide repeat, ankyrin repeat and coiled-coil containing 1	protein-coding
chr12	107485273	107488530	+	5' UTR (NM_004075, exon 1 of 13)	5' UTR (NM_004075, exon 1 of 13)	734	NM_004075	1407	Hs.151573	NM_004075	ENSG00000008405	CRY1	DSPD|PHLL1	cryptochrome circadian regulator 1	protein-coding
chr1	54517252	54520507	+	promoter-TSS (NR_039942)	promoter-TSS (NR_039942)	232	NM_004872	9528	Hs.118947	NM_004872	ENSG00000116209	TMEM59	C1orf8|DCF1|HSPC001|PRO195|UNQ169	transmembrane protein 59	protein-coding
chr6	32143515	32146767	+	intron (NM_032741, intron 1 of 6).3	intron (NM_032741, intron 1 of 6).3	747	NM_032741	10554	Hs.409230	NM_006411	ENSG00000204310	AGPAT1	1-AGPAT1|G15|LPAAT-alpha|LPAATA	1-acylglycerol-3-phosphate O-acyltransferase 1	protein-coding
chr11	46401799	46405051	+	5' UTR (NM_001270551, exon 1 of 4)	5' UTR (NM_001270551, exon 1 of 4)	164	NM_001270551	4192	Hs.82045	NM_002391	ENSG00000110492	MDK	ARAP|MK|NEGF2	midkine	protein-coding
chr7	37023678	37026928	+	promoter-TSS (NM_001039459)	promoter-TSS (NM_001039459)	568	NR_038120	9844	Hs.434989	NM_014800	ENSG00000155849	ELMO1	CED-12|CED12|ELMO-1	engulfment and cell motility 1	protein-coding
chr4	106392527	106395777	+	intron (NM_176866, intron 1 of 7)	MIRb|SINE|MIR	1075	NM_176867	27068	Hs.654957	NM_006903	ENSG00000138777	PPA2	HSPC124|SCFAI|SCFI|SID6-306	pyrophosphatase (inorganic) 2	protein-coding
chr12	21808629	21811878	+	intron (NM_002300, intron 1 of 7)	intron (NM_002300, intron 1 of 7)	475	NM_001174097	3945	Hs.446149	NM_002300	ENSG00000111716	LDHB	HEL-S-281|LDH-B|LDH-H|LDHBD|TRG-5	lactate dehydrogenase B	protein-coding
chr1	100597030	100600278	+	promoter-TSS (NM_019083)	promoter-TSS (NM_019083)	-3	NM_001304829	163786	Hs.591447	NM_194292	ENSG00000156876	SASS6	MCPH14|SAS-6|SAS6	SAS-6 centriolar assembly protein	protein-coding
chr22	29194813	29198061	+	exon (NM_005080, exon 1 of 5)	exon (NM_005080, exon 1 of 5)	123	NM_001079539	7494	Hs.437638	NM_005080	ENSG00000100219	XBP1	TREB-5|TREB5|XBP-1|XBP2	X-box binding protein 1	protein-coding
chr2	159312699	159315946	+	intron (NM_001005476, intron 1 of 20)	CpG	930	NM_001005476	8502	Hs.407580	NM_003628	ENSG00000144283	PKP4	p0071	plakophilin 4	protein-coding
chr8	28350502	28353743	+	intron (NM_145866, intron 1 of 6)	CpG	400	NM_017412	7976	Hs.40735	NM_017412	ENSG00000104290	FZD3	Fz-3	frizzled class receptor 3	protein-coding
chr5	171708542	171711783	+	intron (NM_152277, intron 1 of 2)	intron (NM_152277, intron 1 of 2)	633	NM_152277	92181	Hs.131570	NM_152277	ENSG00000168246	UBTD2	DCUBP	ubiquitin domain containing 2	protein-coding
chr3	179369778	179373019	+	intron (NM_003940, intron 1 of 20)	CpG	465	NM_003940	8975	Hs.175322	NM_003940	ENSG00000058056	USP13	ISOT3|IsoT-3	ubiquitin specific peptidase 13	protein-coding
chr2	68383220	68386461	+	promoter-TSS (NM_138458)	promoter-TSS (NM_138458)	-122	NR_138146	56902	Hs.262858	NM_020143	ENSG00000115946	PNO1	KHRBP1|RRP20	partner of NOB1 homolog	protein-coding
chr11	73469511	73472750	+	promoter-TSS (NM_001243719)	promoter-TSS (NM_001243719)	8	NM_001243719	5870	Hs.503222	NM_002869	ENSG00000175582	RAB6A	RAB6	RAB6A, member RAS oncogene family	protein-coding
chr3	119039365	119042595	+	intron (NR_046748, intron 1 of 1)	L1ME4a|LINE|L1	627	NR_046748	100874246	Hs.607097	NR_046748	ENSG00000241155	ARHGAP31-AS1	-	ARHGAP31 antisense RNA 1	ncRNA
chr15	99394113	99397342	+	intron (NM_000875, intron 2 of 20)	CpG	68072	NR_039864	100616432		NR_039864	ENSG00000264480	MIR4714	-	microRNA 4714	ncRNA
chr13	34391144	34394372	+	intron (NM_181558, intron 1 of 8)	L2a|LINE|L2	552	NM_181558	5983	Hs.115474	NM_002915	ENSG00000133119	RFC3	RFC38	replication factor C subunit 3	protein-coding
chr6	157340815	157344043	+	intron (NM_020732, intron 5 of 19)	CpG	-241564	NR_039676	100616154		NR_039676	ENSG00000271899	MIR4466	mir-4466	microRNA 4466	ncRNA
chr8	103874515	103877742	+	promoter-TSS (NR_126339)	promoter-TSS (NR_126339)	300	NM_015878	51582	Hs.459106	NM_015878	ENSG00000155096	AZIN1	AZI|AZI1|AZIA1|OAZI|OAZIN|ODC1L	antizyme inhibitor 1	protein-coding
chrX	153625249	153628474	+	promoter-TSS (NM_001303626)	promoter-TSS (NM_001303626)	23	NM_001303626	6134	Hs.534404	NM_006013	ENSG00000147403	RPL10	AUTSX5|DXS648|DXS648E|L10|MRXS35|NOV|QM	ribosomal protein L10	protein-coding
chr2	232467530	232470752	+	Intergenic	Intergenic	11566	NM_152614	165100	Hs.98104	NM_152614	ENSG00000177673	TEX44	C2orf57	testis expressed 44	protein-coding
chr8	17940166	17943387	+	promoter-TSS (NR_125430)	promoter-TSS (NR_125430)	103	NM_177924	427	Hs.527412	NM_004315	ENSG00000104763	ASAH1	AC|ACDase|ASAH|PHP|PHP32|SMAPME	N-acylsphingosine amidohydrolase 1	protein-coding
chr5	92955908	92959128	+	intron (NM_032042, intron 10 of 10)	intron (NM_032042, intron 10 of 10)	-1024	NR_031754	100313887		NR_031754	ENSG00000284336	MIR2277	mir-2277	microRNA 2277	ncRNA
chr3	178786952	178790171	+	intron (NM_022470, intron 1 of 5)	intron (NM_022470, intron 1 of 5)	1095	NM_152240	64393	Hs.371609	NM_022470	ENSG00000172667	ZMAT3	PAG608|WIG-1|WIG1	zinc finger matrin-type 3	protein-coding
chr2	86666729	86669947	+	promoter-TSS (NM_018433)	promoter-TSS (NM_018433)	67	NM_018433	55818	Hs.557425	NM_018433	ENSG00000115548	KDM3A	JHDM2A|JHMD2A|JMJD1|JMJD1A|TSGA	lysine demethylase 3A	protein-coding
chr4	77869840	77873057	+	intron (NM_018243, intron 1 of 9)	CpG-19903	581	NM_018243	55752	Hs.128199	NM_018243	ENSG00000138758	SEPTIN11	2011-09-01	septin 11	protein-coding
chr20	10413630	10416847	+	promoter-TSS (NR_072977)	promoter-TSS (NR_072977)	-351	NR_072977	8195	Hs.472119	NM_018848	ENSG00000125863	MKKS	BBS6|HMCS|KMS|MKS	McKusick-Kaufman syndrome	protein-coding
chr4	146653353	146656568	+	Intergenic	Intergenic	53604	NM_001080531	646603		NM_001080531	ENSG00000237136	C4orf51	-	chromosome 4 open reading frame 51	protein-coding
chr4	140221399	140224614	+	promoter-TSS (NM_001184986)	promoter-TSS (NM_001184986)	330	NM_057175	80155	Hs.745047	NM_057175	ENSG00000164134	NAA15	Ga19|MRD50|NARG1|NAT1P|NATH|TBDN|TBDN100	N(alpha)-acetyltransferase 15, NatA auxiliary subunit	protein-coding
chr6	27111384	27114599	+	intron (NM_080593, intron 1 of 1)	intron (NM_080593, intron 1 of 1)	1646	NM_080593	85236	Hs.437275	NM_080593	ENSG00000197903	HIST1H2BK	H2B/S|H2BFAiii|H2BFT|H2BK	histone cluster 1 H2B family member k	protein-coding
chr3	156391182	156394395	+	promoter-TSS (NM_001184717)	promoter-TSS (NM_001184717)	73	NM_001184717	25976	Hs.744050	NM_015508	ENSG00000163659	TIPARP	ARTD14|PARP7|pART14	TCDD inducible poly(ADP-ribose) polymerase	protein-coding
chr3	120066619	120069831	+	promoter-TSS (NM_001099678)	promoter-TSS (NM_001099678)	-39	NM_001099678	116064	Hs.518084	NM_001099678	ENSG00000163428	LRRC58	-	leucine rich repeat containing 58	protein-coding
chr17	42905344	42908556	+	intron (NM_001080383, intron 1 of 2)	CpG	657	NM_005497	10052	Hs.712052	NM_005497	ENSG00000182963	GJC1	CX45|GJA7	gap junction protein gamma 1	protein-coding
chr11	22645624	22648833	+	exon (NM_022725, exon 1 of 1)	exon (NM_022725, exon 1 of 1)	159	NM_022725	2188	Hs.632151	NM_022725	ENSG00000183161	FANCF	FAF	FA complementation group F	protein-coding
chr10	70714793	70718002	+	5' UTR (NM_001256910, exon 1 of 15)	5' UTR (NM_001256910, exon 1 of 15)	201	NM_001256910	9188	Hs.223141	NM_004728	ENSG00000165732	DDX21	GUA|GURDB|RH-II/GU|RH-II/GuA	DExD-box helicase 21	protein-coding
chr12	77270899	77274106	+	intron (NM_001300965, intron 1 of 5)	intron (NM_001300965, intron 1 of 5)	318	NM_001321	1466	Hs.530904	NM_001321	ENSG00000175183	CSRP2	CRP2|LMO5|SmLIM	cysteine and glycine rich protein 2	protein-coding
chr8	67578192	67581395	+	promoter-TSS (NM_001204173)	promoter-TSS (NM_001204173)	6	NM_019607	56260	Hs.661238	NM_019607	ENSG00000213865	C8orf44	-	chromosome 8 open reading frame 44	ncRNA
chr10	22603641	22606841	+	promoter-TSS (NM_001204062)	promoter-TSS (NM_001204062)	-71	NM_012071	23412	Hs.534398	NM_012071	ENSG00000148444	COMMD3	BUP|C10orf8	COMM domain containing 3	protein-coding
chr17	66507515	66510714	+	intron (NM_212472, intron 1 of 10)	intron (NM_212472, intron 1 of 10)	594	NM_001276289	5573	Hs.280342	NM_002734	ENSG00000108946	PRKAR1A	ACRDYS1|ADOHR|CAR|CNC|CNC1|PKR1|PPNAD1|PRKAR1|TSE1	protein kinase cAMP-dependent type I regulatory subunit alpha	protein-coding
chr13	50016508	50019705	+	promoter-TSS (NM_001320727)	promoter-TSS (NM_001320727)	156	NM_001287337	81617	Hs.87159	NM_030925	ENSG00000102547	CAB39L	MO25-BETA|MO2L|bA103J18.3	calcium binding protein 39 like	protein-coding
chr10	98345122	98348318	+	promoter-TSS (NM_020123)	promoter-TSS (NM_020123)	89	NM_020123	56889	Hs.500674	NM_020123	ENSG00000077147	TM9SF3	EP70-P-iso|SMBP	transmembrane 9 superfamily member 3	protein-coding
chr15	64751852	64755046	+	Intergenic	Intergenic	-38170	NM_015042	23060	Hs.595451	NM_015042	ENSG00000180357	ZNF609	-	zinc finger protein 609	protein-coding
chr8	146124316	146127509	+	intron (NM_021061, intron 1 of 5)	intron (NM_021061, intron 1 of 5)	934	NM_001109689	58500	Hs.532277	NM_021061	ENSG00000196150	ZNF250	ZFP647|ZNF647	zinc finger protein 250	protein-coding
chr4	159591505	159594696	+	promoter-TSS (NM_001281737)	promoter-TSS (NM_001281737)	102	NM_001008393	201725	Hs.380920	NM_001008393	ENSG00000205208	C4orf46	RCDG1	chromosome 4 open reading frame 46	protein-coding
chr2	61696506	61699696	+	promoter-TSS (NM_014709)	promoter-TSS (NM_014709)	-252	NM_014709	9736	Hs.644708	NM_014709	ENSG00000115464	USP34	-	ubiquitin specific peptidase 34	protein-coding
chr15	59223370	59226560	+	intron (NM_001013843, intron 1 of 20)	intron (NM_001013843, intron 1 of 20)	910	NR_135042	79811	Hs.512932	NM_017968	ENSG00000137776	SLTM	Met	SAFB like transcription modulator	protein-coding
chr18	55103339	55106527	+	intron (NM_004852, intron 1 of 1)	CpG	2016	NM_004852	9480	Hs.194725	NM_004852	ENSG00000119547	ONECUT2	OC-2|OC2	one cut homeobox 2	protein-coding
chr5	68663689	68666877	+	promoter-TSS (NM_133342)	promoter-TSS (NM_133342)	126	NM_003187	6880	Hs.653163	NM_003187	ENSG00000273841	TAF9	MGC:5067|STAF31/32|TAF2G|TAFII-31|TAFII-32|TAFII31|TAFII32|TAFIID32	TATA-box binding protein associated factor 9	protein-coding
chr15	41951784	41954971	+	intron (NM_001164273, intron 1 of 23)	intron (NM_001164273, intron 1 of 23)	767	NM_001080541	23269	Hs.187569	NM_001080541	ENSG00000174197	MGA	MAD5|MXD5	MAX dimerization protein MGA	protein-coding
chr3	122511875	122515058	+	promoter-TSS (NM_001320728)	promoter-TSS (NM_001320728)	-435	NM_032839	84925	Hs.477346	NM_032839	ENSG00000138463	SLC49A4	DIRC2|RCC4	solute carrier family 49 member 4	protein-coding
chr22	42227926	42231109	+	intron (NM_004599, intron 1 of 18)	CpG	434	NM_004599	6721	Hs.443258	NM_004599	ENSG00000198911	SREBF2	SREBP-2|SREBP2|bHLHd2	sterol regulatory element binding transcription factor 2	protein-coding
chr9	79791724	79794904	+	promoter-TSS (NR_026668)	promoter-TSS (NR_026668)	-481	NR_026668	100286938	Hs.662256	NR_026668	ENSG00000232998	VPS13A-AS1	-	VPS13A antisense RNA 1	ncRNA
chr6	4016867	4020047	+	Intergenic	Intergenic	-3112	NM_003913	8899	Hs.159014	NM_003913	ENSG00000112739	PRPF4B	PR4H|PRP4|PRP4H|PRP4K|dJ1013A10.1	pre-mRNA processing factor 4B	protein-coding
chr3	101393935	101397110	+	exon (NM_014415, exon 1 of 11)	exon (NM_014415, exon 1 of 11)	248	NR_024407	100009676	Hs.743292	NR_024407	ENSG00000256628	ZBTB11-AS1	-	ZBTB11 antisense RNA 1	ncRNA
chr6	4020796	4023970	+	intron (NM_003913, intron 1 of 14)	intron (NM_003913, intron 1 of 14)	814	NM_003913	8899	Hs.159014	NM_003913	ENSG00000112739	PRPF4B	PR4H|PRP4|PRP4H|PRP4K|dJ1013A10.1	pre-mRNA processing factor 4B	protein-coding
chr17	7485126	7488300	+	promoter-TSS (NM_004870)	promoter-TSS (NM_004870)	123	NR_136403	100996842	Hs.720681	NM_001322800	ENSG00000233223	LOC100996842	-	uncharacterized LOC100996842	protein-coding
chr17	8088856	8092028	+	TTS (NR_039746)	TTS (NR_039746)	179	NR_039746	100616406		NR_039746	ENSG00000283160	MIR4521	mir-4521	microRNA 4521	ncRNA
chr1	168193225	168196396	+	promoter-TSS (NM_199344)	promoter-TSS (NM_199344)	-445	NM_199344	375035	Hs.645435	NM_199344	ENSG00000213064	SFT2D2	UNQ512|dJ747L4.C1.2	SFT2 domain containing 2	protein-coding
chr1	28906603	28909773	+	promoter-TSS (NR_003035)	promoter-TSS (NR_003035)	178	NR_024127	85028	Hs.632377	NR_024127	ENSG00000197989	SNHG12	ASLNC04080|C1orf79|LINC00100|NCRNA00100|PNAS-123	small nucleolar RNA host gene 12	ncRNA
chr6	26232746	26235915	+	TTS (NM_005320)	TTS (NM_005320)	886	NM_005320	3007	Hs.136857	NM_005320	ENSG00000124575	HIST1H1D	H1.3|H1D|H1F3|H1s-2	histone cluster 1 H1 family member d	protein-coding
chr6	57036681	57039848	+	intron (NM_004282, intron 1 of 2)	intron (NM_004282, intron 1 of 2)	1160	NM_004282	9532	Hs.745046	NM_004282	ENSG00000112208	BAG2	BAG-2|dJ417I1.2	BCL2 associated athanogene 2	protein-coding
chr4	139935357	139938519	+	promoter-TSS (NM_012118)	promoter-TSS (NM_012118)	25	NM_012118	25819	Hs.639842	NM_012118	ENSG00000151014	NOCT	CCR4L|CCRN4L|Ccr4c|NOC	nocturnin	protein-coding
chr10	32342497	32345659	+	intron (NM_004521, intron 1 of 25)	intron (NM_004521, intron 1 of 25)	1293	NM_004521	3799	Hs.327736	NM_004521	ENSG00000170759	KIF5B	HEL-S-61|KINH|KNS|KNS1|UKHC	kinesin family member 5B	protein-coding
chr18	77746511	77749671	+	intron (NR_131175, intron 1 of 4)	CpG	501	NM_001303471	10907	Hs.465498	NM_006701	ENSG00000141759	TXNL4A	BMKS|DIB1|DIM1|SNRNP15|TXNL4|U5-15kD	thioredoxin like 4A	protein-coding
chr13	30879400	30882559	+	intron (NM_032116, intron 1 of 10)	CpG	212	NM_001014380	84056	Hs.243596	NM_032116	ENSG00000102781	KATNAL1	-	katanin catalytic subunit A1 like 1	protein-coding
chr10	62330359	62333518	+	intron (NM_001204403, intron 2 of 43)	intron (NM_001204403, intron 2 of 43)	776	NM_001204404	288	Hs.499725	NM_001149	ENSG00000151150	ANK3	ANKYRIN-G|MRT37	ankyrin 3	protein-coding
chr4	107235407	107238565	+	promoter-TSS (NM_001142416)	promoter-TSS (NM_001142416)	133	NM_004757	9255	Hs.591680	NM_004757	ENSG00000164022	AIMP1	EMAP2|EMAPII|HLD3|SCYE1|p43	aminoacyl tRNA synthetase complex interacting multifunctional protein 1	protein-coding
chr17	61903272	61906430	+	promoter-TSS (NM_001199163)	promoter-TSS (NM_001199163)	81	NM_002805	5705	Hs.79387	NM_002805	ENSG00000087191	PSMC5	S8|SUG-1|SUG1|TBP10|TRIP1|p45|p45/SUG	proteasome 26S subunit, ATPase 5	protein-coding
chr4	83810232	83813387	+	intron (NM_001077208, intron 1 of 26)	intron (NM_001077208, intron 1 of 26)	624	NM_016211	22872	Hs.370024	NM_014933	ENSG00000138674	SEC31A	ABP125|ABP130|HSPC275|HSPC334|SEC31L1	SEC31 homolog A, COPII coat complex component	protein-coding
chr18	23668157	23671312	+	intron (NM_001308201, intron 1 of 10)	L2c|LINE|L2	877	NM_001007559	6760	Hs.129261	NM_005637	ENSG00000141380	SS18	SSXT|SYT	SS18 subunit of BAF chromatin remodeling complex	protein-coding
chr8	30012872	30016025	+	intron (NM_006571, intron 1 of 6)	intron (NM_006571, intron 1 of 6)	635	NM_006571	10671	Hs.158427	NM_006571	ENSG00000104671	DCTN6	WS-3|WS3|p27	dynactin subunit 6	protein-coding
chr14	58762631	58765784	+	intron (NR_029435, intron 1 of 3)	intron (NR_029435, intron 1 of 3)	648	NR_029434	379025	Hs.531089	NR_029434	ENSG00000257621	PSMA3-AS1	-	PSMA3 antisense RNA 1	ncRNA
chr8	33422009	33425161	+	intron (NM_024787, intron 1 of 5)	AluSp|SINE|Alu	1061	NM_024787	79845	Hs.151237	NM_024787	ENSG00000133874	RNF122	-	ring finger protein 122	protein-coding
chr3	184031797	184034948	+	intron (NM_001291157, intron 2 of 32)	intron (NM_001291157, intron 2 of 32)	420	NM_182917	1981	Hs.433750	NM_004953	ENSG00000114867	EIF4G1	EIF-4G1|EIF4F|EIF4G|EIF4GI|P220|PARK18	eukaryotic translation initiation factor 4 gamma 1	protein-coding
chr12	125050286	125053437	+	5' UTR (NM_006312, exon 1 of 49)	5' UTR (NM_006312, exon 1 of 49)	149	NM_001206654	9612	Hs.137510	NM_006312	ENSG00000196498	NCOR2	CTG26|N-CoR2|SMAP270|SMRT|SMRTE|SMRTE-tau|TNRC14|TRAC|TRAC-1|TRAC1	nuclear receptor corepressor 2	protein-coding
chr8	70744751	70747901	+	promoter-TSS (NM_001146008)	promoter-TSS (NM_001146008)	-701	NM_001146008	81796	Hs.152460	NM_030958	ENSG00000137571	SLCO5A1	OATP-J|OATP-RP4|OATP5A1|OATPJ|OATPRP4|SLC21A15	solute carrier organic anion transporter family member 5A1	protein-coding
chr5	134072797	134075946	+	exon (NM_001745, exon 1 of 4)	exon (NM_001745, exon 1 of 4)	201	NM_001745	819	Hs.529846	NM_001745	ENSG00000164615	CAMLG	CAML|GET2	calcium modulating ligand	protein-coding
chr11	9480957	9484105	+	promoter-TSS (NR_036539)	promoter-TSS (NR_036539)	19	NM_003442	7702	Hs.523471	NM_003442	ENSG00000166478	ZNF143	SBF|STAF|pHZ-1	zinc finger protein 143	protein-coding
chr17	38802377	38805524	+	intron (NM_003079, intron 1 of 10)	CpG	153	NM_003079	6605	Hs.743978	NM_003079	ENSG00000073584	SMARCE1	BAF57|CSS5	SWI/SNF related, matrix associated, actin dependent regulator of chromatin, subfamily e, member 1	protein-coding
chr16	67595371	67598517	+	intron (NM_006565, intron 1 of 11)	CpG	634	NM_006565	10664	Hs.368367	NM_006565	ENSG00000102974	CTCF	MRD21	CCCTC-binding factor	protein-coding
chr1	90459757	90462902	+	promoter-TSS (NR_002830)	promoter-TSS (NR_002830)	675	NM_181781	284695	Hs.306221	NM_181781	ENSG00000162664	ZNF326	ZAN75|ZIRD|Zfp326|dJ871E2.1	zinc finger protein 326	protein-coding
chr10	14919583	14922727	+	intron (NM_024670, intron 1 of 4)	CpG	256	NM_024670	79723	Hs.554883	NM_024670	ENSG00000152455	SUV39H2	KMT1B	suppressor of variegation 3-9 homolog 2	protein-coding
chr1	114352610	114355754	+	intron (NR_130896, intron 1 of 7)	intron (NR_130896, intron 1 of 7)	916	NM_018364	54665	Hs.486285	NM_018364	ENSG00000081019	RSBN1	KDM9|ROSBIN	round spermatid basic protein 1	protein-coding
chr13	53224931	53228073	+	promoter-TSS (NM_001130912)	promoter-TSS (NM_001130912)	-324	NM_001320831	10910	Hs.281902	NM_006704	ENSG00000165416	SUGT1	SGT1	SGT1 homolog, MIS12 kinetochore complex assembly cochaperone	protein-coding
chr14	96967309	96970450	+	promoter-TSS (NM_001293628)	promoter-TSS (NM_001293628)	166	NM_001293627	10914	Hs.253726	NM_032632	ENSG00000090060	PAPOLA	PAP|PAP-alpha	poly(A) polymerase alpha	protein-coding
chr19	44172029	44175170	+	intron (NM_001005376, intron 1 of 6)	MIR|SINE|MIR	899	NM_002659	5329	Hs.466871	NM_002659	ENSG00000011422	PLAUR	CD87|U-PAR|UPAR|URKR	plasminogen activator, urokinase receptor	protein-coding
chr8	90769144	90772285	+	promoter-TSS (NR_125822)	promoter-TSS (NR_125822)	739	NM_003821	8767	Hs.103755	NM_003821	ENSG00000104312	RIPK2	CARD3|CARDIAK|CCK|GIG30|RICK|RIP2	receptor interacting serine/threonine kinase 2	protein-coding
chr17	36906275	36909415	+	Intergenic	Intergenic	-1121	NM_002795	5691	Hs.82793	NM_002795	ENSG00000277791	PSMB3	HC10-II	proteasome subunit beta 3	protein-coding
chr3	160938530	160941669	+	intron (NM_015938, intron 2 of 15)	MER3|DNA|hAT-Charlie	1021	NM_015938	51068	Hs.598836	NM_015938	ENSG00000169251	NMD3	CGI-07	NMD3 ribosome export adaptor	protein-coding
chr3	11682639	11685778	+	intron (NM_014667, intron 2 of 5)	CpG	1243	NM_001128219	9686	Hs.740389	NM_014667	ENSG00000144560	VGLL4	VGL-4	vestigial like family member 4	protein-coding
chr21	40683832	40686970	+	promoter-TSS (NR_111942)	promoter-TSS (NR_111942)	311	NM_001007246	54014	Hs.627139	NM_018963	ENSG00000185658	BRWD1	C21orf107|DCAF19|N143|WDR9|WRD9	bromodomain and WD repeat domain containing 1	protein-coding
chr3	48752208	48755346	+	intron (NM_001190316, intron 1 of 2)	intron (NM_001190316, intron 1 of 2)	934	NM_016291	51447	Hs.595983	NM_016291	ENSG00000068745	IP6K2	IHPK2|InsP6K2|PIUS	inositol hexakisphosphate kinase 2	protein-coding
chr2	197851272	197854409	+	3' UTR (NM_001195144, exon 28 of 28)	3' UTR (NM_001195144, exon 28 of 28)	-61385	NM_001321100	80055	Hs.229988	NM_024989	ENSG00000197121	PGAP1	Bst1|ISPD3024|MRT42|SPG67	post-GPI attachment to proteins 1	protein-coding
chr19	13949504	13952640	+	Intergenic	Intergenic	-3599	NR_029495	407010		NR_029495	ENSG00000207980	MIR23A	MIRN23A|hsa-mir-23a|miRNA23A|mir-23a	microRNA 23a	ncRNA
chr10	33269115	33272249	+	Intergenic	Intergenic	-23389	NM_002211	3688	Hs.643813	NM_002211	ENSG00000150093	ITGB1	CD29|FNRB|GPIIA|MDF2|MSK12|VLA-BETA|VLAB	integrin subunit beta 1	protein-coding
chr9	96928327	96931459	+	Intergenic	Intergenic	-8346	NR_029476	406881		NR_029476	ENSG00000199165	MIRLET7A1	LET7A1|MIRNLET7A1|let-7a-1	microRNA let-7a-1	ncRNA
chr11	88068597	88071729	+	intron (NM_001114173, intron 1 of 3)	intron (NM_001114173, intron 1 of 3)	792	NM_148170	1075	Hs.128065	NM_001814	ENSG00000109861	CTSC	CPPI|DPP-I|DPP1|DPPI|HMS|JP|JPD|PALS|PDON1|PLS	cathepsin C	protein-coding
chr16	2009753	2012884	+	TTS (NM_002952)	TTS (NM_002952)	1149	NR_002327	574042	Hs.679928	NR_002327	ENSG00000206811	SNORA10	ACA10|SNORA10A	small nucleolar RNA, H/ACA box 10	snoRNA
chr4	103421692	103424822	+	5' UTR (NM_001319226, exon 1 of 24)	5' UTR (NM_001319226, exon 1 of 24)	202	NM_001319226	4790	Hs.618430	NM_003998	ENSG00000109320	NFKB1	CVID12|EBP-1|KBF1|NF-kB1|NF-kappa-B1|NF-kappaB|NFKB-p105|NFKB-p50|NFkappaB|p105|p50	nuclear factor kappa B subunit 1	protein-coding
chr19	41220644	41223773	+	promoter-TSS (NM_025194)	promoter-TSS (NM_025194)	582	NM_024876	79934	Hs.130712	NM_024876	ENSG00000123815	COQ8B	ADCK4|NPHS9	coenzyme Q8B	protein-coding
chr7	140622501	140625629	+	intron (NM_004333, intron 1 of 17)	CpG	499	NM_004333	673	Hs.324250	NM_004333	ENSG00000157764	BRAF	B-RAF1|B-raf|BRAF1|NS7|RAFB1	B-Raf proto-oncogene, serine/threonine kinase	protein-coding
chr4	26861823	26864948	+	intron (NM_020860, intron 1 of 11)	intron (NM_020860, intron 1 of 11)	1072	NM_001169118	57620	Hs.744950	NM_020860	ENSG00000109689	STIM2	-	stromal interaction molecule 2	protein-coding
chr9	125665118	125668242	+	intron (NM_001100588, intron 1 of 20)	intron (NM_001100588, intron 1 of 20)	882	NM_001100588	54542	Hs.533499	NM_018835	ENSG00000056586	RC3H2	MNAB|RNF164	ring finger and CCCH-type domains 2	protein-coding
chr17	25620798	25623921	+	intron (NM_134265, intron 1 of 6)	intron (NM_134265, intron 1 of 6)	1253	NM_134265	26118	Hs.446017	NM_015626	ENSG00000109046	WSB1	SWIP1|WSB-1	WD repeat and SOCS box containing 1	protein-coding
chr1	155292557	155295679	+	promoter-TSS (NR_103478)	promoter-TSS (NR_103478)	-68	NR_103478	23623	Hs.226499	NM_014328	ENSG00000160753	RUSC1	NESCA	RUN and SH3 domain containing 1	protein-coding
chr16	58160485	58163607	+	intron (NM_013242, intron 1 of 5)	intron (NM_013242, intron 1 of 5)	1250	NM_013242	29105	Hs.532755	NM_013242	ENSG00000070761	CFAP20	BUG22|C16orf80|EVORF|GTL3|fSAP23	cilia and flagella associated protein 20	protein-coding
chr2	122286793	122289913	+	promoter-TSS (NR_023343)	promoter-TSS (NR_023343)	-103	NR_023343	100151683	Hs.689638	NR_023343	ENSG00000264229	RNU4ATAC	MOPD1|RFMN|RNU4ATAC1|TALS|U4ATAC	RNA, U4atac small nuclear (U12-dependent splicing)	snRNA
chr2	201675700	201678819	+	promoter-TSS (NR_110275)	promoter-TSS (NR_110275)	203	NM_001207068	9689	Hs.355983	NM_014670	ENSG00000082153	BZW1	BZAP45|Nbla10236	basic leucine zipper and W2 domains 1	protein-coding
chr7	33100402	33103517	+	intron (NM_001002009, intron 1 of 9)	CpG	450	NM_001002010	51251	Hs.487933	NM_016489	ENSG00000122643	NT5C3A	NT5C3|P5'N-1|P5N-1|PN-I|POMP|PSN1|UMPH|UMPH1|cN-III|hUMP1|p36	5'-nucleotidase, cytosolic IIIA	protein-coding
chr17	40426186	40429300	+	intron (NM_012448, intron 1 of 18)	intron (NM_012448, intron 1 of 18)	681	NM_012448	6777	Hs.595276	NM_012448	ENSG00000173757	STAT5B	STAT5	signal transducer and activator of transcription 5B	protein-coding
chr16	3331593	3334706	+	promoter-TSS (NM_005741)	promoter-TSS (NM_005741)	-338	NM_005741	10127	Hs.611475	NM_005741	ENSG00000006194	ZNF263	FPM315|ZKSCAN12|ZSCAN44	zinc finger protein 263	protein-coding
chr6	135501176	135504288	+	intron (NR_134962, intron 1 of 14)	CpG	279	NM_001161658	4602	Hs.606320	NM_005375	ENSG00000118513	MYB	Cmyb|c-myb|c-myb_CDS|efg	MYB proto-oncogene, transcription factor	protein-coding
chr2	25193068	25196179	+	promoter-TSS (NR_034113)	promoter-TSS (NR_034113)	340	NM_016544	51277	Hs.434993	NM_016544	ENSG00000115137	DNAJC27	RBJ|RabJS	DnaJ heat shock protein family (Hsp40) member C27	protein-coding
chr3	157826057	157829166	+	promoter-TSS (NM_001271834)	promoter-TSS (NM_001271834)	-230	NM_016625	51319	Hs.591283	NM_016625	ENSG00000174891	RSRC1	BM-011|MRT70|SFRS21|SRrp53	arginine and serine rich coiled-coil 1	protein-coding
chr14	35181307	35184414	+	intron (NM_138638, intron 1 of 3)	intron (NM_138638, intron 1 of 3)	163	NM_021914	1073	Hs.180141	NM_021914	ENSG00000165410	CFL2	NEM7	cofilin 2	protein-coding
chr2	10585344	10588450	+	promoter-TSS (NR_028374)	promoter-TSS (NR_028374)	78	NR_028374	100302743	Hs.730525	NR_028374	ENSG00000206633	SNORA80B	ACA67B	small nucleolar RNA, H/ACA box 80B	snoRNA
chr21	32929657	32932763	+	promoter-TSS (NM_003253)	promoter-TSS (NM_003253)	80	NM_003253	7074	Hs.517228	NM_003253	ENSG00000156299	TIAM1	TIAM-1	T cell lymphoma invasion and metastasis 1	protein-coding
chr2	64879406	64882511	+	promoter-TSS (NM_014755)	promoter-TSS (NM_014755)	88	NM_014755	9792	Hs.591569	NM_014755	ENSG00000179833	SERTAD2	Sei-2|TRIP-Br2|TRIPBR2	SERTA domain containing 2	protein-coding
chr1	110880088	110883189	+	promoter-TSS (NM_001201545)	promoter-TSS (NM_001201545)	155	NR_036595	440600	Hs.649375	NR_036595	ENSG00000227963	RBM15-AS1	AS-RBM15	RBM15 antisense RNA 1	ncRNA
chr5	180613625	180616725	+	Intergenic	AluSp|SINE|Alu	3733	NR_108031	102577426	Hs.277359	NR_108031	ENSG00000248473	LINC01962	-	long intergenic non-protein coding RNA 1962	ncRNA
chr8	92051256	92054353	+	intron (NM_018710, intron 1 of 6)	intron (NM_018710, intron 1 of 6)	399	NM_018710	55529	Hs.202517	NM_018710	ENSG00000155099	PIP4P2	TMEM55A	phosphatidylinositol-4,5-bisphosphate 4-phosphatase 2	protein-coding
chr1	176174110	176177207	+	intron (NM_001001740, intron 1 of 18)	intron (NM_001001740, intron 1 of 18)	722	NM_022457	64326	Hs.523744	NM_022457	ENSG00000143207	COP1	RFWD2|RNF200	COP1 E3 ubiquitin ligase	protein-coding
chr16	68118053	68121149	+	exon (NM_004555, exon 1 of 11)	exon (NM_004555, exon 1 of 11)	332	NM_004555	4775	Hs.436585	NM_004555	ENSG00000072736	NFATC3	NF-AT4c|NFAT4|NFATX	nuclear factor of activated T cells 3	protein-coding
chr2	86848382	86851478	+	exon (NM_005667, exon 1 of 4)	exon (NM_005667, exon 1 of 4)	1070	NM_005667	7844	Hs.469199	NM_005667	ENSG00000239305	RNF103	HKF-1|KF-1|KF1|ZFP-103|ZFP103	ring finger protein 103	protein-coding
chr14	64318967	64322062	+	intron (NM_182914, intron 1 of 115)	CpG	831	NM_015180	23224	Hs.745014	NM_015180	ENSG00000054654	SYNE2	EDMD5|KASH2|NUA|NUANCE|Nesp2|Nesprin-2|SYNE-2|TROPH	spectrin repeat containing nuclear envelope protein 2	protein-coding
chr13	52157755	52160849	+	intron (NM_052950, intron 1 of 11)	intron (NM_052950, intron 1 of 11)	818	NM_052950	115825	Hs.46506	NM_052950	ENSG00000139668	WDFY2	PROF|WDF2|ZFYVE22	WD repeat and FYVE domain containing 2	protein-coding
chr4	88310653	88313746	+	exon (NM_016245, exon 1 of 7)	exon (NM_016245, exon 1 of 7)	256	NM_016245	51170	Hs.594923	NM_016245	ENSG00000198189	HSD17B11	17-BETA-HSD11|17-BETA-HSDXI|17BHSD11|DHRS8|PAN1B|RETSDR2|SDR16C2	hydroxysteroid 17-beta dehydrogenase 11	protein-coding
chr16	81038453	81041545	+	promoter-TSS (NM_018455)	promoter-TSS (NM_018455)	-104	NM_001100625	55839	Hs.726537	NM_018455	ENSG00000166451	CENPN	BM039|C16orf60|CENP-N|ICEN32	centromere protein N	protein-coding
chr2	44587323	44590415	+	promoter-TSS (NM_001171613)	promoter-TSS (NM_001171613)	132	NM_001171617	9581	Hs.444349	NM_006036	ENSG00000138078	PREPL	CMS22	prolyl endopeptidase like	protein-coding
chr18	72263353	72266444	+	non-coding (NR_024484, exon 1 of 2)	non-coding (NR_024484, exon 1 of 2)	173	NR_024484	400657	Hs.61508	NM_001008234	ENSG00000264247	LINC00909	-	long intergenic non-protein coding RNA 909	ncRNA
chr2	210288196	210291287	+	intron (NM_001039538, intron 1 of 14)	intron (NM_001039538, intron 1 of 14)	970	NM_001039538	4133	Hs.368281	NM_002374	ENSG00000078018	MAP2	MAP-2|MAP2A|MAP2B|MAP2C	microtubule associated protein 2	protein-coding
chr10	62701975	62705064	+	intron (NR_024554, intron 2 of 11)	CpG	514	NM_001242359	9886	Hs.737374	NM_014836	ENSG00000072422	RHOBTB1	-	Rho related BTB domain containing 1	protein-coding
chr5	39072556	39075645	+	intron (NM_152756, intron 2 of 37)	CpG	410	NM_152756	253260	Hs.407926	NM_152756	ENSG00000164327	RICTOR	AVO3|PIA|hAVO3	RPTOR independent companion of MTOR complex 2	protein-coding
chr3	197676414	197679502	+	intron (NM_000996, intron 2 of 4)	intron (NM_000996, intron 2 of 4)	863	NM_001316311	6165	Hs.529631	NM_000996	ENSG00000182899	RPL35A	DBA5|L35A|eL33	ribosomal protein L35a	protein-coding
chr20	39764841	39767928	+	non-coding (NR_109889, exon 1 of 7)	non-coding (NR_109889, exon 1 of 7)	223	NM_182811	5335	Hs.268177	NM_002660	ENSG00000124181	PLCG1	NCKAP3|PLC-II|PLC1|PLC148|PLCgamma1	phospholipase C gamma 1	protein-coding
chr7	148679678	148682764	+	Intergenic	Intergenic	-3398	NR_130107	102723099	Hs.621982	NR_130107	ENSG00000281189	GHET1	lncRNA-GHET1	gastric carcinoma proliferation enhancing transcript 1	ncRNA
chr15	44579475	44582558	+	5' UTR (NM_177974, exon 1 of 9)	5' UTR (NM_177974, exon 1 of 9)	107	NM_177974	113201	Hs.512867	NM_138423	ENSG00000166734	CASC4	H63	cancer susceptibility 4	protein-coding
chr11	75110537	75113620	+	TTS (NR_000005)	TTS (NR_000005)	643	NR_000005	6079	Hs.689081	NR_000005	ENSG00000206941	SNORD15A	RNU15A|SNORNA|U15A	small nucleolar RNA, C/D box 15A	snoRNA
chr9	4678444	4681526	+	promoter-TSS (NR_121597)	promoter-TSS (NR_121597)	432	NM_017913	55664	Hs.666439	NM_017913	ENSG00000106993	CDC37L1	CDC37B|HARC	cell division cycle 37 like 1	protein-coding
chr7	12249434	12252516	+	5' UTR (NM_001134232, exon 1 of 8)	5' UTR (NM_001134232, exon 1 of 8)	127	NM_001134232	54664	Hs.396358	NM_018374	ENSG00000106460	TMEM106B	HLD16	transmembrane protein 106B	protein-coding
chr14	24834790	24837871	+	promoter-TSS (NM_004554)	promoter-TSS (NM_004554)	213	NM_001198967	4776	Hs.77810	NM_004554	ENSG00000100968	NFATC4	NF-AT3|NF-ATC4|NFAT3	nuclear factor of activated T cells 4	protein-coding
chr7	83821618	83824698	+	intron (NM_006080, intron 1 of 16)	intron (NM_006080, intron 1 of 16)	1059	NM_006080	10371	Hs.252451	NM_006080	ENSG00000075213	SEMA3A	COLL1|HH16|Hsema-I|Hsema-III|SEMA1|SEMAD|SEMAIII|SEMAL|SemD|coll-1	semaphorin 3A	protein-coding
chr11	18415467	18418547	+	promoter-TSS (NM_001165414)	promoter-TSS (NM_001165414)	-806	NM_001165414	3939	Hs.2795	NM_005566	ENSG00000134333	LDHA	GSD11|HEL-S-133P|LDHM|PIG19	lactate dehydrogenase A	protein-coding
chr2	190647416	190650495	+	non-coding (NR_110332, exon 1 of 13)	non-coding (NR_110332, exon 1 of 13)	142	NM_001128150	94101	Hs.700632	NM_016467	ENSG00000128699	ORMDL1	-	ORMDL sphingolipid biosynthesis regulator 1	protein-coding
chr2	203774111	203777190	+	intron (NM_018256, intron 1 of 12)	L2c|LINE|L2	-1291	NM_024744	79800	Hs.444982	NM_024744	ENSG00000138380	CARF	ALS2CR8|NYD-SP24	calcium responsive transcription factor	protein-coding
chr1	167682647	167685723	+	Intergenic	Intergenic	-7002	NM_003953	9019	Hs.493919	NM_003953	ENSG00000197965	MPZL1	MPZL1b|PZR|PZR1b|PZRa|PZRb	myelin protein zero like 1	protein-coding
chr10	103891950	103895026	+	intron (NM_015062, intron 1 of 13)	CpG	737	NM_001288727	23082	Hs.533551	NM_015062	ENSG00000148840	PPRC1	PRC	PPARG related coactivator 1	protein-coding
chr1	203829979	203833053	+	intron (NM_003094, intron 2 of 4)	intron (NM_003094, intron 2 of 4)	538	NM_001328637	6635	Hs.334612	NM_003094	ENSG00000182004	SNRPE	HYPT11|SME|Sm-E|snRNP-E	small nuclear ribonucleoprotein polypeptide E	protein-coding
chr16	29910260	29913332	+	promoter-TSS (NM_181718)	promoter-TSS (NM_181718)	-351	NM_181718	253982	Hs.655761	NM_181718	ENSG00000174939	ASPHD1	-	aspartate beta-hydroxylase domain containing 1	protein-coding
chr1	200637571	200640641	+	promoter-TSS (NM_001320181)	promoter-TSS (NM_001320181)	20	NM_001031725	83479	Hs.497332	NM_031306	ENSG00000118197	DDX59	OFD5|ZNHIT5	DEAD-box helicase 59	protein-coding
chr5	118405820	118408890	+	promoter-TSS (NR_134250)	promoter-TSS (NR_134250)	573	NM_001290321	1657	Hs.181042	NM_005509	ENSG00000172869	DMXL1	-	Dmx like 1	protein-coding
chr2	172014518	172017586	+	intron (NM_001136554, intron 1 of 20)	intron (NM_001136554, intron 1 of 20)	1358	NM_012290	9874	Hs.744917	NM_012290	ENSG00000198586	TLK1	PKU-beta	tousled like kinase 1	protein-coding
chr1	84970126	84973191	+	promoter-TSS (NM_001310156)	promoter-TSS (NM_001310156)	-326	NM_001310156	100505741	Hs.584956	NM_022354	ENSG00000122432	SPATA1	SP-2|SPAP1	spermatogenesis associated 1	protein-coding
chr4	113556649	113559714	+	promoter-TSS (NM_015454)	promoter-TSS (NM_015454)	-30	NM_018392	55345	Hs.380346	NM_018392	ENSG00000138658	ZGRF1	C4orf21	zinc finger GRF-type containing 1	protein-coding
chr14	71373399	71376460	+	intron (NM_014982, intron 1 of 35)	CpG	807	NM_014982	22990	Hs.446559	NM_014982	ENSG00000100731	PCNX1	PCNX|PCNXL1|pecanex	pecanex 1	protein-coding
chr7	91761892	91764953	+	promoter-TSS (NR_122109)	promoter-TSS (NR_122109)	418	NM_000786	1595	Hs.417077	NM_000786	ENSG00000001630	CYP51A1	CP51|CYP51|CYPL1|LDM|P450-14DM|P450L1	cytochrome P450 family 51 subfamily A member 1	protein-coding
chr1	63152396	63155457	+	exon (NM_001272000, exon 1 of 49)	exon (NM_001272000, exon 1 of 49)	113	NM_001272002	85440	Hs.744927	NM_033407	ENSG00000116641	DOCK7	EIEE23|ZIR2	dedicator of cytokinesis 7	protein-coding
chr7	135193032	135196090	+	intron (NM_001008225, intron 1 of 10)	intron (NM_001008225, intron 1 of 10)	314	NM_001190849	4850	Hs.490224	NM_013316	ENSG00000080802	CNOT4	CLONE243|NOT4|NOT4H	CCR4-NOT transcription complex subunit 4	protein-coding
chr8	125549527	125552585	+	promoter-TSS (NM_005005)	promoter-TSS (NM_005005)	273	NR_027427	83940	Hs.170568	NM_032026	ENSG00000147687	TATDN1	CDA11	TatD DNase domain containing 1	protein-coding
chr12	100659742	100662800	+	promoter-TSS (NR_135073)	promoter-TSS (NR_135073)	109	NM_017988	55681	Hs.506481	NM_017988	ENSG00000136021	SCYL2	CVAK104	SCY1 like pseudokinase 2	protein-coding
chr8	38124453	38127509	+	intron (NM_001102560, intron 2 of 4)	intron (NM_001102560, intron 2 of 4)	757	NM_001102560	84513	Hs.567619	NM_032483	ENSG00000147535	PLPP5	DPPL1|HTPAP|PPAPDC1B	phospholipid phosphatase 5	protein-coding
chr17	28255784	28258839	+	promoter-TSS (NM_033389)	promoter-TSS (NM_033389)	-65	NM_001282130	85464	Hs.654754	NM_033389	ENSG00000141298	SSH2	SSH-2|SSH-2L	slingshot protein phosphatase 2	protein-coding
chr5	137799416	137802469	+	promoter-TSS (NM_001964)	promoter-TSS (NM_001964)	-239	NM_001964	1958	Hs.326035	NM_001964	ENSG00000120738	EGR1	AT225|G0S30|KROX-24|NGFI-A|TIS8|ZIF-268|ZNF225	early growth response 1	protein-coding
chr16	2203276	2206327	+	promoter-TSS (NM_032271)	promoter-TSS (NM_032271)	305	NR_002736	26788		NR_002736	ENSG00000206630	SNORD60	RNU60|U60	small nucleolar RNA, C/D box 60	snoRNA
chr1	27023355	27026406	+	intron (NM_139135, intron 1 of 19)	intron (NM_139135, intron 1 of 19)	2358	NM_006015	8289	Hs.468972	NM_006015	ENSG00000117713	ARID1A	B120|BAF250|BAF250a|BM029|C1orf4|CSS2|ELD|MRD14|OSA1|P270|SMARCF1|hELD|hOSA1	AT-rich interaction domain 1A	protein-coding
chr2	113031975	113035025	+	5' UTR (NM_198581, exon 1 of 12)	5' UTR (NM_198581, exon 1 of 12)	322	NM_198581	376940	Hs.190477	NM_198581	ENSG00000188177	ZC3H6	ZC3HDC6	zinc finger CCCH-type containing 6	protein-coding
chr6	31587191	31590241	+	intron (NM_080686, intron 1 of 30).4	CpG	266	NM_004638	7916	Hs.436093	NM_004638	ENSG00000204469	PRRC2A	BAT2|D6S51|D6S51E|G2	proline rich coiled-coil 2A	protein-coding
chr1	173792894	173795944	+	promoter-TSS (NM_001127181)	promoter-TSS (NM_001127181)	622	NM_018122	55157	Hs.647707	NM_018122	ENSG00000117593	DARS2	ASPRS|LBSL|MT-ASPRS|mtAspRS	aspartyl-tRNA synthetase 2, mitochondrial	protein-coding
chr16	22307181	22310230	+	promoter-TSS (NM_001258033)	promoter-TSS (NM_001258033)	9	NM_001258035	55718	Hs.460298	NM_018119	ENSG00000058600	POLR3E	RPC5|SIN	RNA polymerase III subunit E	protein-coding
chr10	17241231	17244280	+	intron (NM_001321007, intron 1 of 11)	intron (NM_001321007, intron 1 of 11)	1315	NM_004412	1787	Hs.351665	NM_004412	ENSG00000107614	TRDMT1	DMNT2|DNMT2|MHSAIIP|PUMET|RNMT1	tRNA aspartic acid methyltransferase 1	protein-coding
chr4	184424413	184427462	+	promoter-TSS (NM_001564)	promoter-TSS (NM_001564)	-266	NM_001564	3622	Hs.107153	NM_001564	ENSG00000168556	ING2	ING1L|p33ING2	inhibitor of growth family member 2	protein-coding
chr1	171454117	171457166	+	intron (NM_015172, intron 1 of 33)	intron (NM_015172, intron 1 of 33)	975	NM_015172	23215	Hs.494614	NM_015172	ENSG00000117523	PRRC2C	BAT2-iso|BAT2D1|BAT2L2|XTP2	proline rich coiled-coil 2C	protein-coding
chr17	48783628	48786675	+	5' UTR (NM_052855, exon 1 of 5)	5' UTR (NM_052855, exon 1 of 5)	119	NM_052855	91369	Hs.463426	NM_052855	ENSG00000154945	ANKRD40	-	ankyrin repeat domain 40	protein-coding
chr20	39656437	39659484	+	intron (NM_003286, intron 1 of 20)	CpG	502	NM_003286	7150	Hs.472737	NM_003286	ENSG00000198900	TOP1	TOPI	DNA topoisomerase I	protein-coding
chr2	71558866	71561913	+	intron (NM_014497, intron 1 of 27)	intron (NM_014497, intron 1 of 27)	1504	NM_001252612	27332	Hs.434401	NM_014497	ENSG00000075292	ZNF638	NP220|ZFML|Zfp638	zinc finger protein 638	protein-coding
chr3	156891407	156894453	+	Intergenic	CpG	-14381	NM_020307	57018	Hs.4859	NM_020307	ENSG00000163660	CCNL1	ANIA6A|BM-001|PRO1073|ania-6a	cyclin L1	protein-coding
chr3	32610033	32613078	+	intron (NM_016141, intron 2 of 12)	intron (NM_016141, intron 2 of 12)	811	NM_016141	51143	Hs.529495	NM_016141	ENSG00000144635	DYNC1LI1	DLC-A|DNCLI1|LIC1	dynein cytoplasmic 1 light intermediate chain 1	protein-coding
chr7	25162687	25165731	+	intron (NM_018947, intron 1 of 2)	intron (NM_018947, intron 1 of 2)	771	NM_018947	54205	Hs.437060	NM_018947	ENSG00000172115	CYCS	CYC|HCS|THC4	cytochrome c, somatic	protein-coding
chr14	77923054	77926098	+	promoter-TSS (NM_001193314)	promoter-TSS (NM_001193314)	203	NM_012111	10598	Hs.204041	NM_012111	ENSG00000100591	AHSA1	AHA1|C14orf3|hAha1|p38	activator of HSP90 ATPase activity 1	protein-coding
chr22	28313226	28316267	+	promoter-TSS (NR_026962)	promoter-TSS (NR_026962)	456	NM_001284278	23760	Hs.705323	NM_012399	ENSG00000180957	PITPNB	PI-TP-beta|PtdInsTP|VIB1B	phosphatidylinositol transfer protein beta	protein-coding
chr10	96304506	96307547	+	intron (NM_001289073, intron 1 of 20)	intron (NM_001289073, intron 1 of 20)	502	NM_001289067	3070	Hs.463677	NM_018063	ENSG00000119969	HELLS	ICF4|LSH|Nbla10143|PASG|SMARCA6	helicase, lymphoid specific	protein-coding
chrX	118923335	118926372	+	intron (NM_001000, intron 1 of 2)	intron (NM_001000, intron 1 of 2)	769	NM_001000	6170	Hs.300141	NM_001000	ENSG00000198918	RPL39	L39|RPL39P42|RPL39_23_1806	ribosomal protein L39	protein-coding
chr9	115140547	115143582	+	promoter-TSS (NM_001195822)	promoter-TSS (NM_001195822)	-125	NM_001195822	84263	Hs.59486	NM_032303	ENSG00000119471	HSDL2	C9orf99|SDR13C1	hydroxysteroid dehydrogenase like 2	protein-coding
chr1	155945894	155948928	+	intron (NM_001162384, intron 1 of 21)	intron (NM_001162384, intron 1 of 21)	555	NM_004723	9181	Hs.743352	NM_004723	ENSG00000116584	ARHGEF2	GEF|GEF-H1|GEFH1|LFP40|NEDMHM|P40	Rho/Rac guanine nucleotide exchange factor 2	protein-coding
chr13	41885117	41888149	+	intron (NM_024561, intron 1 of 19)	intron (NM_024561, intron 1 of 19)	1292	NM_024561	79612	Hs.512914	NM_018527	ENSG00000172766	NAA16	NARG1L	N(alpha)-acetyltransferase 16, NatA auxiliary subunit	protein-coding
chr2	152682844	152685876	+	intron (NM_177985, intron 1 of 5)	intron (NM_177985, intron 1 of 5)	649	NM_001037174	26225	Hs.470233	NM_012097	ENSG00000162980	ARL5A	ARFLP5|ARL5	ADP ribosylation factor like GTPase 5A	protein-coding
chr12	62652875	62655907	+	TTS (NR_106740)	TTS (NR_106740)	251	NR_106740	102465133		NR_106740	ENSG00000284360	MIR6125	hsa-mir-6125|mir-6125	microRNA 6125	ncRNA
chr22	45898830	45901862	+	intron (NM_006486, intron 1 of 16)	intron (NM_006486, intron 1 of 16)	1627	NM_006486	2192	Hs.24601	NM_001996	ENSG00000077942	FBLN1	FBLN|FIBL1	fibulin 1	protein-coding
chr15	101833119	101836151	+	intron (NR_135508, intron 1 of 7)	intron (NR_135508, intron 1 of 7)	852	NM_003090	6627	Hs.528763	NM_003090	ENSG00000131876	SNRPA1	Lea1|U2A'	small nuclear ribonucleoprotein polypeptide A'	protein-coding
chr5	57754370	57757402	+	promoter-TSS (NM_001252226)	promoter-TSS (NM_001252226)	80	NM_001252226	10769	Hs.398157	NM_006622	ENSG00000145632	PLK2	SNK|hPlk2|hSNK	polo like kinase 2	protein-coding
chr15	45748078	45751108	+	Intergenic	Intergenic	24345	NR_030599	100126311		NR_030599	ENSG00000284386	MIR147B	MIRN147B|mir-147b	microRNA 147b	ncRNA
chr22	41213424	41216454	+	intron (NR_104235, intron 1 of 10)	intron (NR_104235, intron 1 of 10)	464	NR_104238	10478	Hs.474938	NM_006358	ENSG00000100372	SLC25A17	PMP34	solute carrier family 25 member 17	protein-coding
chr11	66383376	66386405	+	intron (NM_001198846, intron 1 of 1)	CpG	837	NM_001198846	100526737	Hs.523822	NM_001198845	ENSG00000248643	RBM14-RBM4	COAZ|PSP2|RBM14|SIP	RBM14-RBM4 readthrough	protein-coding
chr17	73176643	73179669	+	intron (NM_001005849, intron 1 of 2)	CpG	942	NM_006937	6613	Hs.380973	NM_006937	ENSG00000188612	SUMO2	HSMT3|SMT3B|SMT3H2|SUMO3|Smt3A	small ubiquitin like modifier 2	protein-coding
chr21	27010815	27013840	+	intron (NM_021219, intron 1 of 9)	CpG	733	NM_021219	58494	Hs.517227	NM_021219	ENSG00000154721	JAM2	C21orf43|CD322|JAM-B|JAMB|PRO245|VE-JAM|VEJAM	junctional adhesion molecule 2	protein-coding
chr18	33876547	33879572	+	intron (NM_025135, intron 1 of 24)	CpG	400	NM_025135	80206	Hs.436636	NM_025135	ENSG00000134775	FHOD3	FHOS2|Formactin2	formin homology 2 domain containing 3	protein-coding
chr1	155176817	155179841	+	promoter-TSS (NM_002455)	promoter-TSS (NM_002455)	-161	NM_002455	4580	Hs.490874	NM_002455	ENSG00000173171	MTX1	MTX|MTXN	metaxin 1	protein-coding
chr6	31507950	31510974	+	promoter-TSS (NR_003065)	promoter-TSS (NR_003065)	-507	NR_003065	692199		NR_003065	ENSG00000265236	SNORD84	U84	small nucleolar RNA, C/D box 84	snoRNA
chr14	73923798	73926821	+	promoter-TSS (NM_001320114)	promoter-TSS (NM_001320114)	-23	NM_001320114	8650	Hs.525443	NM_003744	ENSG00000133961	NUMB	C14orf41|S171|c14_5527	NUMB endocytic adaptor protein	protein-coding
chr2	217362622	217365645	+	intron (NM_000998, intron 2 of 3)	intron (NM_000998, intron 2 of 3)	613	NM_000998	6168	Hs.433701	NM_000998	ENSG00000197756	RPL37A	L37A	ribosomal protein L37a	protein-coding
chr7	152159984	152163006	+	non-coding (NR_027387, exon 1 of 1)	non-coding (NR_027387, exon 1 of 1)	286	NR_027387	100128822	Hs.647112	NR_027387	ENSG00000261455	LINC01003	-	long intergenic non-protein coding RNA 1003	ncRNA
chr2	191332740	191335760	+	intron (NM_017694, intron 3 of 7)	intron (NM_017694, intron 3 of 7)	61169	NM_017694	54842	Hs.418581	NM_017694	ENSG00000151690	MFSD6	MMR2|hMMR2	major facilitator superfamily domain containing 6	protein-coding
chr2	187349861	187352879	+	intron (NM_018471, intron 1 of 9)	CpG	485	NM_018471	55854	Hs.741180	NM_018471	ENSG00000065548	ZC3H15	HT010|LEREPO4|MSTP012	zinc finger CCCH-type containing 15	protein-coding
chr12	104358251	104361269	+	5' UTR (NM_003211, exon 1 of 10)	5' UTR (NM_003211, exon 1 of 10)	167	NM_003211	6996	Hs.584809	NM_003211	ENSG00000139372	TDG	hTDG	thymine DNA glycosylase	protein-coding
chr2	64244673	64247689	+	promoter-TSS (NM_016516)	promoter-TSS (NM_016516)	33	NM_001005739	51542	Hs.48499	NM_016516	ENSG00000143952	VPS54	HCC8|PPP1R164|SLP-8p|VPS54L|WR|hVps54L	VPS54 subunit of GARP complex	protein-coding
chr12	112278501	112281517	+	promoter-TSS (NM_003668)	promoter-TSS (NM_003668)	-23	NM_139078	8550	Hs.333120	NM_003668	ENSG00000089022	MAPKAPK5	MAPKAP-K5|MK-5|MK5|PRAK	MAPK activated protein kinase 5	protein-coding
chr4	110354000	110357015	+	promoter-TSS (NR_039978)	promoter-TSS (NR_039978)	-534	NR_039978	100533182	Hs.518927	NR_039978	ENSG00000247950	SEC24B-AS1	1/2-SBSRNA4	SEC24B antisense RNA 1	ncRNA
chr8	99056176	99059191	+	intron (NM_000989, intron 1 of 4)	CpG-25887	135	NM_000989	6156	Hs.400295	NM_000989	ENSG00000156482	RPL30	L30	ribosomal protein L30	protein-coding
chr12	123847689	123850703	+	TTS (NR_107039)	TTS (NR_107039)	194	NR_107039	102466877		NR_107039	ENSG00000284425	MIR8072	hsa-mir-8072	microRNA 8072	ncRNA
chr6	56818111	56821125	+	promoter-TSS (NM_001318539)	promoter-TSS (NM_001318539)	-155	NM_001318539	221336	Hs.582993	NM_152731	ENSG00000151917	BEND6	C6orf65	BEN domain containing 6	protein-coding
chr14	71274565	71277578	+	promoter-TSS (NM_001284230)	promoter-TSS (NM_001284230)	-183	NM_033141	4293	Hs.445496	NM_033141	ENSG00000006432	MAP3K9	MEKK9|MLK1|PRKE1	mitogen-activated protein kinase kinase kinase 9	protein-coding
chr2	26099020	26102032	+	intron (NM_018263, intron 1 of 11)	CpG	786	NM_018263	55252	Hs.119815	NM_018263	ENSG00000143970	ASXL2	ASXH2|SHAPNS	ASXL transcriptional regulator 2	protein-coding
chr16	46721709	46724720	+	promoter-TSS (NM_014321)	promoter-TSS (NM_014321)	-70	NM_018206	55737	Hs.454528	NM_018206	ENSG00000069329	VPS35	MEM3|PARK17	VPS35 retromer complex component	protein-coding
chr11	71789437	71792447	+	promoter-TSS (NM_001145307)	promoter-TSS (NM_001145307)	-435	NM_001318803	220074	Hs.317243	NM_145309	ENSG00000184154	LRTOMT	CFAP111|DFNB63|LRRC51	leucine rich transmembrane and O-methyltransferase domain containing	protein-coding
chr10	103876732	103879740	+	intron (NM_001113407, intron 1 of 10)	intron (NM_001113407, intron 1 of 10)	1994	NM_001321612	8861	Hs.454418	NM_003893	ENSG00000198728	LDB1	CLIM-2|CLIM2|LDB-1|NLI	LIM domain binding 1	protein-coding
chr11	64012610	64015616	+	promoter-TSS (NR_135086)	promoter-TSS (NR_135086)	300	NM_138689	26472	Hs.523760	NM_138689	ENSG00000173457	PPP1R14B	PHI-1|PLCB3N|PNG|SOM172	protein phosphatase 1 regulatory inhibitor subunit 14B	protein-coding
chr15	45878015	45881020	+	promoter-TSS (NM_001311256)	promoter-TSS (NM_001311256)	196	NR_132352	26258	Hs.7037	NM_012388	ENSG00000104164	BLOC1S6	BLOS6|HPS9|PA|PALLID|PLDN	biogenesis of lysosomal organelles complex 1 subunit 6	protein-coding
chr19	36704949	36707954	+	promoter-TSS (NM_152477)	promoter-TSS (NM_152477)	-465	NM_001042474	147929	Hs.596338	NM_152477	ENSG00000196357	ZNF565	-	zinc finger protein 565	protein-coding
chr7	74070558	74073561	+	promoter-TSS (NM_001280800)	promoter-TSS (NM_001280800)	68	NM_001163636	2969	Hs.647041	NM_001518	ENSG00000263001	GTF2I	BAP135|BTKAP1|DIWS|GTFII-I|IB291|SPIN|TFII-I|WBS|WBSCR6	general transcription factor IIi	protein-coding
chr2	113402241	113405244	+	intron (NM_005415, intron 1 of 10)	CpG	308	NM_005415	6574	Hs.187946	NM_005415	ENSG00000144136	SLC20A1	GLVR1|Glvr-1|PIT1|PiT-1	solute carrier family 20 member 1	protein-coding
chr4	159688699	159691702	+	promoter-TSS (NM_001346043)	promoter-TSS (NM_001346043)	53	NM_020840	57600	Hs.652441	NM_020840	ENSG00000052795	FNIP2	FNIPL|MAPO1	folliculin interacting protein 2	protein-coding
chr3	193310428	193313428	+	intron (NM_130837, intron 1 of 30)	intron (NM_130837, intron 1 of 30)	995	NM_130832	4976	Hs.594504	NM_015560	ENSG00000198836	OPA1	BERHS|MGM1|MTDPS14|NPG|NTG|largeG	OPA1 mitochondrial dynamin like GTPase	protein-coding
chr8	61428617	61431614	+	intron (NM_001242644, intron 1 of 6)	CpG	646	NM_002865	5862	Hs.369017	NM_002865	ENSG00000104388	RAB2A	LHX|RAB2	RAB2A, member RAS oncogene family	protein-coding
chr13	77599330	77602325	+	intron (NM_012158, intron 1 of 4)	CpG	504	NM_012158	26224	Hs.508284	NM_012158	ENSG00000005812	FBXL3	FBL3|FBL3A|FBXL3A|IDDSFAS	F-box and leucine rich repeat protein 3	protein-coding
chr15	52859003	52861996	+	5' UTR (NM_001330309, exon 1 of 3)	5' UTR (NM_001330309, exon 1 of 3)	530	NM_001330309	10776	Hs.512908	NM_006628	ENSG00000128989	ARPP19	ARPP-16|ARPP-19|ARPP16|ENSAL	cAMP regulated phosphoprotein 19	protein-coding
chr19	42785505	42788497	+	intron (NM_001304815, intron 2 of 20)	intron (NM_001304815, intron 2 of 20)	-1816	NM_015125	23152	Hs.388236	NM_015125	ENSG00000079432	CIC	MRD45	capicua transcriptional repressor	protein-coding
chr8	64080443	64083433	+	promoter-TSS (NR_102684)	promoter-TSS (NR_102684)	376	NM_001277814	253943	Hs.491861	NM_152758	ENSG00000185728	YTHDF3	-	YTH N6-methyladenosine RNA binding protein 3	protein-coding
chr6	2988437	2991427	+	non-coding (NR_026856, exon 2 of 3)	non-coding (NR_026856, exon 2 of 3)	1731	NR_026856	401232	Hs.720158	NM_207495		LINC01011	-	long intergenic non-protein coding RNA 1011	ncRNA
chr3	119216483	119219472	+	intron (NM_016589, intron 1 of 6)	AluJb|SINE|Alu	609	NM_016589	51300	Hs.477287	NM_016589	ENSG00000113845	TIMMDC1	C3orf1|MC1DN31	translocase of inner mitochondrial membrane domain containing 1	protein-coding
chr10	61120356	61123344	+	intron (NM_001347851, intron 1 of 13)	intron (NM_001347851, intron 1 of 13)	502	NM_001001971	220965	Hs.607594	NM_198215	ENSG00000148541	FAM13C	FAM13C1	family with sequence similarity 13 member C	protein-coding
chr6	28862755	28865742	+	promoter-TSS (NR_104117).6	promoter-TSS (NR_104117).6	-59	NR_104117	414760	Hs.211005	NR_104117	ENSG00000224157	HCG14	dJ111M5.4	HLA complex group 14	ncRNA
chr2	114646188	114649173	+	promoter-TSS (NM_001277140)	promoter-TSS (NM_001277140)	169	NR_102318	10096	Hs.433512	NM_005721	ENSG00000115091	ACTR3	ARP3	actin related protein 3	protein-coding
chr1	211750260	211753244	+	exon (NM_021194, exon 1 of 2)	exon (NM_021194, exon 1 of 2)	347	NM_021194	7779	Hs.519469	NM_021194	ENSG00000170385	SLC30A1	ZNT1|ZRC1	solute carrier family 30 member 1	protein-coding
chr22	23862070	23865054	+	Intergenic	Intergenic	-34395	NR_110539	388882	Hs.542766	NR_110539	ENSG00000178248	FAM230I	LINC01658	family with sequence similarity 230 member I	ncRNA
chr3	101279605	101282585	+	intron (NM_017819, intron 1 of 1)	intron (NM_017819, intron 1 of 1)	415	NM_017819	54931	Hs.594839	NM_017819	ENSG00000174173	TRMT10C	COXPD30|HNYA|MRPP1|RG9MTD1	tRNA methyltransferase 10C, mitochondrial RNase P subunit	protein-coding
chr7	77426843	77429823	+	promoter-TSS (NM_032936)	promoter-TSS (NM_032936)	224	NM_001127358	57157	Hs.203965	NM_020432	ENSG00000006576	PHTF2	-	putative homeodomain transcription factor 2	protein-coding
chr22	19417737	19420715	+	promoter-TSS (NM_001318151)	promoter-TSS (NM_001318151)	-7	NM_003325	7290	Hs.474206	NM_003325	ENSG00000100084	HIRA	DGCR1|TUP1|TUPLE1	histone cell cycle regulator	protein-coding
chr13	50569864	50572842	+	promoter-TSS (NR_037407)	promoter-TSS (NR_037407)	210	NM_213590	10206	Hs.436922	NM_005798	ENSG00000204977	TRIM13	CAR|DLEU5|LEU5|RFP2|RNF77	tripartite motif containing 13	protein-coding
chr6	151772121	151775098	+	promoter-TSS (NM_001271937)	promoter-TSS (NM_001271937)	216	NM_001286562	79624	Hs.15929	NM_024573	ENSG00000146476	ARMT1	C6orf211	acidic residue methyltransferase 1	protein-coding
chr3	118957491	118960467	+	intron (NM_003778, intron 1 of 7)	intron (NM_003778, intron 1 of 7)	773	NM_212543	8702	Hs.13225	NM_003778	ENSG00000121578	B4GALT4	B4Gal-T4|beta4Gal-T4	beta-1,4-galactosyltransferase 4	protein-coding
chr5	173343936	173346910	+	intron (NM_001308193, intron 2 of 7)	intron (NM_001308193, intron 2 of 7)	25369	NM_001308193	80315	Hs.127126	NM_030627	ENSG00000113742	CPEB4	CPE-BP4|hCPEB-4	cytoplasmic polyadenylation element binding protein 4	protein-coding
chr2	128567090	128570063	+	intron (NM_001006622, intron 1 of 5)	CpG	185	NM_001006622	55339	Hs.554831	NM_018383	ENSG00000136709	WDR33	NET14|WDC146	WD repeat domain 33	protein-coding
chr10	21783828	21786800	+	TTS (NR_031736)	TTS (NR_031736)	256	NR_031736	100302129		NR_031736	ENSG00000222071	MIR1915	MIRN1915|hsa-mir-1915	microRNA 1915	ncRNA
chr10	126430870	126433841	+	intron (NM_014661, intron 1 of 4)	CpG	575	NM_014661	9679	Hs.129195	NM_014661	ENSG00000189319	FAM53B	KIAA0140|bA12J10.2|smp	family with sequence similarity 53 member B	protein-coding
chr1	53791578	53794548	+	promoter-TSS (NR_131923)	promoter-TSS (NR_131923)	758	NM_033300	7804	Hs.280387	NM_004631	ENSG00000157193	LRP8	APOER2|HSZ75190|LRP-8|MCI1	LDL receptor related protein 8	protein-coding
chr12	12763915	12766884	+	intron (NM_001310, intron 1 of 3)	intron (NM_001310, intron 1 of 3)	632	NM_001310	1389	Hs.591156	NM_001310	ENSG00000111269	CREBL2	-	cAMP responsive element binding protein like 2	protein-coding
chr19	50143515	50146483	+	promoter-TSS (NM_021228)	promoter-TSS (NM_021228)	-383	NM_021228	58506	Hs.103521	NM_021228	ENSG00000126461	SCAF1	SRA1	SR-related CTD associated factor 1	protein-coding
chr1	24017956	24020923	+	intron (NM_001199802, intron 2 of 5)	intron (NM_001199802, intron 2 of 5)	1170	NM_001199802	6135	Hs.719951	NM_000975	ENSG00000142676	RPL11	DBA7|GIG34|L11|uL5	ribosomal protein L11	protein-coding
chr1	173444766	173447733	+	promoter-TSS (NM_004905)	promoter-TSS (NM_004905)	45	NR_037845	100506023	Hs.731284	NR_037845		LOC100506023	-	uncharacterized LOC100506023	ncRNA
chr21	37692102	37695068	+	intron (NM_001320445, intron 1 of 15)	L1M5|LINE|L1	1098	NM_001320445	23515	Hs.421150	NM_015358	ENSG00000159256	MORC3	NXP2|ZCW5|ZCWCC3	MORC family CW-type zinc finger 3	protein-coding
chr16	58661716	58664679	+	intron (NR_049763, intron 1 of 49)	CpG	593	NR_049763	23019	Hs.460923	NM_016284	ENSG00000125107	CNOT1	AD-005|CDC39|NOT1|NOT1H	CCR4-NOT transcription complex subunit 1	protein-coding
chr11	6623842	6626804	+	promoter-TSS (NM_015324)	promoter-TSS (NM_015324)	283	NM_001014795	3611	Hs.706355	NM_004517	ENSG00000166333	ILK	HEL-S-28|ILK-1|ILK-2|P59|p59ILK	integrin linked kinase	protein-coding
chr4	88139816	88142776	+	5' UTR (NM_001292003, exon 1 of 10)	5' UTR (NM_001292003, exon 1 of 10)	124	NM_001292003	57563	Hs.106601	NM_020803	ENSG00000145332	KLHL8	-	kelch like family member 8	protein-coding
chr19	13048310	13051269	+	intron (NM_004343, intron 1 of 8)	CpG	375	NM_004343	811	Hs.515162	NM_004343	ENSG00000179218	CALR	CRT|HEL-S-99n|RO|SSA|cC1qR	calreticulin	protein-coding
chr9	108209665	108212620	+	intron (NM_031919, intron 1 of 3)	intron (NM_031919, intron 1 of 3)	827	NM_001287192	83856	Hs.136901	NM_031919	ENSG00000106701	FSD1L	CCDC10|CSDUFD1|FSD1CL|FSD1NL|MIR1	fibronectin type III and SPRY domain containing 1 like	protein-coding
chr5	43555156	43558109	+	intron (NM_183323, intron 1 of 10)	CpG	563	NM_006451	10605	Hs.482038	NM_006451	ENSG00000172239	PAIP1	-	poly(A) binding protein interacting protein 1	protein-coding
chr17	42578602	42581553	+	intron (NM_001002909, intron 1 of 7)	intron (NM_001002909, intron 1 of 7)	893	NM_001304941	23131	Hs.463129	NM_001002909	ENSG00000186566	GPATCH8	GPATC8|KIAA0553	G-patch domain containing 8	protein-coding
chr11	9405724	9408673	+	intron (NM_006391, intron 1 of 24)	MIRb|SINE|MIR	1029	NM_006391	10527	Hs.744911	NM_006391	ENSG00000205339	IPO7	Imp7|RANBP7	importin 7	protein-coding
chr20	34540641	34543590	+	exon (NM_016558, exon 3 of 3)	exon (NM_016558, exon 3 of 3)	433	NM_033630	51282	Hs.584909	NM_016558	ENSG00000171222	SCAND1	RAZ1|SDP1	SCAN domain containing 1	protein-coding
chr2	170654917	170657863	+	intron (NM_001294145, intron 1 of 11)	intron (NM_001294145, intron 1 of 11)	852	NM_001294145	6741	Hs.632535	NM_003142	ENSG00000138385	SSB	LARP3|La|La/SSB	small RNA binding exonuclease protection factor La	protein-coding
chr8	42751021	42753965	+	promoter-TSS (NM_001160224)	intron (NM_032410, intron 1 of 21)	460	NM_032410	84376	Hs.162852	NM_032410	ENSG00000168172	HOOK3	HK3	hook microtubule tethering protein 3	protein-coding
chr1	97186728	97189672	+	promoter-TSS (NR_125356)	promoter-TSS (NR_125356)	6	NR_125356	58155	Hs.596061	NM_021190	ENSG00000117569	PTBP2	PTBLP|brPTB|nPTB	polypyrimidine tract binding protein 2	protein-coding
chr10	112326436	112329380	+	intron (NM_005445, intron 1 of 28)	intron (NM_005445, intron 1 of 28)	459	NM_005445	9126	Hs.24485	NM_005445	ENSG00000108055	SMC3	BAM|BMH|CDLS3|CSPG6|HCAP|SMC3L1	structural maintenance of chromosomes 3	protein-coding
chr1	249166144	249169087	+	Intergenic	CpG	-14300	NM_017865	55657	Hs.377705	NM_017865	ENSG00000171163	ZNF692	AREBP|Zfp692	zinc finger protein 692	protein-coding
chr12	95866825	95869767	+	intron (NM_001330246, intron 1 of 10)	intron (NM_001330246, intron 1 of 10)	474	NM_001330246	10988	Hs.444986	NM_006838	ENSG00000111142	METAP2	MAP2|MNPEP|p67eIF2	methionyl aminopeptidase 2	protein-coding
chr1	92763132	92766073	+	promoter-TSS (NM_001319683)	promoter-TSS (NM_001319683)	-36	NM_001319683	11146	Hs.49105	NM_007070	ENSG00000174842	GLMN	FAP|FAP48|FAP68|FKBPAP|GLML|GVM|VMGLOM	glomulin, FKBP associated protein	protein-coding
chr17	71305707	71308648	+	intron (NM_012121, intron 1 of 1)	CpG	966	NM_012121	23580	Hs.3903	NM_012121	ENSG00000179604	CDC42EP4	BORG4|CEP4|KAIA1777	CDC42 effector protein 4	protein-coding
chr18	48404598	48407538	+	intron (NM_002396, intron 1 of 15)	intron (NM_002396, intron 1 of 15)	636	NM_002396	4200	Hs.233119	NM_002396	ENSG00000082212	ME2	ODS1	malic enzyme 2	protein-coding
chr9	26890622	26893561	+	intron (NM_024828, intron 1 of 5)	intron (NM_024828, intron 1 of 5)	735	NM_024828	79886	Hs.178357	NM_024828	ENSG00000120159	CAAP1	C9orf82|CAAP	caspase activity and apoptosis inhibitor 1	protein-coding
chr3	38494514	38497453	+	intron (NM_001106, intron 1 of 10)	CpG	193	NM_001106	93	Hs.174273	NM_001106	ENSG00000114739	ACVR2B	ACTRIIB|ActR-IIB|HTX4	activin A receptor type 2B	protein-coding
chr2	197455886	197458824	+	promoter-TSS (NM_020760)	promoter-TSS (NM_020760)	-20	NM_020760	57520	Hs.633212	NM_020760	ENSG00000138411	HECW2	NDHSAL|NEDL2	HECT, C2 and WW domain containing E3 ubiquitin protein ligase 2	protein-coding
chr9	5628112	5631049	+	intron (NM_020829, intron 1 of 25)	CpG	461	NM_001206557	57589	Hs.211520	NM_020829	ENSG00000107036	RIC1	CIP150|KIAA1432|bA207C16.1	RIC1 homolog, RAB6A GEF complex partner 1	protein-coding
chr11	14519521	14522458	+	intron (NM_001144062, intron 1 of 21)	intron (NM_001144062, intron 1 of 21)	415	NM_016451	1315	Hs.339278	NM_016451	ENSG00000129083	COPB1	COPB	coatomer protein complex subunit beta 1	protein-coding
chr15	49336356	49339292	+	intron (NM_001193489, intron 1 of 17)	intron (NM_001193489, intron 1 of 17)	936	NM_001193489	9728	Hs.9997	NM_014701	ENSG00000138593	SECISBP2L	SBP2L|SLAN	SECIS binding protein 2 like	protein-coding
chr1	98384660	98387596	+	intron (NM_001160301, intron 1 of 5)	intron (NM_001160301, intron 1 of 5)	487	NM_000110	1806	Hs.335034	NM_000110	ENSG00000188641	DPYD	DHP|DHPDHASE|DPD	dihydropyrimidine dehydrogenase	protein-coding
chr7	2670822	2673756	+	intron (NM_025250, intron 1 of 13)	intron (NM_025250, intron 1 of 13)	686	NM_025250	80727	Hs.440899	NM_025250	ENSG00000136295	TTYH3	-	tweety family member 3	protein-coding
chr3	142442051	142444979	+	exon (NM_001251845, exon 1 of 13)	exon (NM_001251845, exon 1 of 13)	249	NM_003304	7220	Hs.250687	NM_003304	ENSG00000144935	TRPC1	HTRP-1|TRP1	transient receptor potential cation channel subfamily C member 1	protein-coding
chr4	100008905	100011831	+	promoter-TSS (NM_000671)	promoter-TSS (NM_000671)	360	NR_037884	100507053	Hs.635084	NR_037884	ENSG00000246090	LOC100507053	-	uncharacterized LOC100507053	ncRNA
chr3	56714335	56717259	+	intron (NM_001112736, intron 1 of 23)	intron (NM_001112736, intron 1 of 23)	1338	NM_001112736	23272	Hs.116877	NM_015224	ENSG00000163946	TASOR	C3orf63|FAM208A|RAP140|TASOR1|se89-1	transcription activation suppressor	protein-coding
chr4	113151529	113154453	+	promoter-TSS (NM_018569)	promoter-TSS (NM_018569)	96	NM_018569	55435	Hs.435991	NM_018569	ENSG00000138660	AP1AR	2C18|C4orf16|GBAR|PRO0971|gamma-BAR	adaptor related protein complex 1 associated regulatory protein	protein-coding
chr15	69452135	69455057	+	intron (NM_001324091, intron 1 of 4)	CpG	660	NM_001324093	26035	Hs.183006	NM_015554	ENSG00000138604	GLCE	HSEPI	glucuronic acid epimerase	protein-coding
chr4	57843372	57846292	+	promoter-TSS (NM_000938)	promoter-TSS (NM_000938)	26	NM_001303269	5431	Hs.602757	NM_000938	ENSG00000047315	POLR2B	POL2RB|RPB2|hRPB140	RNA polymerase II subunit B	protein-coding
chr17	4869791	4872711	+	promoter-TSS (NM_004890)	promoter-TSS (NM_004890)	-119	NM_004890	9552	Hs.90436	NM_004890	ENSG00000091640	SPAG7	ACRP|FSA-1	sperm associated antigen 7	protein-coding
chr21	18883786	18886706	+	promoter-TSS (NM_001207064)	promoter-TSS (NM_001207064)	22	NM_001207066	1525	Hs.627078	NM_001338	ENSG00000154639	CXADR	CAR|CAR4/6|HCAR	CXADR Ig-like cell adhesion molecule	protein-coding
chr1	153938680	153941600	+	promoter-TSS (NR_045658)	promoter-TSS (NR_045658)	68	NM_014437	27173	Hs.7854	NM_014437	ENSG00000143570	SLC39A1	ZIP1|ZIRTL	solute carrier family 39 member 1	protein-coding
chr2	210525922	210528841	+	intron (NM_001039538, intron 5 of 14)	AT_rich|Low_complexity|Low_complexity	82978	NM_002374	4133	Hs.368281	NM_002374	ENSG00000078018	MAP2	MAP-2|MAP2A|MAP2B|MAP2C	microtubule associated protein 2	protein-coding
chr3	196157296	196160215	+	intron (NR_046745, intron 1 of 1)	CpG	499	NR_046745	100874034	Hs.617990	NR_046745		UBXN7-AS1	-	UBXN7 antisense RNA 1	ncRNA
chr3	186647865	186650783	+	intron (NM_173217, intron 1 of 6)	intron (NM_173217, intron 1 of 6)	1009	NM_173216	6480	Hs.207459	NM_003032	ENSG00000073849	ST6GAL1	SIAT1|ST6GalI|ST6N	ST6 beta-galactoside alpha-2,6-sialyltransferase 1	protein-coding
chr12	56434948	56437865	+	intron (NM_001029, intron 2 of 3)	CpG-5467	720	NM_001029	6231	Hs.447562	NM_001029	ENSG00000197728	RPS26	DBA10|S26|eS26	ribosomal protein S26	protein-coding
chr6	52147984	52150900	+	exon (NM_002388, exon 1 of 17)	exon (NM_002388, exon 1 of 17)	237	NM_002388	4172	Hs.179565	NM_002388	ENSG00000112118	MCM3	HCC5|P1-MCM3|P1.h|RLFB	minichromosome maintenance complex component 3	protein-coding
chr11	114270046	114272962	+	promoter-TSS (NM_019021)	promoter-TSS (NM_019021)	-232	NM_019021	54494	Hs.715083	NM_019021	ENSG00000180425	C11orf71	URLC7	chromosome 11 open reading frame 71	protein-coding
chr9	111695111	111698027	+	promoter-TSS (NM_017832)	promoter-TSS (NM_017832)	43	NM_001318360	8518	Hs.494738	NM_003640	ENSG00000070061	ELP1	DYS|FD|IKAP|IKBKAP|IKI3|TOT1	elongator complex protein 1	protein-coding
chr5	112849026	112851941	+	intron (NM_022828, intron 1 of 29)	intron (NM_022828, intron 1 of 29)	1124	NM_022828	64848	Hs.231942	NM_022828	ENSG00000047188	YTHDC2	CAHL|hYTHDC2	YTH domain containing 2	protein-coding
chr3	180629582	180632496	+	intron (NM_001013438, intron 1 of 15)	intron (NM_001013438, intron 1 of 15)	805	NM_001013438	8087	Hs.478407	NM_005087	ENSG00000114416	FXR1	FXR1P	FMR1 autosomal homolog 1	protein-coding
chr3	40350732	40353644	+	promoter-TSS (NR_033965)	promoter-TSS (NR_033965)	-999	NR_033965	440952	Hs.660388	NR_033965	ENSG00000280739	EIF1B-AS1	-	EIF1B antisense RNA 1	ncRNA
chr9	128001598	128004509	+	exon (NM_005347, exon 2 of 8)	exon (NM_005347, exon 2 of 8)	613	NM_005347	3309	Hs.743241	NM_005347	ENSG00000044574	HSPA5	BIP|GRP78|HEL-S-89n|MIF2	heat shock protein family A (Hsp70) member 5	protein-coding
chr1	246728258	246731169	+	promoter-TSS (NM_022366)	promoter-TSS (NM_022366)	74	NM_001139459	163882	Hs.368353	NM_152609	ENSG00000162852	CNST	C1orf71|PPP1R64	consortin, connexin sorting protein	protein-coding
chr17	80054858	80057769	+	promoter-TSS (NM_004104)	promoter-TSS (NM_004104)	-207	NM_004104	2194	Hs.83190	NM_004104	ENSG00000169710	FASN	FAS|OA-519|SDR27X1	fatty acid synthase	protein-coding
chr13	50364867	50367777	+	intron (NM_002267, intron 1 of 16)	CpG	735	NM_002267	3839	Hs.527919	NM_002267	ENSG00000102753	KPNA3	IPOA4|SRP1|SRP1gamma|SRP4|hSRP1	karyopherin subunit alpha 3	protein-coding
chr10	91460156	91463065	+	intron (NM_016195, intron 1 of 32)	CpG	263	NM_001284259	9585	Hs.240	NM_016195	ENSG00000138182	KIF20B	CT90|KRMP1|MPHOSPH1|MPP-1|MPP1	kinesin family member 20B	protein-coding
chr1	52606713	52609621	+	intron (NM_007324, intron 1 of 17)	CpG	401	NM_007324	9372	Hs.532345	NM_004799	ENSG00000157077	ZFYVE9	MADHIP|NSP|PPP1R173|SARA|SMADIP	zinc finger FYVE-type containing 9	protein-coding
chr6	31631300	31634205	+	promoter-TSS (NM_001320)	promoter-TSS (NM_001320)	427	NM_033177	7918	Hs.247478	NM_033177	ENSG00000204438	GPANK1	ANKRD59|BAT4|D6S54E|G5|GPATCH10	G-patch domain and ankyrin repeats 1	protein-coding
chr12	77156524	77159427	+	5' UTR (NM_015336, exon 1 of 17)	5' UTR (NM_015336, exon 1 of 17)	121	NM_015336	23390	Hs.4014	NM_015336	ENSG00000186908	ZDHHC17	DHHC-17|HIP14|HIP3|HSPC294|HYPH	zinc finger DHHC-type containing 17	protein-coding
chr4	79858662	79861564	+	intron (NM_001040202, intron 1 of 5)	intron (NM_001040202, intron 1 of 5)	469	NM_001040202	152559	Hs.657312	NM_177453	ENSG00000163291	PAQR3	RKTG	progestin and adipoQ receptor family member 3	protein-coding
chr14	35590215	35593117	+	promoter-TSS (NM_001256680)	promoter-TSS (NM_001256680)	82	NM_001305155	55012	Hs.530712	NM_017917	ENSG00000092020	PPP2R3C	C14orf10|G4-1|G5pr|GDRM|SPGF36	protein phosphatase 2 regulatory subunit B''gamma	protein-coding
chr6	159238156	159241058	+	promoter-TSS (NM_003379)	promoter-TSS (NM_003379)	-267	NM_003379	7430	Hs.487027	NM_003379	ENSG00000092820	EZR	CVIL|CVL|HEL-S-105|VIL2	ezrin	protein-coding
chr2	75060829	75063728	+	intron (NM_000189, intron 1 of 17)	CpG	2496	NM_000189	3099	Hs.406266	NM_000189	ENSG00000159399	HK2	HKII|HXK2	hexokinase 2	protein-coding
chr17	57182557	57185455	+	5' UTR (NM_015294, exon 1 of 24)	5' UTR (NM_015294, exon 1 of 24)	276	NM_015294	4591	Hs.579079	NM_015294	ENSG00000108395	TRIM37	MUL|POB1|TEF3	tripartite motif containing 37	protein-coding
chr8	82596079	82598977	+	intron (NM_005536, intron 1 of 8)	(TA)n|Simple_repeat|Simple_repeat	1061	NM_001144878	3612	Hs.656694	NM_005536	ENSG00000133731	IMPA1	IMP|IMPA|MRT59	inositol monophosphatase 1	protein-coding
chr10	112255923	112258820	+	promoter-TSS (NM_004419)	promoter-TSS (NM_004419)	-254	NM_004419	1847	Hs.2128	NM_004419	ENSG00000138166	DUSP5	DUSP|HVH3	dual specificity phosphatase 5	protein-coding
chr18	33645154	33648051	+	intron (NM_001303412, intron 1 of 8)	MIR3|SINE|MIR	955	NM_001303411	55197	Hs.464912	NM_018170	ENSG00000141425	RPRD1A	HsT3101|P15RS	regulation of nuclear pre-mRNA domain containing 1A	protein-coding
chr17	15901499	15904395	+	promoter-TSS (NM_001042698)	promoter-TSS (NM_001042698)	59	NM_001042697	125150	Hs.593985	NM_001042697	ENSG00000214941	ZSWIM7	SWS1	zinc finger SWIM-type containing 7	protein-coding
chr2	85997927	86000823	+	intron (NM_032827, intron 2 of 2)	intron (NM_032827, intron 2 of 2)	11425	NR_106719	102466516		NR_106719	ENSG00000278783	MIR6071	hsa-mir-6071	microRNA 6071	ncRNA
chr11	118964054	118966946	+	3' UTR (NM_002105, exon 1 of 1)	3' UTR (NM_002105, exon 1 of 1)	677	NM_002105	3014	Hs.477879	NM_002105	ENSG00000188486	H2AFX	H2A.X|H2A/X|H2AX	H2A histone family member X	protein-coding
chr1	154192011	154194902	+	promoter-TSS (NM_138740)	promoter-TSS (NM_138740)	131	NM_001287816	9898	Hs.490551	NM_014847	ENSG00000143569	UBAP2L	NICE-4|NICE4	ubiquitin associated protein 2 like	protein-coding
chr12	49074654	49077545	+	promoter-TSS (NM_017822)	promoter-TSS (NM_017822)	-64	NM_017822	54934	Hs.505412	NM_017822	ENSG00000139620	KANSL2	C12orf41|NSL2	KAT8 regulatory NSL complex subunit 2	protein-coding
chr14	50696797	50699688	+	5' UTR (NM_006939, exon 1 of 23)	5' UTR (NM_006939, exon 1 of 23)	169	NM_006939	6655	Hs.291533	NM_006939	ENSG00000100485	SOS2	NS9|SOS-2	SOS Ras/Rho guanine nucleotide exchange factor 2	protein-coding
chr17	73780402	73783292	+	intron (NM_001080419, intron 1 of 15)	intron (NM_001080419, intron 1 of 15)	927	NM_001080419	85451	Hs.584768	NM_001080419	ENSG00000132478	UNK	UNKEMPT|ZC3H5|ZC3HDC5	unk zinc finger	protein-coding
chr17	47268816	47271706	+	Intergenic	CpG	16482	NM_031498	2793	Hs.181781	NM_031498	ENSG00000167083	GNGT2	G-GAMMA-8|G-GAMMA-C|GNG8|GNG9|GNGT8	G protein subunit gamma transducin 2	protein-coding
chr12	6796372	6799261	+	intron (NM_001135734, intron 1 of 10)	intron (NM_001135734, intron 1 of 10)	725	NM_133476	171017	Hs.103315	NM_133476	ENSG00000126746	ZNF384	CAGH1|CAGH1A|CIZ|ERDA2|NMP4|NP|TNRC1	zinc finger protein 384	protein-coding
chr5	78279659	78282548	+	5' UTR (NM_000046, exon 1 of 8)	5' UTR (NM_000046, exon 1 of 8)	663	NM_198709	411	Hs.149103	NM_000046	ENSG00000113273	ARSB	ASB|G4S|MPS6	arylsulfatase B	protein-coding
chr6	137111995	137114882	+	5' UTR (NM_005923, exon 1 of 30)	5' UTR (NM_005923, exon 1 of 30)	218	NM_005923	4217	Hs.186486	NM_005923	ENSG00000197442	MAP3K5	ASK1|MAPKKK5|MEKK5	mitogen-activated protein kinase kinase kinase 5	protein-coding
chr2	153191139	153194025	+	intron (NM_052905, intron 1 of 25)	CpG	831	NM_052905	114793	Hs.654630	NM_052905	ENSG00000157827	FMNL2	FHOD2	formin like 2	protein-coding
chr22	43009939	43012820	+	promoter-TSS (NM_001278657)	promoter-TSS (NM_001278657)	128	NR_029422	267010	Hs.574857	NR_029422	ENSG00000276027	RNU12	RNU12-1|RNU12L|RNU12P|dJ222E13.7	RNA, U12 small nuclear	snRNA
chr4	119755269	119758150	+	intron (NM_014822, intron 1 of 22)	intron (NM_014822, intron 1 of 22)	642	NM_001318066	9871	Hs.189641	NM_014822	ENSG00000150961	SEC24D	CLCRP2	SEC24 homolog D, COPII coat complex component	protein-coding
chr1	197168620	197171498	+	promoter-TSS (NR_135153)	promoter-TSS (NR_135153)	-387	NR_135153	360023	Hs.529439	NM_194314	ENSG00000177888	ZBTB41	FRBZ1|ZNF924	zinc finger and BTB domain containing 41	protein-coding
chr15	66082685	66085562	+	intron (NM_005848, intron 1 of 31)	CpG	508	NM_001144823	10260	Hs.654567	NM_005848	ENSG00000174485	DENND4A	IRLB|MYCPBP	DENN domain containing 4A	protein-coding
chr4	77132640	77135516	+	intron (NM_005506, intron 1 of 11)	intron (NM_005506, intron 1 of 11)	974	NM_001204255	950	Hs.349656	NM_005506	ENSG00000138760	SCARB2	AMRF|CD36L2|EPM4|HLGP85|LGP85|LIMP-2|LIMPII|SR-BII	scavenger receptor class B member 2	protein-coding
chr2	198379411	198382286	+	promoter-TSS (NM_001100819)	promoter-TSS (NM_001100819)	81	NM_015387	25843	Hs.633165	NM_015387	ENSG00000115540	MOB4	2C4D|CGI-95|MOB1|MOB3|MOBKL3|PHOCN|PREI3	MOB family member 4, phocein	protein-coding
chr20	3386719	3389593	+	exon (NM_001009984, exon 1 of 37)	exon (NM_001009984, exon 1 of 37)	153	NM_001009984	25943	Hs.516853	NM_001009984	ENSG00000088854	C20orf194	-	chromosome 20 open reading frame 194	protein-coding
chr6	126110686	126113560	+	5' UTR (NM_001199621, exon 1 of 15)	5' UTR (NM_001199621, exon 1 of 15)	214	NM_001199621	135112	Hs.171426	NM_181782	ENSG00000111912	NCOA7	ERAP140|ESNA1|NCOA7-AS|Nbla00052|Nbla10993|TLDC4|dJ187J11.3	nuclear receptor coactivator 7	protein-coding
chr1	231003071	231005943	+	promoter-TSS (NM_032800)	promoter-TSS (NM_032800)	-205	NM_032800	84886	Hs.520494	NM_032800	ENSG00000119280	C1orf198	-	chromosome 1 open reading frame 198	protein-coding
chr6	26020329	26023201	+	promoter-TSS (NM_003538)	promoter-TSS (NM_003538)	-142	NM_003538	8359	Hs.248178	NM_003538	ENSG00000278637	HIST1H4A	H4FA	histone cluster 1 H4 family member a	protein-coding
chr16	28833457	28836329	+	intron (NM_001308230, intron 1 of 22)	CpG	524	NM_148415	11273	Hs.460499	NM_007245	ENSG00000168488	ATXN2L	A2D|A2LG|A2LP|A2RP	ataxin 2 like	protein-coding
chr1	8760493	8763360	+	intron (NM_001042681, intron 1 of 22)	intron (NM_001042681, intron 1 of 22)	115773	NM_012102	473	Hs.463041	NM_012102	ENSG00000142599	RERE	ARG|ARP|ATN1L|DNB1|NEDBEH	arginine-glutamic acid dipeptide repeats	protein-coding
chr22	31741145	31744011	+	promoter-TSS (NM_032050)	promoter-TSS (NM_032050)	-167	NR_120386	54944	Hs.648259	NM_017834		LINC01521	-	long intergenic non-protein coding RNA 1521	ncRNA
chr3	177074861	177077725	+	Intergenic	Intergenic	64063	NR_047465	100820709	Hs.518409	NR_047465	ENSG00000203645	LINC00501	-	long intergenic non-protein coding RNA 501	ncRNA
chr4	41936681	41939545	+	intron (NM_018126, intron 1 of 6)	intron (NM_018126, intron 1 of 6)	976	NM_018126	55161	Hs.31082	NM_018126	ENSG00000109133	TMEM33	1600019D15Rik|Pom33|SHINC-3|SHINC3	transmembrane protein 33	protein-coding
chr17	8150392	8153255	+	promoter-TSS (NR_046431)	promoter-TSS (NR_046431)	-410	NR_046431	80169	Hs.156055	NM_025099	ENSG00000178971	CTC1	AAF-132|AAF132|C17orf68|CRMCC|tmp494178	CST telomere replication complex component 1	protein-coding
chr19	46194198	46197060	+	promoter-TSS (NM_001163377)	promoter-TSS (NM_001163377)	-55	NM_004597	6633	Hs.515472	NM_004597	ENSG00000125743	SNRPD2	SMD2|SNRPD1|Sm-D2	small nuclear ribonucleoprotein D2 polypeptide	protein-coding
chrX	100645389	100648249	+	exon (NM_001199972, exon 3 of 3)	exon (NM_001199972, exon 3 of 3)	941	NM_021029	6173	Hs.432485	NM_021029	ENSG00000241343	RPL36A	L36A|L44L|MIG6|RPL44	ribosomal protein L36a	protein-coding
chr10	75757154	75760010	+	intron (NM_014000, intron 1 of 21)	intron (NM_014000, intron 1 of 21)	710	NM_003373	7414	Hs.643896	NM_003373	ENSG00000035403	VCL	CMD1W|CMH15|HEL114|MV|MVCL	vinculin	protein-coding
chr19	38493423	38496275	+	intron (NM_015073, intron 1 of 21)	MIR|SINE|MIR	96988	NM_015073	23094	Hs.655502	NM_015073	ENSG00000105738	SIPA1L3	CTRCT45|SPAL3|SPAR3	signal induced proliferation associated 1 like 3	protein-coding
chr14	53617674	53620526	+	promoter-TSS (NR_110062)	promoter-TSS (NR_110062)	946	NM_030637	80821	Hs.125525	NM_030637	ENSG00000100523	DDHD1	PA-PLA1|PAPLA1|SPG28	DDHD domain containing 1	protein-coding
chr12	69139287	69142139	+	intron (NM_018656, intron 1 of 4)	intron (NM_018656, intron 1 of 4)	777	NM_018656	55508	Hs.506011	NM_018656	ENSG00000175782	SLC35E3	BLOV1	solute carrier family 35 member E3	protein-coding
chr16	70321377	70324229	+	promoter-TSS (NM_001257174)	promoter-TSS (NM_001257174)	609	NM_001605	16	Hs.315137	NM_001605	ENSG00000090861	AARS	CMT2N|EIEE29	alanyl-tRNA synthetase	protein-coding
chr4	73933735	73936585	+	exon (NM_173827, exon 1 of 6)	exon (NM_173827, exon 1 of 6)	316	NM_001297733	285521	Hs.356697	NM_173827	ENSG00000163626	COX18	COX18HS	cytochrome c oxidase assembly factor COX18	protein-coding
chr17	49229941	49232791	+	intron (NM_001018136, intron 1 of 7)	L2b|LINE|L2	446	NM_000269	4830	Hs.463456	NM_000269	ENSG00000239672	NME1	AWD|GAAD|NB|NBS|NDKA|NDPK-A|NDPKA|NM23|NM23-H1	NME/NM23 nucleoside diphosphate kinase 1	protein-coding
chr12	50793945	50796795	+	intron (NM_199188, intron 1 of 15)	intron (NM_199188, intron 1 of 15)	778	NM_001170804	113251	Hs.26613	NM_052879	ENSG00000161813	LARP4	PP13296	La ribonucleoprotein domain family member 4	protein-coding
chr1	23694149	23696993	+	promoter-TSS (NR_033691)	promoter-TSS (NR_033691)	107	NR_033690	148898	Hs.61884	NM_138479	ENSG00000249087	ZNF436-AS1	C1orf213	ZNF436 antisense RNA 1	ncRNA
chr2	190626076	190628920	+	promoter-TSS (NR_102429)	promoter-TSS (NR_102429)	-8	NR_102429	101409258	Hs.738558	NR_102429		OSGEPL1-AS1	-	OSGEPL1 antisense RNA 1	ncRNA
chr19	18388780	18391622	+	TTS (NM_001286968)	TTS (NM_001286968)	2265	NM_005354	3727	Hs.2780	NM_005354	ENSG00000130522	JUND	AP-1	JunD proto-oncogene, AP-1 transcription factor subunit	protein-coding
chr10	104261424	104264265	+	promoter-TSS (NM_005736)	promoter-TSS (NM_005736)	-332	NM_005736	10121	Hs.153961	NM_005736	ENSG00000138107	ACTR1A	ARP1|Arp1A|CTRN1	actin related protein 1A	protein-coding
chr18	61032845	61035685	+	exon (NM_002035, exon 1 of 10)	exon (NM_002035, exon 1 of 10)	241	NM_002035	2531	Hs.74050	NM_002035	ENSG00000119537	KDSR	DHSR|EKVP4|FVT1|SDR35C1	3-ketodihydrosphingosine reductase	protein-coding
chr15	75930874	75933712	+	exon (NM_018285, exon 1 of 1)	exon (NM_018285, exon 1 of 1)	371	NM_018285	55272	Hs.513043	NM_018285	ENSG00000177971	IMP3	BRMS2|C15orf12|MRPS4	IMP U3 small nucleolar ribonucleoprotein 3	protein-coding
chr2	86421207	86424045	+	5' UTR (NM_001100169, exon 1 of 15)	5' UTR (NM_001100169, exon 1 of 15)	267	NM_001100169	10989	Hs.148559	NM_006839	ENSG00000132305	IMMT	HMP|MICOS60|MINOS2|Mic60|P87|P87/89|P89|PIG4|PIG52	inner membrane mitochondrial protein	protein-coding
chr5	31530525	31533363	+	promoter-TSS (NM_018356)	promoter-TSS (NM_018356)	338	NM_013235	29102	Hs.97997	NM_013235	ENSG00000113360	DROSHA	ETOHI2|HSA242976|RANSE3L|RN3|RNASE3L|RNASEN	drosha ribonuclease III	protein-coding
chr1	180989742	180992579	+	intron (NM_005819, intron 1 of 7)	intron (NM_005819, intron 1 of 7)	1097	NM_001286210	10228	Hs.518417	NM_005819	ENSG00000135823	STX6	-	syntaxin 6	protein-coding
chr11	95521616	95524453	+	promoter-TSS (NM_001243776)	promoter-TSS (NM_001243776)	-79	NM_001330357	143684	Hs.288304	NM_144664	ENSG00000077458	FAM76B	-	family with sequence similarity 76 member B	protein-coding
chr1	235290141	235292978	+	promoter-TSS (NR_002956)	promoter-TSS (NR_002956)	-307	NR_002956	677802	Hs.744743	NR_002956	ENSG00000207181	SNORA14B	ACA14b	small nucleolar RNA, H/ACA box 14B	snoRNA
chr17	61817972	61820808	+	promoter-TSS (NM_001165969)	promoter-TSS (NM_001165969)	-60	NM_001003788	92335	Hs.514402	NM_153335	ENSG00000266173	STRADA	LYK5|NY-BR-96|PMSE|STRAD|STRAD alpha|Stlk	STE20 related adaptor alpha	protein-coding
chr1	31768238	31771074	+	promoter-TSS (NM_004814)	promoter-TSS (NM_004814)	-12	NM_004814	9410	Hs.33962	NM_004814	ENSG00000060688	SNRNP40	40K|HPRP8BP|PRP8BP|PRPF8BP|SPF38|WDR57	small nuclear ribonucleoprotein U5 subunit 40	protein-coding
chr1	167690012	167692846	+	exon (NM_024569, exon 1 of 5)	exon (NM_024569, exon 1 of 5)	242	NM_024569	9019	Hs.493919	NM_003953	ENSG00000197965	MPZL1	MPZL1b|PZR|PZR1b|PZRa|PZRb	myelin protein zero like 1	protein-coding
chr16	30405405	30408239	+	promoter-TSS (NM_152652)	promoter-TSS (NM_152652)	82	NM_152652	197407	Hs.513501	NM_152652	ENSG00000180035	ZNF48	ZNF553	zinc finger protein 48	protein-coding
chr14	67825600	67828433	+	promoter-TSS (NM_015994)	promoter-TSS (NM_015994)	-18	NM_004094	1965	Hs.151777	NM_004094	ENSG00000134001	EIF2S1	EIF-2|EIF-2A|EIF-2alpha|EIF2|EIF2A	eukaryotic translation initiation factor 2 subunit alpha	protein-coding
chr8	67024515	67027348	+	Intergenic	CpG	-13347	NM_184085	84675	Hs.85524	NM_033058	ENSG00000147573	TRIM55	MURF-2|RNF29|muRF2	tripartite motif containing 55	protein-coding
chr9	95054249	95057082	+	promoter-TSS (NR_037424)	promoter-TSS (NR_037424)	373	NM_002161	3376	Hs.445403	NM_002161	ENSG00000196305	IARS	GRIDHH|IARS1|ILERS|ILRS|IRS|PRO0785	isoleucyl-tRNA synthetase	protein-coding
chr10	70359209	70362040	+	intron (NM_030625, intron 2 of 11)	intron (NM_030625, intron 2 of 11)	40507	NM_030625	80312	Hs.258855	NM_030625	ENSG00000138336	TET1	CXXC6|LCX|bA119F7.1	tet methylcytosine dioxygenase 1	protein-coding
chr2	61243515	61246343	+	promoter-TSS (NM_001322124)	promoter-TSS (NM_001322124)	117	NM_002618	5194	Hs.161377	NM_002618	ENSG00000162928	PEX13	NALD|PBD11A|PBD11B|ZWS	peroxisomal biogenesis factor 13	protein-coding
chr10	102756585	102759413	+	promoter-TSS (NM_001318099)	promoter-TSS (NM_001318099)	-107	NM_001318099	84445	Hs.523221	NM_032429	ENSG00000107816	LZTS2	LAPSER1	leucine zipper tumor suppressor 2	protein-coding
chr1	115051711	115054538	+	intron (NM_033020, intron 1 of 18)	CpG	657	NM_015906	51592	Hs.26837	NM_015906	ENSG00000197323	TRIM33	ECTO|PTC7|RFG7|TF1G|TIF1G|TIF1GAMMA|TIFGAMMA	tripartite motif containing 33	protein-coding
chr2	208488439	208491265	+	promoter-TSS (NM_001330136)	promoter-TSS (NM_001330136)	-140	NM_001330137	151194	Hs.664764	NM_145280	ENSG00000144401	METTL21A	FAM119A|HCA557b|HSPA-KMT	methyltransferase like 21A	protein-coding
chr14	95621873	95624699	+	promoter-TSS (NR_015415)	promoter-TSS (NR_015415)	473	NM_177438	23405	Hs.87889	NM_030621	ENSG00000100697	DICER1	DCR1|Dicer|Dicer1e|GLOW|HERNA|K12H4.8-LIKE|MNG1|RMSE2	dicer 1, ribonuclease III	protein-coding
chrX	100661377	100664203	+	promoter-TSS (NM_019597)	promoter-TSS (NM_019597)	211	NM_000169	2717	Hs.69089	NM_000169	ENSG00000102393	GLA	GALA	galactosidase alpha	protein-coding
chr10	38144630	38147456	+	5' UTR (NM_001267606, exon 1 of 5)	5' UTR (NM_001267606, exon 1 of 5)	521	NM_021045	57209	Hs.528423	NM_021045	ENSG00000198105	ZNF248	bA162G10.3	zinc finger protein 248	protein-coding
chr1	89988900	89991724	+	promoter-TSS (NM_001134476)	promoter-TSS (NM_001134476)	-85	NM_001134476	23507	Hs.482017	NM_015350	ENSG00000197147	LRRC8B	TA-LRRP|TALRRP	leucine rich repeat containing 8 VRAC subunit B	protein-coding
chr1	70686377	70689200	+	intron (NM_004768, intron 2 of 12)	intron (NM_004768, intron 2 of 12)	16423	NM_004768	9295	Hs.479693	NM_004768	ENSG00000116754	SRSF11	NET2|SFRS11|dJ677H15.2|p54	serine and arginine rich splicing factor 11	protein-coding
chr10	70659739	70662562	+	exon (NM_024045, exon 1 of 15)	exon (NM_024045, exon 1 of 15)	116	NM_024045	79009	Hs.522984	NM_024045	ENSG00000107625	DDX50	GU2|GUB|RH-II/GuB|mcdrh	DExD-box helicase 50	protein-coding
chr3	197023418	197026241	+	promoter-TSS (NR_038289)	promoter-TSS (NR_038289)	-289	NR_038289	100507086	Hs.636103	NR_038289	ENSG00000227375	DLG1-AS1	-	DLG1 antisense RNA 1	ncRNA
chr11	17228327	17231149	+	promoter-TSS (NM_001321378)	promoter-TSS (NM_001321378)	-195	NM_001321378	5286	Hs.175343	NM_002645	ENSG00000011405	PIK3C2A	CPK|OCSKD|PI3-K-C2(ALPHA)|PI3-K-C2A|PI3K-C2-alpha|PI3K-C2alpha	phosphatidylinositol-4-phosphate 3-kinase catalytic subunit type 2 alpha	protein-coding
chr13	99851809	99854631	+	promoter-TSS (NR_036532)	promoter-TSS (NR_036532)	57	NM_177967	337867	Hs.508545	NM_177967	ENSG00000134882	UBAC2	PHGDHL1	UBA domain containing 2	protein-coding
chr1	153893435	153896256	+	intron (NM_020699, intron 1 of 10)	CpG	606	NM_020699	57459	Hs.4779	NM_020699	ENSG00000143614	GATAD2B	MRD18|P66beta|p68	GATA zinc finger domain containing 2B	protein-coding
chr4	71587341	71590159	+	intron (NM_001037442, intron 1 of 17)	intron (NM_001037442, intron 1 of 17)	1191	NM_001037442	22902	Hs.740904	NM_014961	ENSG00000018189	RUFY3	RIPX|SINGAR1|ZFYVE30	RUN and FYVE domain containing 3	protein-coding
chr2	128458009	128460826	+	exon (NM_032740, exon 1 of 1)	exon (NM_032740, exon 1 of 1)	820	NM_032740	84826	Hs.345849	NM_032740	ENSG00000173349	SFT2D3	-	SFT2 domain containing 3	protein-coding
chr2	242625087	242627903	+	promoter-TSS (NM_001165031)	promoter-TSS (NM_001165031)	68	NM_001330161	84289	Hs.529172	NM_032329	ENSG00000168395	ING5	p28ING5	inhibitor of growth family member 5	protein-coding
chr13	48609960	48612776	+	promoter-TSS (NM_001304745)	promoter-TSS (NM_001304745)	-335	NR_136688	55270	Hs.144407	NM_018283	ENSG00000136159	NUDT15	MTH2|NUDT15D	nudix hydrolase 15	protein-coding
chr6	74362095	74364910	+	intron (NM_012434, intron 1 of 10)	CpG	235	NM_012434	26503	Hs.597422	NM_012434	ENSG00000119899	SLC17A5	AST|ISSD|NSD|SD|SIALIN|SIASD|SLD	solute carrier family 17 member 5	protein-coding
chr2	85132066	85134881	+	intron (NM_021103, intron 2 of 2)	intron (NM_021103, intron 2 of 2)	710	NM_021103	9168	Hs.446574	NM_021103	ENSG00000034510	TMSB10	MIG12|TB10	thymosin beta 10	protein-coding
chr10	94332296	94335111	+	promoter-TSS (NM_001322796)	promoter-TSS (NM_001322796)	149	NR_136399	3416	Hs.500546	NM_004969	ENSG00000119912	IDE	INSULYSIN	insulin degrading enzyme	protein-coding
chr9	37464386	37467200	+	promoter-TSS (NM_014872)	promoter-TSS (NM_014872)	-386	NM_014872	9925	Hs.161276	NM_014872	ENSG00000168795	ZBTB5	-	zinc finger and BTB domain containing 5	protein-coding
chr15	52027284	52030098	+	intron (NM_001143917, intron 1 of 2)	intron (NM_001143917, intron 1 of 2)	1629	NM_153374	256586	Hs.603629	NM_153374	ENSG00000140280	LYSMD2	-	LysM domain containing 2	protein-coding
chr14	50327789	50330600	+	Intergenic	Intergenic	-9273	NM_001301732	9147	Hs.655964	NM_004713	ENSG00000165525	NEMF	NY-CO-1|SDCCAG1	nuclear export mediator factor	protein-coding
chr15	66160900	66163709	+	intron (NM_004663, intron 1 of 4)	CpG	507	NM_004663	8766	Hs.321541	NM_004663	ENSG00000103769	RAB11A	YL8	RAB11A, member RAS oncogene family	protein-coding
chr5	132297466	132300274	+	intron (NM_014423, intron 1 of 20)	CpG	484	NM_014423	27125	Hs.519313	NM_014423	ENSG00000072364	AFF4	AF5Q31|CHOPS|MCEF	AF4/FMR2 family member 4	protein-coding
chr15	35278622	35281428	+	intron (NM_014106, intron 1 of 2)	intron (NM_014106, intron 1 of 2)	472	NM_014106	54989	Hs.744990	NM_014106	ENSG00000198146	ZNF770	PRO1914	zinc finger protein 770	protein-coding
chr1	150847092	150849896	+	intron (NM_001286035, intron 1 of 22)	intron (NM_001286035, intron 1 of 22)	750	NM_001668	405	Hs.632446	NM_001668	ENSG00000143437	ARNT	HIF-1-beta|HIF-1beta|HIF1-beta|HIF1B|HIF1BETA|TANGO|bHLHe2	aryl hydrocarbon receptor nuclear translocator	protein-coding
chr2	73612391	73615195	+	intron (NM_015120, intron 1 of 22)	intron (NM_015120, intron 1 of 22)	907	NM_015120	7840	Hs.184720	NM_015120	ENSG00000116127	ALMS1	ALSS	ALMS1 centrosome and basal body associated protein	protein-coding
chr2	204102446	204105248	+	exon (NM_177538, exon 1 of 13)	exon (NM_177538, exon 1 of 13)	683	NM_177538	57404	Hs.446065	NM_020674	ENSG00000119004	CYP20A1	CYP-M	cytochrome P450 family 20 subfamily A member 1	protein-coding
chr2	171785058	171787856	+	intron (NM_015530, intron 1 of 9)	intron (NM_015530, intron 1 of 9)	1421	NM_015530	26003	Hs.431317	NM_015530	ENSG00000115806	GORASP2	GOLPH6|GRASP55|GRS2|p59	golgi reassembly stacking protein 2	protein-coding
chr10	23383706	23386503	+	intron (NM_012228, intron 1 of 4)	intron (NM_012228, intron 1 of 4)	677	NM_012228	22921	Hs.461420	NM_012228	ENSG00000148450	MSRB2	CBS-1|CBS1|CGI-131|MSRB|PILB	methionine sulfoxide reductase B2	protein-coding
chr2	176030857	176033654	+	TTS (NR_030630)	TTS (NR_030630)	182	NR_030630	100126350		NR_030630	ENSG00000215973	MIR933	MIRN933|hsa-mir-933|mir-933	microRNA 933	ncRNA
chr6	30292297	30295093	+	promoter-TSS (NM_021253)	promoter-TSS (NM_021253)	216	NR_052012	414778	Hs.485041	NR_052012	ENSG00000270604	HCG17	HCG18|LINC00046|NCRNA00046	HLA complex group 17	ncRNA
chr13	48876636	48879430	+	promoter-TSS (NR_046414)	promoter-TSS (NR_046414)	150	NM_000321	5925	Hs.408528	NM_000321	ENSG00000139687	RB1	OSRC|PPP1R130|RB|p105-Rb|pRb|pp110	RB transcriptional corepressor 1	protein-coding
chr12	53772398	53775191	+	promoter-TSS (NM_001251825)	promoter-TSS (NM_001251825)	-185	NM_138473	6667	Hs.620754	NM_003109	ENSG00000185591	SP1	-	Sp1 transcription factor	protein-coding
chr10	121354827	121357619	+	non-coding (NR_136661, exon 1 of 11)	non-coding (NR_136661, exon 1 of 11)	318	NM_001323969	7073	Hs.501203	NM_003252	ENSG00000151923	TIAL1	TCBP|TIAR	TIA1 cytotoxic granule associated RNA binding protein like 1	protein-coding
chr9	13277517	13280309	+	intron (NM_001330637, intron 1 of 46)	CpG	650	NM_003829	8777	Hs.169378	NM_003829	ENSG00000107186	MPDZ	HYC2|MUPP1	multiple PDZ domain crumbs cell polarity complex component	protein-coding
chr19	42363106	42365897	+	promoter-TSS (NM_001321483)	promoter-TSS (NM_001321483)	-15	NM_001321483	6223	Hs.438429	NM_001022	ENSG00000105372	RPS19	DBA|DBA1|S19|eS19	ribosomal protein S19	protein-coding
chr16	31083570	31086360	+	promoter-TSS (NM_014699)	promoter-TSS (NM_014699)	-142	NM_001172668	79759	Hs.102928	NM_024706	ENSG00000167394	ZNF668	-	zinc finger protein 668	protein-coding
chr11	47867867	47870654	+	intron (NR_134636, intron 2 of 35)	intron (NR_134636, intron 2 of 35)	836	NR_134636	23279	Hs.643526	NM_015231	ENSG00000030066	NUP160	NPHS19	nucleoporin 160	protein-coding
chr10	99185863	99188650	+	promoter-TSS (NM_001317079)	promoter-TSS (NM_001317079)	-178	NM_001317079	5223	Hs.632918	NM_002629	ENSG00000171314	PGAM1	HEL-S-35|PGAM-B|PGAMA	phosphoglycerate mutase 1	protein-coding
chr15	40986508	40989295	+	promoter-TSS (NR_040058)	promoter-TSS (NR_040058)	523	NM_001164269	5888	Hs.631709	NM_002875	ENSG00000051180	RAD51	BRCC5|FANCR|HRAD51|HsRad51|HsT16930|MRMV2|RAD51A|RECA	RAD51 recombinase	protein-coding
chr13	47369184	47371970	+	intron (NM_001984, intron 1 of 9)	intron (NM_001984, intron 1 of 9)	790	NM_001984	2098	Hs.432491	NM_001984	ENSG00000139684	ESD	FGH	esterase D	protein-coding
chr10	74854742	74857528	+	intron (NM_001142595, intron 1 of 15)	CpG	597	NM_000917	5033	Hs.500047	NM_000917	ENSG00000122884	P4HA1	P4HA	prolyl 4-hydroxylase subunit alpha 1	protein-coding
chr1	224370383	224373168	+	intron (NM_001321542, intron 1 of 2)	MIRc|SINE|MIR	562	NM_001321542	8560	Hs.299878	NM_003676	ENSG00000143753	DEGS1	DEGS|DEGS-1|DES1|Des-1|FADS7|HLD18|MIG15|MLD	delta 4-desaturase, sphingolipid 1	protein-coding
chr14	51861585	51864370	+	Intergenic	Intergenic	62866	NR_038358	283553	Hs.325752	NR_038358	ENSG00000258479	LINC00640	-	long intergenic non-protein coding RNA 640	ncRNA
chr15	35836818	35839598	+	promoter-TSS (NR_038251)	promoter-TSS (NR_038251)	-188	NR_038251	100507466	Hs.536420	NR_038251	ENSG00000248079	DPH6-DT	ATPBD4-AS1|DPH6-AS1	DPH6 divergent transcript	ncRNA
chr20	13764056	13766835	+	promoter-TSS (NM_016649)	promoter-TSS (NM_016649)	87	NM_016649	51575	Hs.369284	NM_016649	ENSG00000089048	ESF1	ABTAP|C20orf6|HDCMC28P|bA526K24.1	ESF1 nucleolar pre-rRNA processing protein homolog	protein-coding
chr4	159642818	159645596	+	intron (NM_005038, intron 1 of 9)	CpG	345	NM_005038	5481	Hs.183958	NM_005038	ENSG00000171497	PPID	CYP-40|CYPD	peptidylprolyl isomerase D	protein-coding
chr8	104426199	104428977	+	promoter-TSS (NM_030780)	promoter-TSS (NM_030780)	-25	NR_102337	81034	Hs.532265	NM_030780	ENSG00000164933	SLC25A32	MFT|MFTC|RREI	solute carrier family 25 member 32	protein-coding
chr4	140924723	140927501	+	intron (NM_018717, intron 1 of 5)	intron (NM_018717, intron 1 of 5)	149121	NM_018717	55534	Hs.586165	NM_018717	ENSG00000196782	MAML3	CAGH3|ERDA3|GDN|MAM-2|MAM2|TNRC3|mam-3	mastermind like transcriptional coactivator 3	protein-coding
chr17	49196996	49199773	+	promoter-TSS (NM_003971)	promoter-TSS (NM_003971)	-158	NM_003971	9043	Hs.463439	NM_003971	ENSG00000008294	SPAG9	CT89|HLC-6|HLC4|HLC6|JIP-4|JIP4|JLP|PHET|PIG6	sperm associated antigen 9	protein-coding
chr12	7078882	7081659	+	promoter-TSS (NM_001267700)	promoter-TSS (NM_001267700)	326	NR_135131	10436	Hs.558447	NM_006331	ENSG00000126749	EMG1	C2F|Grcc2f|NEP1	EMG1 N1-specific pseudouridine methyltransferase	protein-coding
chr7	55432476	55435252	+	exon (NM_018697, exon 1 of 9)	exon (NM_018697, exon 1 of 9)	723	NM_018697	55915	Hs.595384	NM_018697	ENSG00000132434	LANCL2	GPR69B|TASP	LanC like 2	protein-coding
chr6	28890000	28892776	+	exon (NM_006510, exon 1 of 8)	exon (NM_006510, exon 1 of 8)	380	NM_006510	5987	Hs.440382	NM_006510	ENSG00000204713	TRIM27	RFP|RNF76	tripartite motif containing 27	protein-coding
chr3	57582167	57584942	+	promoter-TSS (NM_001660)	promoter-TSS (NM_001660)	38	NR_132370	106144532	Hs.667207	NR_132369	ENSG00000272146	ARF4-AS1	-	ARF4 antisense RNA 1	ncRNA
chr1	27018106	27020881	+	non-coding (NR_135804, exon 1 of 1)	non-coding (NR_135804, exon 1 of 1)	1129	NR_135804	101928728	Hs.128770	NR_135804	ENSG00000260063	LOC101928728	-	uncharacterized LOC101928728	ncRNA
chr4	22515552	22518326	+	intron (NM_145290, intron 1 of 18)	CpG	738	NM_145290	166647	Hs.99195	NM_145290	ENSG00000152990	ADGRA3	GPR125|PGR21|TEM5L	adhesion G protein-coupled receptor A3	protein-coding
chr2	219432313	219435085	+	promoter-TSS (NM_020935)	promoter-TSS (NM_020935)	396	NM_005444	9125	Hs.148767	NM_005444	ENSG00000144580	CNOT9	CAF40|CT129|RCD-1|RCD1|RQCD1	CCR4-NOT transcription complex subunit 9	protein-coding
chr9	131315874	131318646	+	intron (NM_003127, intron 1 of 55)	intron (NM_003127, intron 1 of 55)	2423	NM_001195532	6709	Hs.372331	NM_003127	ENSG00000197694	SPTAN1	EIEE5|NEAS|SPTA2	spectrin alpha, non-erythrocytic 1	protein-coding
chr7	38216632	38219403	+	5' UTR (NM_032016, exon 1 of 9)	5' UTR (NM_032016, exon 1 of 9)	209	NM_032016	83930	Hs.309753	NM_032016	ENSG00000010270	STARD3NL	MENTHO	STARD3 N-terminal like	protein-coding
chr22	20104009	20106775	+	promoter-TSS (NM_022727)	promoter-TSS (NM_022727)	-84	NM_001278641	5902	Hs.24763	NM_002882	ENSG00000099901	RANBP1	HTF9A	RAN binding protein 1	protein-coding
chr1	234858418	234861184	+	promoter-TSS (NR_038856)	promoter-TSS (NR_038856)	12	NR_038856	100506810	Hs.586634	NR_038856	ENSG00000227630	LINC01132	-	long intergenic non-protein coding RNA 1132	ncRNA
chr11	33060231	33062997	+	promoter-TSS (NM_001145541)	promoter-TSS (NM_001145541)	53	NM_001145541	55346	Hs.655341	NM_018393	ENSG00000176148	TCP11L1	dJ85M6.3	t-complex 11 like 1	protein-coding
chr11	129871127	129873892	+	promoter-TSS (NR_024233)	promoter-TSS (NR_024233)	-10	NR_024233	440072	Hs.630600	NM_001007543		LINC00167	C11orf37|NCRNA00167	long intergenic non-protein coding RNA 167	ncRNA
chr6	13613963	13616726	+	promoter-TSS (NM_001317724)	promoter-TSS (NM_001317724)	-215	NM_016167	51406	Hs.306242	NM_016167	ENSG00000225921	NOL7	C6orf90|PQBP3|RARG-1|dJ223E5.2	nucleolar protein 7	protein-coding
chr14	50777677	50780439	+	promoter-TSS (NR_033761)	promoter-TSS (NR_033761)	11	NM_001003805	27109	Hs.438489	NM_015684	ENSG00000125375	DMAC2L	ATP5S|ATPW|FB|HSU79253	distal membrane arm assembly complex 2 like	protein-coding
chr4	95128146	95130907	+	promoter-TSS (NR_125922)	promoter-TSS (NR_125922)	291	NR_045644	56916	Hs.410406	NM_020159	ENSG00000163104	SMARCAD1	ADERM|BASNS|ETL1|HEL1|HRZ	SWI/SNF-related, matrix-associated actin-dependent regulator of chromatin, subfamily a, containing DEAD/H box 1	protein-coding
chr13	20354838	20357598	+	intron (NR_044998, intron 1 of 7)	CpG	941	NM_001042414	55269	Hs.213198	NM_001042414	ENSG00000121390	PSPC1	PSP1	paraspeckle component 1	protein-coding
chr2	55458553	55461312	+	promoter-TSS (NM_152385)	promoter-TSS (NM_152385)	118	NM_001177413	6233	Hs.311640	NM_002954	ENSG00000143947	RPS27A	CEP80|HEL112|S27A|UBA80|UBC|UBCEP1|UBCEP80	ribosomal protein S27a	protein-coding
chr2	128142812	128145571	+	Intergenic	Intergenic	-31805	NM_000312	5624	Hs.224698	NM_000312	ENSG00000115718	PROC	APC|PC|PROC1|THPH3|THPH4	protein C, inactivator of coagulation factors Va and VIIIa	protein-coding
chr1	25071249	25074007	+	intron (NM_013943, intron 1 of 5)	intron (NM_013943, intron 1 of 5)	868	NM_013943	25932	Hs.440544	NM_013943	ENSG00000169504	CLIC4	CLIC4L|H1|MTCLIC|huH1|p64H1	chloride intracellular channel 4	protein-coding
chr21	38638646	38641401	+	promoter-TSS (NM_006052)	promoter-TSS (NM_006052)	-190	NM_006052	10311	Hs.369488	NM_006052	ENSG00000157538	VPS26C	DCRA|DSCR3|DSCRA	VPS26 endosomal protein sorting factor C	protein-coding
chr16	46862981	46865736	+	intron (NM_001001436, intron 1 of 3)	intron (NM_001001436, intron 1 of 3)	716	NM_001001436	388272	Hs.406551	NM_001001436	ENSG00000155330	C16orf87	-	chromosome 16 open reading frame 87	protein-coding
chr5	60625303	60628056	+	Intergenic	CpG	-1421	NM_020928	57688	Hs.744939	NM_020928	ENSG00000130449	ZSWIM6	AFND|NEDMAGA	zinc finger SWIM-type containing 6	protein-coding
chr11	16759163	16761914	+	intron (NM_014267, intron 1 of 4)	intron (NM_014267, intron 1 of 4)	390	NM_014267	10944	Hs.368226	NM_014267	ENSG00000110696	C11orf58	IMAGE145052|SMAP	chromosome 11 open reading frame 58	protein-coding
chr1	55006106	55008857	+	Intergenic	Intergenic	-6326	NM_147161	26027	Hs.745173	NM_015547	ENSG00000162390	ACOT11	BFIT|STARD14|THEA|THEM1	acyl-CoA thioesterase 11	protein-coding
chrX	153990100	153992850	+	intron (NR_110023, intron 1 of 14)	CpG	458	NM_001363	1736	Hs.4747	NM_001363	ENSG00000130826	DKC1	CBF5|DKC|DKCX|NAP57|NOLA4|XAP101	dyskerin pseudouridine synthase 1	protein-coding
chr6	160181483	160184230	+	promoter-TSS (NM_001303253)	promoter-TSS (NM_001303253)	-133	NM_005891	39	Hs.571037	NM_005891	ENSG00000120437	ACAT2	-	acetyl-CoA acetyltransferase 2	protein-coding
chr15	85143385	85146127	+	intron (NM_181877, intron 1 of 2)	intron (NM_181877, intron 1 of 2)	507	NM_001007072	54993	Hs.594023	NM_017894	ENSG00000176371	ZSCAN2	ZFP29|ZNF854	zinc finger and SCAN domain containing 2	protein-coding
chr12	12418346	12421087	+	promoter-TSS (NM_002336)	promoter-TSS (NM_002336)	95	NM_002336	4040	Hs.584775	NM_002336	ENSG00000070018	LRP6	ADCAD2|STHAG7	LDL receptor related protein 6	protein-coding
chr17	37308817	37311558	+	Intergenic	Intergenic	-2285	NM_020405	57125	Hs.125036	NM_020405	ENSG00000161381	PLXDC1	TEM3|TEM7	plexin domain containing 1	protein-coding
chr19	8509333	8512071	+	intron (NM_031203, intron 1 of 16)	CpG	899	NM_005968	4670	Hs.465808	NM_005968	ENSG00000099783	HNRNPM	CEAR|HNRNPM4|HNRPM|HNRPM4|HTGR1|NAGR1|hnRNP M	heterogeneous nuclear ribonucleoprotein M	protein-coding
chr1	28156593	28159328	+	intron (NM_002713, intron 1 of 5)	intron (NM_002713, intron 1 of 5)	635	NM_002713	5511	Hs.533474	NM_002713	ENSG00000117751	PPP1R8	ARD-1|ARD1|NIPP-1|NIPP1|PRO2047	protein phosphatase 1 regulatory subunit 8	protein-coding
chr9	94183104	94185839	+	intron (NM_001290000, intron 1 of 1)	intron (NM_001290000, intron 1 of 1)	1673	NM_005384	4783	Hs.79334	NM_005384	ENSG00000165030	NFIL3	E4BP4|IL3BP1|NF-IL3A|NFIL3A	nuclear factor, interleukin 3 regulated	protein-coding
chr2	201827065	201829798	+	promoter-TSS (NR_033915)	promoter-TSS (NR_033915)	-7	NR_033915	4999	Hs.444870	NM_006190	ENSG00000115942	ORC2	ORC2L	origin recognition complex subunit 2	protein-coding
chr3	194990296	194993028	+	exon (NM_152531, exon 1 of 4)	exon (NM_152531, exon 1 of 4)	233	NM_152531	152002	Hs.478741	NM_152531	ENSG00000173950	XXYLT1	C3orf21	xyloside xylosyltransferase 1	protein-coding
chr14	74178514	74181245	+	exon (NM_006029, exon 1 of 1)	exon (NM_006029, exon 1 of 1)	1249	NM_006029	9240	Hs.194709	NM_006029	ENSG00000176903	PNMA1	MA1	PNMA family member 1	protein-coding
chr16	20910876	20913607	+	promoter-TSS (NR_126527)	promoter-TSS (NR_126527)	-154	NR_126527	57149	Hs.745012	NM_020424	ENSG00000102897	LYRM1	A211C6.1	LYR motif containing 1	protein-coding
chr19	4909486	4912217	+	5' UTR (NM_013282, exon 1 of 17)	5' UTR (NM_013282, exon 1 of 17)	472	NM_013282	29128	Hs.108106	NM_013282	ENSG00000276043	UHRF1	ICBP90|Np95|RNF106|TDRD22|hNP95|hUHRF1|huNp95	ubiquitin like with PHD and ring finger domains 1	protein-coding
chr14	35450321	35453050	+	promoter-TSS (NM_001146282)	promoter-TSS (NM_001146282)	-419	NM_001146282	6729	Hs.167535	NM_003136	ENSG00000100883	SRP54	-	signal recognition particle 54	protein-coding
chr22	19928536	19931263	+	promoter-TSS (NM_006440)	promoter-TSS (NM_006440)	-384	NM_001282512	10587	Hs.443430	NM_006440	ENSG00000184470	TXNRD2	GCCD5|SELZ|TR|TR-BETA|TR3|TRXR2	thioredoxin reductase 2	protein-coding
chr15	57178258	57180985	+	non-coding (NR_015419, exon 4 of 4)	non-coding (NR_015419, exon 4 of 4)	-30667	NM_001322151	6938	Hs.511504	NM_003205	ENSG00000140262	TCF12	CRS3|HEB|HTF4|HsT17266|TCF-12|bHLHb20|p64	transcription factor 12	protein-coding
chr14	21537538	21540263	+	intron (NM_018071, intron 1 of 23)	intron (NM_018071, intron 1 of 23)	131	NM_001282211	57447	Hs.525205	NM_016250	ENSG00000165795	NDRG2	SYLD	NDRG family member 2	protein-coding
chr10	62280193	62282917	+	intron (NM_001204403, intron 2 of 43)	intron (NM_001204403, intron 2 of 43)	51159	NM_001204404	288	Hs.499725	NM_001149	ENSG00000151150	ANK3	ANKYRIN-G|MRT37	ankyrin 3	protein-coding
chr18	3246191	3248914	+	promoter-TSS (NM_001303048)	promoter-TSS (NM_001303048)	24	NM_006471	10627	Hs.190086	NM_006471	ENSG00000101608	MYL12A	HEL-S-24|MLC-2B|MLCB|MRCL3|MRLC3|MYL2B	myosin light chain 12A	protein-coding
chr14	93672303	93675025	+	promoter-TSS (NM_032490)	promoter-TSS (NM_032490)	-205	NM_032490	84520	Hs.20142	NM_032490	ENSG00000170270	GON7	C14orf142|PNAS-127	GON7 subunit of KEOPS complex	protein-coding
chr12	56582165	56584887	+	promoter-TSS (NM_001330288)	promoter-TSS (NM_001330288)	-168	NM_001130420	6601	Hs.236030	NM_003075	ENSG00000139613	SMARCC2	BAF170|CRACC2|CSS8|Rsc8	SWI/SNF related, matrix associated, actin dependent regulator of chromatin subfamily c member 2	protein-coding
chr5	122757233	122759954	+	intron (NM_001166226, intron 1 of 19)	intron (NM_001166226, intron 1 of 19)	693	NM_001166226	153241	Hs.483209	NM_153223	ENSG00000168944	CEP120	CCDC100|JBTS31|SRTD13	centrosomal protein 120	protein-coding
chr12	112449969	112452690	+	promoter-TSS (NM_001294314)	promoter-TSS (NM_001294314)	177	NM_006817	10961	Hs.75841	NM_006817	ENSG00000089248	ERP29	C12orf8|ERp28|ERp31|HEL-S-107|PDI-DB|PDIA9	endoplasmic reticulum protein 29	protein-coding
chr16	30075487	30078208	+	promoter-TSS (NM_001243177)	promoter-TSS (NM_001243177)	-147	NM_184041	226	Hs.513490	NM_000034	ENSG00000149925	ALDOA	ALDA|GSD12|HEL-S-87p	aldolase, fructose-bisphosphate A	protein-coding
chr3	179320515	179323236	+	promoter-TSS (NM_001199957)	promoter-TSS (NM_001199957)	559	NM_020409	57129	Hs.283734	NM_020409	ENSG00000136522	MRPL47	CGI-204|L47mt|MRP-L47|NCM1	mitochondrial ribosomal protein L47	protein-coding
chr13	30167804	30170524	+	intron (NM_003045, intron 1 of 12)	CpG	661	NM_003045	6541	Hs.14846	NM_003045	ENSG00000139514	SLC7A1	ATRC1|CAT-1|ERR|HCAT1|REC1L	solute carrier family 7 member 1	protein-coding
chr2	64993310	64996029	+	Intergenic	Intergenic	96096	NR_110224	101927438	Hs.580313	NR_110224	ENSG00000234572	LINC01800	-	long intergenic non-protein coding RNA 1800	ncRNA
chr6	86302117	86304835	+	5' UTR (NM_153816, exon 1 of 29)	5' UTR (NM_153816, exon 1 of 29)	398	NM_001304479	57231	Hs.485871	NM_020468	ENSG00000135317	SNX14	RGS-PX2|SCAR20	sorting nexin 14	protein-coding
chr10	12236541	12239258	+	promoter-TSS (NM_006023)	promoter-TSS (NM_006023)	-62	NM_006023	8872	Hs.412842	NM_006023	ENSG00000151465	CDC123	C10orf7|D123	cell division cycle 123	protein-coding
chr7	21466076	21468793	+	promoter-TSS (NR_137166)	promoter-TSS (NR_137166)	-218	NM_003112	6671	Hs.88013	NM_003112	ENSG00000105866	SP4	HF1B|SPR-1	Sp4 transcription factor	protein-coding
chr6	56715201	56717916	+	intron (NM_001144769, intron 3 of 96)	intron (NM_001144769, intron 3 of 96)	156	NM_001144770	667	Hs.604915	NM_001723	ENSG00000151914	DST	BP240|BPA|BPAG1|CATX-15|CATX15|D6S1101|DMH|DT|EBSB2|HSAN6|MACF2	dystonin	protein-coding
chr4	154073110	154075825	+	intron (NM_001130067, intron 1 of 11)	CpG	197	NM_001130067	23321	Hs.435711	NM_015271	ENSG00000109654	TRIM2	CMT2R|RNF86	tripartite motif containing 2	protein-coding
chr8	110551259	110553972	+	promoter-TSS (NM_001278938)	promoter-TSS (NM_001278938)	-240	NM_001278938	9166	Hs.409368	NM_004215	ENSG00000147654	EBAG9	EB9|PDAF	estrogen receptor binding site associated antigen 9	protein-coding
chr1	17229686	17232397	+	Intergenic	Intergenic	-14880	NR_135058	105376805	Hs.465405	NR_135056	ENSG00000238142	LOC105376805	-	uncharacterized LOC105376805	ncRNA
chr8	29938499	29941208	+	intron (NM_016127, intron 1 of 5)	AluSx3|SINE|Alu	871	NM_016127	51669	Hs.521487	NM_016127	ENSG00000133872	SARAF	FOAP-7|HSPC035|TMEM66|XTP3	store-operated calcium entry associated regulatory factor	protein-coding
chr6	34855344	34858052	+	promoter-TSS (NM_005643)	promoter-TSS (NM_005643)	-340	NM_015245	23294	Hs.656492	NM_015245	ENSG00000064999	ANKS1A	ANKS1	ankyrin repeat and sterile alpha motif domain containing 1A	protein-coding
chr16	21610072	21612780	+	promoter-TSS (NR_110930)	promoter-TSS (NR_110930)	629	NM_001077180	51108	Hs.279583	NM_016025	ENSG00000197006	METTL9	CGI-81|DREV|DREV1|PAP1	methyltransferase like 9	protein-coding
chr1	1819495	1822201	+	intron (NM_002074, intron 1 of 11)	intron (NM_002074, intron 1 of 11)	1708	NM_001282538	2782	Hs.430425	NM_002074	ENSG00000078369	GNB1	MRD42	G protein subunit beta 1	protein-coding
chr1	44171910	44174614	+	promoter-TSS (NM_001270462)	promoter-TSS (NM_001270462)	58	NR_073023	6487	Hs.597915	NM_006279	ENSG00000126091	ST3GAL3	EIEE15|MRT12|SIAT6|ST3GALII|ST3Gal III|ST3GalIII|ST3N	ST3 beta-galactoside alpha-2,3-sialyltransferase 3	protein-coding
chr21	40554528	40557230	+	promoter-TSS (NM_001320795)	promoter-TSS (NM_001320795)	-439	NM_203433	8624	Hs.473838	NM_003720	ENSG00000183527	PSMG1	C21LRP|DSCR2|LRPC21|PAC-1|PAC1	proteasome assembly chaperone 1	protein-coding
chr12	54752136	54754837	+	intron (NR_120487, intron 1 of 3)	intron (NR_120487, intron 1 of 3)	4784	NM_020370	53831	Hs.306199	NM_020370	ENSG00000139572	GPR84	EX33|GPCR4	G protein-coupled receptor 84	protein-coding
chr6	155634490	155637190	+	promoter-TSS (NM_016020)	promoter-TSS (NM_016020)	-223	NM_016020	51106	Hs.279908	NM_016020	ENSG00000029639	TFB1M	CGI-75|CGI75|mtTFB|mtTFB1	transcription factor B1, mitochondrial	protein-coding
chr17	56862384	56865083	+	intron (NR_048561, intron 1 of 5)	MER44C|DNA|TcMar-Tigger	30503	NR_048561	22843	Hs.245044	NM_014906	ENSG00000175175	PPM1E	CaMKP-N|POPX1|PP2CH|caMKN	protein phosphatase, Mg2+/Mn2+ dependent 1E	protein-coding
chr7	3066121	3068820	+	intron (NM_001324281, intron 1 of 25)	AluJb|SINE|Alu	16109	NM_032415	84433	Hs.648101	NM_032415	ENSG00000198286	CARD11	BENTA|BIMP3|CARMA1|IMD11|IMD11A|PPBL	caspase recruitment domain family member 11	protein-coding
chr2	136499177	136501876	+	intron (NM_014607, intron 1 of 12)	intron (NM_014607, intron 1 of 12)	1337	NM_014607	23190	Hs.591242	NM_014607	ENSG00000144224	UBXN4	UBXD2|UBXDC1|erasin	UBX domain protein 4	protein-coding
chr3	25495190	25497888	+	intron (NR_110893, intron 1 of 6)	intron (NR_110893, intron 1 of 6)	-3262	NM_001290217	5915	Hs.543218	NM_000965	ENSG00000077092	RARB	HAP|MCOPS12|NR1B2|RARbeta1|RRB2	retinoic acid receptor beta	protein-coding
chr11	18547194	18549891	+	promoter-TSS (NM_006292)	promoter-TSS (NM_006292)	-39	NM_006292	7251	Hs.523512	NM_006292	ENSG00000074319	TSG101	TSG10|VPS23	tumor susceptibility 101	protein-coding
chr1	171710331	171713025	+	promoter-TSS (NM_003762)	promoter-TSS (NM_003762)	-299	NM_001185127	8674	Hs.6651	NM_003762	ENSG00000117533	VAMP4	VAMP-4|VAMP24	vesicle associated membrane protein 4	protein-coding
chr1	192777270	192779964	+	intron (NM_002923, intron 1 of 4)	intron (NM_002923, intron 1 of 4)	448	NM_002923	5997	Hs.78944	NM_002923	ENSG00000116741	RGS2	G0S8	regulator of G protein signaling 2	protein-coding
chr15	69706187	69708880	+	promoter-TSS (NR_132969)	promoter-TSS (NR_132969)	-165	NR_132970	145694	Hs.147229	NR_132969	ENSG00000259426	LOC145694	-	uncharacterized LOC145694	ncRNA
chr11	57434365	57437057	+	intron (NM_015457, intron 1 of 11)	CpG	237	NM_015457	25921	Hs.27239	NM_015457	ENSG00000156599	ZDHHC5	DHHC5|ZNF375	zinc finger DHHC-type containing 5	protein-coding
chr7	73587633	73590325	+	intron (NM_022170, intron 1 of 6)	CpG	273	NM_022170	7458	Hs.520943	NM_022170	ENSG00000106682	EIF4H	WBSCR1|WSCR1|eIF-4H	eukaryotic translation initiation factor 4H	protein-coding
chr5	43601796	43604487	+	promoter-TSS (NM_182977)	promoter-TSS (NM_182977)	-88	NM_182977	23530	Hs.482043	NM_012343	ENSG00000112992	NNT	GCCD4	nicotinamide nucleotide transhydrogenase	protein-coding
chr6	161411665	161414356	+	non-coding (NR_120425, exon 1 of 28)	non-coding (NR_120425, exon 1 of 28)	251	NM_005922	4216	Hs.390428	NM_005922	ENSG00000085511	MAP3K4	MAPKKK4|MEKK 4|MEKK4|MTK1|PRO0412	mitogen-activated protein kinase kinase kinase 4	protein-coding
chr2	208575158	208577849	+	5' UTR (NM_001142300, exon 1 of 8)	5' UTR (NM_001142300, exon 1 of 8)	239	NM_152523	151195	Hs.471234	NM_152523	ENSG00000163249	CCNYL1	-	cyclin Y like 1	protein-coding
chr10	60094470	60097161	+	intron (NM_001204880, intron 1 of 5)	intron (NM_001204880, intron 1 of 5)	1076	NM_001204880	7321	Hs.129683	NM_003338	ENSG00000072401	UBE2D1	E2(17)KB1|SFT|UBC4/5|UBCH5|UBCH5A	ubiquitin conjugating enzyme E2 D1	protein-coding
chr7	91569398	91572087	+	intron (NM_005751, intron 1 of 49)	intron (NM_005751, intron 1 of 49)	553	NM_005751	10142	Hs.651221	NM_005751	ENSG00000127914	AKAP9	AKAP-9|AKAP350|AKAP450|CG-NAP|HYPERION|LQT11|MU-RMS-40.16A|PPP1R45|PRKA9|YOTIAO	A-kinase anchoring protein 9	protein-coding
chr20	43513626	43516315	+	intron (NM_139323, intron 1 of 5)	intron (NM_139323, intron 1 of 5)	730	NM_139323	7529	Hs.643544	NM_003404	ENSG00000166913	YWHAB	GW128|HEL-S-1|HS1|KCIP-1|YWHAA	tyrosine 3-monooxygenase/tryptophan 5-monooxygenase activation protein beta	protein-coding
chr5	102089881	102092569	+	intron (NM_001319943, intron 1 of 26)	CpG	738	NM_001319943	5066	Hs.369430	NM_000919	ENSG00000145730	PAM	PAL|PHM	peptidylglycine alpha-amidating monooxygenase	protein-coding
chr5	138940328	138943015	+	intron (NM_003339, intron 1 of 6)	CpG	920	NM_003339	7322	Hs.108332	NM_003339	ENSG00000131508	UBE2D2	E2(17)KB2|PUBC1|UBC4|UBC4/5|UBCH4|UBCH5B	ubiquitin conjugating enzyme E2 D2	protein-coding
chr14	35760923	35763609	+	intron (NM_001282232, intron 1 of 6)	L2a|LINE|L2	743	NM_001282232	5687	Hs.446260	NM_002791	ENSG00000100902	PSMA6	IOTA|PROS27|p27K	proteasome subunit alpha 6	protein-coding
chr12	69201364	69204050	+	promoter-TSS (NM_001278462)	promoter-TSS (NM_001278462)	-90	NM_001145340	4193	Hs.484551	NM_002392	ENSG00000135679	MDM2	ACTFS|HDMX|hdm2	MDM2 proto-oncogene	protein-coding
chr10	75004832	75007517	+	promoter-TSS (NR_038373)	promoter-TSS (NR_038373)	915	NM_015190	23234	Hs.408577	NM_015190	ENSG00000213551	DNAJC9	HDJC9|JDD1|SB73	DnaJ heat shock protein family (Hsp40) member C9	protein-coding
chr5	131628109	131630794	+	promoter-TSS (NM_003059)	promoter-TSS (NM_003059)	-694	NM_003059	6583	Hs.310591	NM_003059	ENSG00000197208	SLC22A4	DFNB60|OCTN1	solute carrier family 22 member 4	protein-coding
chr7	94138728	94141413	+	intron (NM_022900, intron 1 of 17)	intron (NM_022900, intron 1 of 17)	900	NM_022900	64921	Hs.260041	NM_022900	ENSG00000127995	CASD1	C7orf12|NBLA04196|SOAT	CAS1 domain containing 1	protein-coding
chr6	90927408	90930092	+	intron (NM_001170794, intron 1 of 6)	intron (NM_001170794, intron 1 of 6)	77877	NM_001170794	60468	Hs.269764	NM_021813	ENSG00000112182	BACH2	BTBD25|IMD60	BTB domain and CNC homolog 2	protein-coding
chr9	33024081	33026762	+	intron (NM_001539, intron 1 of 8)	CpG	220	NM_001539	3301	Hs.445203	NM_001539	ENSG00000086061	DNAJA1	DJ-2|DjA1|HDJ2|HSDJ|HSJ-2|HSJ2|HSPF4|NEDD7|hDJ-2	DnaJ heat shock protein family (Hsp40) member A1	protein-coding
chr2	166808819	166811499	+	intron (NM_024753, intron 1 of 28)	CpG	189	NM_024753	79809	Hs.310672	NM_024753	ENSG00000123607	TTC21B	ATD4|IFT139|IFT139B|JBTS11|NPHP12|Nbla10696|SRTD4|THM1	tetratricopeptide repeat domain 21B	protein-coding
chrX	47091913	47094593	+	intron (NM_004651, intron 1 of 20)	CpG	939	NM_004651	8237	Hs.171501	NM_004651	ENSG00000102226	USP11	UHX1	ubiquitin specific peptidase 11	protein-coding
chr3	132135833	132138509	+	intron (NM_001329126, intron 1 of 56)	intron (NM_001329126, intron 1 of 56)	618	NM_015268	23317	Hs.12707	NM_015268	ENSG00000138246	DNAJC13	PARK21|RME8	DnaJ heat shock protein family (Hsp40) member C13	protein-coding
chr10	80732241	80734916	+	intron (NR_015429, intron 3 of 7)	intron (NR_015429, intron 3 of 7)	93627	NR_024431	283050	Hs.309176	NR_015429	ENSG00000224596	ZMIZ1-AS1	-	ZMIZ1 antisense RNA 1	ncRNA
chr3	122101274	122103949	+	promoter-TSS (NM_001017928)	promoter-TSS (NM_001017928)	-412	NM_014367	26355	Hs.584881	NM_014367	ENSG00000114023	FAM162A	C3orf28|E2IG5|HGTD-P	family with sequence similarity 162 member A	protein-coding
chr4	122743448	122746122	+	TTS (NM_176824)	TTS (NM_176824)	371	NM_001237	890	Hs.58974	NM_001237	ENSG00000145386	CCNA2	CCN1|CCNA	cyclin A2	protein-coding
chr7	45024737	45027410	+	promoter-TSS (NR_002952)	promoter-TSS (NR_002952)	186	NR_003697	285958	Hs.25892	NR_003697	ENSG00000232956	SNHG15	C7orf40|Linc-Myo1g|MYO1GUT	small nucleolar RNA host gene 15	ncRNA
chr9	6006172	6008844	+	promoter-TSS (NR_039811)	promoter-TSS (NR_039811)	-318	NR_039811	100616288		NR_039811	ENSG00000263575	MIR4665	mir-4665	microRNA 4665	ncRNA
chr15	65116028	65118698	+	intron (NM_025049, intron 1 of 12)	intron (NM_025049, intron 1 of 12)	504	NM_001286496	80119	Hs.112160	NM_025049	ENSG00000140451	PIF1	C15orf20|PIF	PIF1 5'-to-3' DNA helicase	protein-coding
chr14	50581889	50584559	+	promoter-TSS (NM_001040662)	promoter-TSS (NM_001040662)	73	NR_049739	79609	Hs.558541	NM_024558	ENSG00000100483	VCPKMT	C14orf138|METTL21D|VCP-KMT	valosin containing protein lysine methyltransferase	protein-coding
chr5	56204493	56207163	+	promoter-TSS (NM_001323020)	promoter-TSS (NM_001323020)	-61	NR_136557	133383	Hs.85950	NM_153706	ENSG00000155542	SETD9	C5orf35	SET domain containing 9	protein-coding
chr10	94049719	94052389	+	promoter-TSS (NM_014912)	promoter-TSS (NM_014912)	134	NM_017824	54708	Hs.573490	NM_017824	ENSG00000198060	2005-03-01	MARCH-V|MITOL|RNF153	membrane associated ring-CH-type finger 5	protein-coding
chr2	64067719	64070388	+	promoter-TSS (NM_006759)	promoter-TSS (NM_006759)	39	NM_006759	7360	Hs.516217	NM_006759	ENSG00000169764	UGP2	UDPG|UDPGP|UDPGP2|UGP1|UGPP1|UGPP2|pHC379	UDP-glucose pyrophosphorylase 2	protein-coding
chr1	120188829	120191498	+	intron (NM_001080470, intron 1 of 2)	intron (NM_001080470, intron 1 of 2)	227	NM_001080470	90874	Hs.381105	NM_001080470	ENSG00000143067	ZNF697	-	zinc finger protein 697	protein-coding
chr15	52310821	52313490	+	intron (NM_002748, intron 1 of 5)	CpG	744	NM_002748	5597	Hs.411847	NM_002748	ENSG00000069956	MAPK6	ERK3|HsT17250|PRKM6|p97MAPK	mitogen-activated protein kinase 6	protein-coding
chr6	34758786	34761454	+	intron (NM_017754, intron 1 of 20)	CpG	326	NM_017754	54887	Hs.700656	NM_017754	ENSG00000065060	UHRF1BP1	C6orf107|ICBP90|dJ349A12.1	UHRF1 binding protein 1	protein-coding
chr4	37686737	37689405	+	promoter-TSS (NM_001085399)	promoter-TSS (NM_001085399)	-72	NM_001085400	768211	Hs.283378	NM_001085399	ENSG00000181826	RELL1	-	RELT like 1	protein-coding
chr9	33262780	33265447	+	promoter-TSS (NM_001195536)	promoter-TSS (NM_001195536)	646	NM_001172415	573	Hs.377484	NM_004323	ENSG00000107262	BAG1	BAG-1|HAP|RAP46	BCL2 associated athanogene 1	protein-coding
chr17	79678455	79681122	+	intron (NM_012140, intron 1 of 10)	CpG	522	NM_001270888	1468	Hs.548187	NM_012140	ENSG00000183048	SLC25A10	DIC	solute carrier family 25 member 10	protein-coding
chr14	20799414	20802080	+	intron (NM_021178, intron 1 of 6)	MIRb|SINE|MIR	724	NM_182849	57820	Hs.107003	NM_021178	ENSG00000100814	CCNB1IP1	C14orf18|HEI10	cyclin B1 interacting protein 1	protein-coding
chr20	34041709	34044375	+	promoter-TSS (NM_007186)	promoter-TSS (NM_007186)	-181	NM_007186	11190	Hs.443976	NM_007186	ENSG00000126001	CEP250	C-NAP1|CEP2|CNAP1|CRDHL2	centrosomal protein 250	protein-coding
chr9	125674319	125676984	+	promoter-TSS (NM_006626)	promoter-TSS (NM_006626)	-44	NM_006626	10773	Hs.654596	NM_006626	ENSG00000186130	ZBTB6	ZID|ZNF482	zinc finger and BTB domain containing 6	protein-coding
chr2	177133498	177136163	+	intron (NM_001319097, intron 1 of 9)	intron (NM_001319097, intron 1 of 9)	707	NM_001006635	10651	Hs.470728	NM_006554	ENSG00000128654	MTX2	-	metaxin 2	protein-coding
chr14	77785935	77788600	+	promoter-TSS (NM_001312660)	promoter-TSS (NM_001312660)	37	NM_145870	2954	Hs.655292	NM_001513	ENSG00000100577	GSTZ1	GSTZ1-1|MAAI|MAAID|MAI	glutathione S-transferase zeta 1	protein-coding
chr1	214453433	214456098	+	exon (NM_020197, exon 1 of 12)	exon (NM_020197, exon 1 of 12)	200	NM_020197	56950	Hs.66170	NM_020197	ENSG00000143499	SMYD2	HSKM-B|KMT3C|ZMYND14	SET and MYND domain containing 2	protein-coding
chr7	150064371	150067035	+	promoter-TSS (NM_001099695)	promoter-TSS (NM_001099695)	-176	NM_013400	29803	Hs.647086	NM_013400	ENSG00000214022	REPIN1	AP4|RIP60|ZNF464|Zfp464	replication initiator 1	protein-coding
chr3	136579544	136582208	+	promoter-TSS (NR_110175)	promoter-TSS (NR_110175)	29	NR_110175	101927597	Hs.559587	NR_110175		NCK1-DT	NCK1-AS1|SLC35G2-AS1	NCK1 divergent transcript	ncRNA
chr10	105880670	105883333	+	promoter-TSS (NM_001002759)	promoter-TSS (NM_001002759)	72	NM_001002759	119392	Hs.93667	NM_145247	ENSG00000156384	SFR1	C10orf78|MEI5|MEIR5|bA373N18.1	SWI5 dependent homologous recombination repair protein 1	protein-coding
chr4	2469632	2472293	+	promoter-TSS (NM_001185009)	promoter-TSS (NM_001185009)	167	NM_002938	6047	Hs.66394	NM_002938	ENSG00000063978	RNF4	RES4-26|SLX5|SNURF	ring finger protein 4	protein-coding
chr5	139780256	139782916	+	exon (NM_001197030, exon 1 of 10)	exon (NM_001197030, exon 1 of 10)	187	NM_017978	54882	Hs.594084	NM_017747	ENSG00000131503	ANKHD1	MASK|MASK1|PP2500|VBARP	ankyrin repeat and KH domain containing 1	protein-coding
chr11	62431840	62434499	+	promoter-TSS (NM_001286086)	promoter-TSS (NM_001286086)	275	NR_004390	692158	Hs.687390	NR_004390	ENSG00000206597	SNORA57	U99	small nucleolar RNA, H/ACA box 57	snoRNA
chr20	52238284	52240942	+	intron (NR_134576, intron 2 of 2)	intron (NR_134576, intron 2 of 2)	14720	NR_134576	105372672	Hs.259350	NR_134576	ENSG00000235415	LOC105372672	-	uncharacterized LOC105372672	ncRNA
chr5	137513386	137516043	+	promoter-TSS (NM_001300961)	promoter-TSS (NM_001300961)	297	NM_005733	10112	Hs.718626	NM_005733	ENSG00000112984	KIF20A	MKLP2|RAB6KIFL	kinesin family member 20A	protein-coding
chr3	101292287	101294944	+	intron (NR_135231, intron 1 of 2)	intron (NR_135231, intron 1 of 2)	677	NR_135224	57092	Hs.732633	NM_020357	ENSG00000081154	PCNP	-	PEST proteolytic signal containing nuclear protein	protein-coding
chr20	30326179	30328836	+	intron (NM_012112, intron 1 of 17)	MIR|SINE|MIR	603	NM_012112	22974	Hs.244580	NM_012112	ENSG00000088325	TPX2	C20orf1|C20orf2|DIL-2|DIL2|FLS353|GD:C20orf1|HCA519|HCTP4|REPP86|p100	TPX2 microtubule nucleation factor	protein-coding
chr6	30709779	30712436	+	promoter-TSS (NM_001318875).2	promoter-TSS (NM_001318875).2	-479	NM_001318875	10211	Hs.179986	NM_005803	ENSG00000137312	FLOT1	-	flotillin 1	protein-coding
chr6	28302527	28305183	+	promoter-TSS (NM_001243243)	promoter-TSS (NM_001243243)	56	NM_001135216	64288	Hs.656413	NM_030899	ENSG00000235109	ZSCAN31	ZNF20-Lp|ZNF310P|ZNF323	zinc finger and SCAN domain containing 31	protein-coding
chr17	27070210	27072865	+	intron (NM_004295, intron 1 of 6)	CpG	514	NM_004295	9618	Hs.8375	NM_004295	ENSG00000076604	TRAF4	CART1|MLN62|RNF83	TNF receptor associated factor 4	protein-coding
chr14	65878061	65880716	+	promoter-TSS (NR_024334)	promoter-TSS (NR_024334)	-53	NR_024334	645431	Hs.713717	NR_024334		FUT8-AS1	-	FUT8 antisense RNA 1	ncRNA
chr3	169939584	169942235	+	intron (NM_002740, intron 1 of 17)	intron (NM_002740, intron 1 of 17)	689	NM_002740	5584	Hs.478199	NM_002740	ENSG00000163558	PRKCI	DXS1179E|PKCI|nPKC-iota	protein kinase C iota	protein-coding
chr12	54651872	54654521	+	5' UTR (NM_001127322, exon 1 of 5)	5' UTR (NM_001127322, exon 1 of 5)	133	NM_001127322	23468	Hs.349283	NM_012117	ENSG00000094916	CBX5	HEL25|HP1|HP1A	chromobox 5	protein-coding
chr17	74721658	74724306	+	promoter-TSS (NM_001302705)	promoter-TSS (NM_001302705)	70	NR_038193	124512	Hs.74655	NM_001080510	ENSG00000181038	METTL23	C17orf95|MRT44	methyltransferase like 23	protein-coding
chr20	21283199	21285847	+	intron (NM_001317960, intron 1 of 29)	intron (NM_001317960, intron 1 of 29)	387	NM_001317960	22803	Hs.255932	NM_012255	ENSG00000088930	XRN2	-	5'-3' exoribonuclease 2	protein-coding
chr10	70165210	70167858	+	exon (NM_017987, exon 1 of 18)	exon (NM_017987, exon 1 of 18)	412	NM_017987	55680	Hs.653144	NM_017987	ENSG00000204130	RUFY2	RABIP4R|ZFYVE13	RUN and FYVE domain containing 2	protein-coding
chr19	42756657	42759305	+	promoter-TSS (NM_001308402)	promoter-TSS (NM_001308402)	70	NM_001308402	2077	Hs.655969	NM_006494	ENSG00000105722	ERF	CHYTS|CRS4|PE-2|PE2	ETS2 repressor factor	protein-coding
chr10	75935378	75938025	+	intron (NM_001123, intron 1 of 10)	CpG	454	NM_001123	132	Hs.656586	NM_001123	ENSG00000156110	ADK	AK	adenosine kinase	protein-coding
chr6	99871851	99874498	+	promoter-TSS (NR_136326)	promoter-TSS (NR_136326)	47	NM_001322412	25957	Hs.520287	NM_015491	ENSG00000132424	PNISR	C6orf111|HSPC306|SFRS18|SRrp130|bA98I9.2	PNN interacting serine and arginine rich protein	protein-coding
chr10	97802619	97805266	+	intron (NM_001134376, intron 1 of 5)	CpG	783	NM_001134376	54619	Hs.596479	NM_019084	ENSG00000107443	CCNJ	bA690P14.1	cyclin J	protein-coding
chr21	30670582	30673229	+	5' UTR (NM_206866, exon 1 of 5)	5' UTR (NM_206866, exon 1 of 5)	168	NM_206866	571	Hs.154276	NM_001186	ENSG00000156273	BACH1	BACH-1|BTBD24	BTB domain and CNC homolog 1	protein-coding
chr15	52943462	52946109	+	promoter-TSS (NM_001286495)	promoter-TSS (NM_001286495)	-538	NM_001286495	56204	Hs.152385	NM_019600	ENSG00000047346	FAM214A	KIAA1370	family with sequence similarity 214 member A	protein-coding
chr9	111880229	111882875	+	intron (NM_032012, intron 1 of 17)	CpG	673	NM_032012	23731	Hs.308074	NM_032012	ENSG00000106771	TMEM245	C9orf5|CG-2|CG2	transmembrane protein 245	protein-coding
chr4	86747056	86749702	+	promoter-TSS (NM_001287805)	promoter-TSS (NM_001287805)	-667	NM_001287805	83478	Hs.444229	NM_031305	ENSG00000138639	ARHGAP24	FILGAP|RC-GAP72|RCGAP72|p73|p73RhoGAP	Rho GTPase activating protein 24	protein-coding
chr5	133706400	133709045	+	promoter-TSS (NM_001300853)	promoter-TSS (NM_001300853)	855	NM_003337	7320	Hs.612096	NM_003337	ENSG00000119048	UBE2B	E2-17kDa|HHR6B|HR6B|RAD6B|UBC2	ubiquitin conjugating enzyme E2 B	protein-coding
chr3	169489323	169491967	+	promoter-TSS (NM_001185118)	promoter-TSS (NM_001185118)	-208	NM_018657	55892	Hs.507025	NM_018657	ENSG00000085274	MYNN	OSZF|SBBIZ1|ZBTB31|ZNF902	myoneurin	protein-coding
chr7	148723769	148726412	+	intron (NM_004911, intron 1 of 9)	CpG	692	NM_004911	9601	Hs.93659	NM_004911	ENSG00000155660	PDIA4	ERP70|ERP72|ERp-72	protein disulfide isomerase family A member 4	protein-coding
chr20	25676591	25679234	+	promoter-TSS (NM_015655)	promoter-TSS (NM_015655)	-372	NM_015655	26152	Hs.61881	NM_015655	ENSG00000130684	ZNF337	-	zinc finger protein 337	protein-coding
chr5	64857741	64860384	+	promoter-TSS (NM_001267038)	promoter-TSS (NM_001267038)	-1	NM_015342	23398	Hs.121432	NM_015342	ENSG00000113593	PPWD1	-	peptidylprolyl isomerase domain and WD repeat containing 1	protein-coding
chr12	49759939	49762581	+	non-coding (NR_120663, exon 1 of 15)	non-coding (NR_120663, exon 1 of 15)	572	NM_023071	65244	Hs.654826	NM_023071	ENSG00000123352	SPATS2	Nbla00526|P59SCR|SCR59|SPATA10	spermatogenesis associated serine rich 2	protein-coding
chr17	40538809	40541450	+	intron (NM_139276, intron 1 of 23)	CpG	276	NM_213662	6774	Hs.463059	NM_003150	ENSG00000168610	STAT3	ADMIO|ADMIO1|APRF|HIES	signal transducer and activator of transcription 3	protein-coding
chr17	7210174	7212814	+	promoter-TSS (NM_001143762)	promoter-TSS (NM_001143762)	-200	NM_001143762	1984	Hs.534314	NM_001970	ENSG00000132507	EIF5A	EIF-5A|EIF5A1|eIF5AI	eukaryotic translation initiation factor 5A	protein-coding
chr18	32072406	32075045	+	intron (NM_032975, intron 1 of 21)	CpG	471	NM_001392	1837	Hs.643454	NM_001390	ENSG00000134769	DTNA	D18S892E|DRP3|DTN|DTN-A|LVNC1	dystrobrevin alpha	protein-coding
chr2	198298086	198300724	+	intron (NM_001308824, intron 1 of 3)	CpG	412	NM_012433	23451	Hs.632554	NM_012433	ENSG00000115524	SF3B1	Hsh155|MDS|PRP10|PRPF10|SAP155|SF3b155	splicing factor 3b subunit 1	protein-coding
chr1	101490222	101492859	+	promoter-TSS (NM_001077394)	promoter-TSS (NM_001077394)	138	NR_109849	102606465	Hs.593669	NR_109849		LOC102606465	-	uncharacterized LOC102606465	ncRNA
chr4	99181324	99183961	+	5' UTR (NM_001100426, exon 1 of 15)	5' UTR (NM_001100426, exon 1 of 15)	115	NM_001100429	5910	Hs.132858	NM_021159	ENSG00000138698	RAP1GDS1	GDS1|SmgGDS	Rap1 GTPase-GDP dissociation stimulator 1	protein-coding
chr15	78729628	78732264	+	5' UTR (NM_001320942, exon 1 of 22)	5' UTR (NM_001320942, exon 1 of 22)	182	NM_001320942	3658	Hs.436031	NM_004136	ENSG00000136381	IREB2	ACO3|IRE-BP 2|IRE-BP2|IRP2|IRP2AD|NDCAMA	iron responsive element binding protein 2	protein-coding
chr13	98086684	98089319	+	intron (NM_021033, intron 1 of 1)	intron (NM_021033, intron 1 of 1)	1526	NM_021033	5911	Hs.508480	NM_021033	ENSG00000125249	RAP2A	K-REV|KREV|RAP2|RbBP-30	RAP2A, member of RAS oncogene family	protein-coding
chr2	223519170	223521805	+	intron (NM_005687, intron 1 of 16)	L2a|LINE|L2	587	NM_005687	10056	Hs.471452	NM_005687	ENSG00000116120	FARSB	FARSLB|FRSB|HSPC173|NEDBLLA|PheHB|PheRS|RILDBC	phenylalanyl-tRNA synthetase subunit beta	protein-coding
chr4	99848487	99851122	+	intron (NM_001331017, intron 1 of 7)	CpG	439	NM_001130678	1977	Hs.13211	NM_001968	ENSG00000151247	EIF4E	AUTS19|CBP|EIF4E1|EIF4EL1|EIF4F|eIF-4E	eukaryotic translation initiation factor 4E	protein-coding
chr2	63814381	63817015	+	promoter-TSS (NM_005917)	promoter-TSS (NM_005917)	-45	NM_005917	4190	Hs.526521	NM_005917	ENSG00000014641	MDH1	HEL-S-32|MDH-s|MDHA|MGC:1375|MOR2	malate dehydrogenase 1	protein-coding
chr19	1874403	1877037	+	Intergenic	CpG	9798	NM_031213	81926	Hs.465542	NM_031213	ENSG00000129968	ABHD17A	C19orf27|FAM108A1	abhydrolase domain containing 17A	protein-coding
chr4	177240502	177243134	+	intron (NM_021928, intron 1 of 4)	CpG	728	NM_021928	60559	Hs.42194	NM_021928	ENSG00000129128	SPCS3	PRO3567|SPC22/23|SPC3|YLR066W	signal peptidase complex subunit 3	protein-coding
chr6	153322463	153325092	+	non-coding (NR_126056, exon 1 of 6)	non-coding (NR_126056, exon 1 of 6)	173	NR_126056	54516	Hs.225836	NM_019041	ENSG00000112031	MTRF1L	HMRF1L|MRF1L|mtRF1a	mitochondrial translational release factor 1 like	protein-coding
chr12	31742002	31744630	+	promoter-TSS (NM_001308339)	promoter-TSS (NM_001308339)	60	NM_001308339	160518	Hs.118166	NM_144973	ENSG00000170456	DENND5B	-	DENN domain containing 5B	protein-coding
chr2	68693672	68696300	+	promoter-TSS (NM_001024680)	promoter-TSS (NM_001024680)	295	NM_173545	200558	Hs.720369	NM_173545	ENSG00000169621	APLF	APFL|C2orf13|PALF|Xip1|ZCCHH1	aprataxin and PNKP like factor	protein-coding
chr6	52284234	52286862	+	promoter-TSS (NM_001172420)	promoter-TSS (NM_001172420)	-257	NM_001172420	114327	Hs.403171	NM_018100	ENSG00000096093	EFHC1	EJM1|dJ304B14.2	EF-hand domain containing 1	protein-coding
chr5	130498920	130501547	+	intron (NM_005340, intron 1 of 2)	CpG	808	NR_134495	3094	Hs.483305	NM_005340	ENSG00000169567	HINT1	HINT|NMAN|PKCI-1|PRKCNH1	histidine triad nucleotide binding protein 1	protein-coding
chr6	134272849	134275475	+	promoter-TSS (NM_004865)	promoter-TSS (NM_004865)	-139	NM_004865	9519	Hs.486507	NM_004865	ENSG00000028839	TBPL1	MGC:8389|MGC:9620|STUD|TLF|TLP|TRF2	TATA-box binding protein like 1	protein-coding
chr10	1093971	1096594	+	promoter-TSS (NM_001317956)	promoter-TSS (NM_001317956)	24	NM_004508	3422	Hs.283652	NM_004508	ENSG00000067064	IDI1	IPP1|IPPI1	isopentenyl-diphosphate delta isomerase 1	protein-coding
chr6	79576313	79578936	+	intron (NM_001010844, intron 1 of 3)	CpG	363	NM_001010844	134728	Hs.656212	NM_001010844	ENSG00000146243	IRAK1BP1	AIP70|SIMPL	interleukin 1 receptor associated kinase 1 binding protein 1	protein-coding
chr6	80246019	80248642	+	promoter-TSS (NM_001122769)	promoter-TSS (NM_001122769)	-183	NM_181714	167691	Hs.21945	NM_181714	ENSG00000135338	LCA5	C6orf152	lebercilin LCA5	protein-coding
chr21	47705024	47707647	+	promoter-TSS (NM_001006114)	promoter-TSS (NM_001006114)	91	NM_001314024	54059	Hs.474066	NM_058181	ENSG00000182362	YBEY	C21orf57	ybeY metalloendoribonuclease	protein-coding
chr9	4739434	4742056	+	intron (NM_001199853, intron 1 of 4)	CpG	564	NM_001199852	50808	Hs.732022	NM_016282	ENSG00000147853	AK3	AK3L1|AK6|AKL3L|AKL3L1|FIX	adenylate kinase 3	protein-coding
chr8	42947061	42949681	+	promoter-TSS (NM_032237)	promoter-TSS (NM_032237)	-278	NM_032237	84197	Hs.491646	NM_032237	ENSG00000185900	POMK	MDDGA12|MDDGC12|SGK196	protein O-mannose kinase	protein-coding
chr5	137672875	137675494	+	promoter-TSS (NM_001318098)	promoter-TSS (NM_001318098)	-140	NM_001287583	995	Hs.656	NM_001790	ENSG00000158402	CDC25C	CDC25|PPP1R60	cell division cycle 25C	protein-coding
chr15	90808153	90810772	+	promoter-TSS (NR_102428)	promoter-TSS (NR_102428)	-471	NR_102428	10519	Hs.715556	NM_006384	ENSG00000185043	CIB1	CIB|CIBP|KIP1|PRKDCIP|SIP2-28	calcium and integrin binding 1	protein-coding
chr10	103911173	103913791	+	intron (NM_004741, intron 1 of 12)	CpG	549	NM_004741	9221	Hs.523238	NM_004741	ENSG00000166197	NOLC1	NOPP130|NOPP140|NS5ATP13|P130	nucleolar and coiled-body phosphoprotein 1	protein-coding
chr6	150070020	150072638	+	intron (NM_001252051, intron 1 of 6)	intron (NM_001252051, intron 1 of 6)	498	NM_001252049	5110	Hs.279257	NM_005389	ENSG00000120265	PCMT1	PIMT	protein-L-isoaspartate (D-aspartate) O-methyltransferase	protein-coding
chr17	26661523	26664140	+	promoter-TSS (NM_001267774)	promoter-TSS (NM_001267774)	283	NM_021137	7126	Hs.76090	NM_021137	ENSG00000109079	TNFAIP1	B12|B61|BTBD34|EDP1|hBACURD2	TNF alpha induced protein 1	protein-coding
chr3	4344092	4346709	+	intron (NM_001320678, intron 1 of 1)	intron (NM_001320678, intron 1 of 1)	412	NM_001320677	6419	Hs.475300	NM_006515	ENSG00000170364	SETMAR	METNASE|Mar1	SET domain and mariner transposase fusion gene	protein-coding
chr8	93976202	93978817	+	intron (NM_001171797, intron 1 of 4)	intron (NM_001171797, intron 1 of 4)	308	NM_001191036	286144	Hs.440643	NM_001171795	ENSG00000205133	TRIQK	C8orf83|PRO0845|UPF0599	triple QxxK/R motif containing	protein-coding
chr5	32585140	32587755	+	intron (NM_006713, intron 1 of 4)	intron (NM_006713, intron 1 of 4)	842	NM_006713	10923	Hs.229641	NM_006713	ENSG00000113387	SUB1	P15|PC4|p14	SUB1 regulator of transcription	protein-coding
chr17	80229767	80232380	+	intron (NM_139062, intron 1 of 9)	CpG	521	NM_139062	1453	Hs.631725	NM_001893	ENSG00000141551	CSNK1D	ASPS|CKI-delta|CKId|CKIdelta|FASPS2|HCKID	casein kinase 1 delta	protein-coding
chr17	5321940	5324552	+	promoter-TSS (NM_001320653)	promoter-TSS (NM_001320653)	-187	NM_002532	4927	Hs.584784	NM_002532	ENSG00000108559	NUP88	FADS4	nucleoporin 88	protein-coding
chr1	244613548	244616160	+	intron (NM_001126, intron 1 of 12)	CpG	582	NM_001126	159	Hs.498313	NM_001126	ENSG00000035687	ADSS	ADEH|ADSS 2|ADSS2	adenylosuccinate synthase	protein-coding
chr18	29521830	29524439	+	promoter-TSS (NM_014939)	promoter-TSS (NM_014939)	-43	NM_014939	22878	Hs.202001	NM_014939	ENSG00000153339	TRAPPC8	GSG1|HsT2706|KIAA1012|TRS85	trafficking protein particle complex 8	protein-coding
chr5	37369733	37372341	+	exon (NM_001278312, exon 1 of 34)	exon (NM_001278312, exon 1 of 34)	191	NM_153485	9631	Hs.547696	NM_004298	ENSG00000113569	NUP155	ATFB15|N155	nucleoporin 155	protein-coding
chr9	35731127	35733734	+	promoter-TSS (NR_106912)	promoter-TSS (NR_106912)	-38	NM_006289	7094	Hs.471014	NM_006289	ENSG00000137076	TLN1	ILWEQ|TLN|talin-1	talin 1	protein-coding
chr5	168004545	168007149	+	intron (NM_024594, intron 1 of 6)	intron (NM_024594, intron 1 of 6)	767	NM_024594	79646	Hs.388400	NM_024594	ENSG00000120137	PANK3	-	pantothenate kinase 3	protein-coding
chr3	154040278	154042881	+	intron (NM_001114397, intron 1 of 24)	intron (NM_001114397, intron 1 of 24)	707	NM_020865	170506	Hs.446270	NM_020865	ENSG00000174953	DHX36	DDX36|G4R1|MLEL1|RHAU	DEAH-box helicase 36	protein-coding
chr12	93771298	93773901	+	intron (NM_001301022, intron 1 of 4)	intron (NM_001301022, intron 1 of 4)	273	NM_001301023	11163	Hs.506325	NM_019094	ENSG00000173598	NUDT4	DIPP-2B|DIPP2|DIPP2alpha|DIPP2beta|HDCMB47P|NUDT4B	nudix hydrolase 4	protein-coding
chrX	139013112	139015715	+	Intergenic	CpG	-8023	NR_030230	574508		NR_030230	ENSG00000207633	MIR505	MIRN505|hsa-mir-505|mir-505	microRNA 505	ncRNA
chr12	14537010	14539611	+	5' UTR (NM_181352, exon 1 of 15)	5' UTR (NM_181352, exon 1 of 15)	312	NM_181352	55729	Hs.504856	NM_018179	ENSG00000171681	ATF7IP	AM|ATF-IP|MCAF|MCAF1|p621	activating transcription factor 7 interacting protein	protein-coding
chr13	103497709	103500307	+	intron (NM_000123, intron 1 of 14)	MER2|DNA|TcMar-Tigger	817	NM_000123	2073	Hs.258429	NM_000123	ENSG00000134899	ERCC5	COFS3|ERCC5-201|ERCM2|UVDR|XPG|XPGC	ERCC excision repair 5, endonuclease	protein-coding
chr10	123685831	123688427	+	promoter-TSS (NR_120495)	promoter-TSS (NR_120495)	449	NM_007041	11101	Hs.632080	NM_007041	ENSG00000107669	ATE1	-	arginyltransferase 1	protein-coding
chr10	102105560	102108156	+	promoter-TSS (NM_005063)	promoter-TSS (NM_005063)	86	NM_005063	6319	Hs.558396	NM_005063	ENSG00000099194	SCD	FADS5|MSTP008|SCD1|SCDOS|hSCD1	stearoyl-CoA desaturase	protein-coding
chr3	42065585	42068181	+	Intergenic	L1M5|LINE|L1	-62951	NR_136342	54986	Hs.656192	NM_017886	ENSG00000168038	ULK4	FAM7C1|REC01035	unc-51 like kinase 4	protein-coding
chr3	134091486	134094081	+	intron (NM_001278683, intron 1 of 9)	CpG	644	NM_001278685	51421	Hs.426312	NM_016201	ENSG00000114019	AMOTL2	LCCP	angiomotin like 2	protein-coding
chr10	93667073	93669667	+	exon (NM_152429, exon 2 of 2)	exon (NM_152429, exon 2 of 2)	888	NM_152429	143282	Hs.466120	NM_152429	ENSG00000174721	FGFBP3	C10orf13|FGF-BP3	fibroblast growth factor binding protein 3	protein-coding
chr17	41149090	41151683	+	promoter-TSS (NM_000988)	promoter-TSS (NM_000988)	-60	NM_000988	6155	Hs.514196	NM_000988	ENSG00000131469	RPL27	DBA16|L27	ribosomal protein L27	protein-coding
chr5	169010297	169012890	+	intron (NM_001329640, intron 1 of 10)	MIR|SINE|MIR	509	NM_001329641	54908	Hs.368710	NM_017785	ENSG00000040275	SPDL1	CCDC99	spindle apparatus coiled-coil protein 1	protein-coding
chr3	156271335	156273927	+	promoter-TSS (NM_001308204)	promoter-TSS (NM_001308204)	3	NM_001308204	6747	Hs.518346	NM_007107	ENSG00000114850	SSR3	TRAPG	signal sequence receptor subunit 3	protein-coding
chr3	101442726	101445318	+	intron (NM_024548, intron 1 of 10)	intron (NM_024548, intron 1 of 10)	585	NM_024548	79598	Hs.444135	NM_024548	ENSG00000182504	CEP97	2810403B08Rik|LRRIQ2	centrosomal protein 97	protein-coding
[truncated: 2,097 more rows]

## Sheet: SOX11 C&R in IMR-32
Supplementary Table 4.2: SOX11 CUT&RUN targets in IMR-32 cells (MACS2, q.Val < 0.05, gene annotation with homer)
[truncated: 14,911 more rows]

[truncated: 4 more sheets: SOX11 C&R in CLB-GA, SOX11 C&R in NGP, SOX11 C&R in SH-EP SOX11 OE, SOX11 ChIP in IMR-32]
