# Supplementary material for: SOX11 regulates SWI/SNF complex components as member of the adrenergic neuroblastoma core regulatory circuitry
Source: Nat Commun. 2023 Mar 7;14:1267. doi: 10.1038/s41467-023-36735-2 (PMC9992472; doi:10.1038/s41467-023-36735-2)
Supplement: Supplementary file 9 — Supplementary Data 6 [file 41467_2023_36735_MOESM9_ESM.xlsx]

## Sheet: Cell lines used
Supplementary Table 6: Cell lines used in the manuscript with the sample ID, origin, and MYCN amplification status
Sample ID	Origin	MYCN status
CLB-GA	Combaret	NA
IMR-32	Versteeg	A
SK-N-AS	ATCC	NA
IMR-5/75	Westermann	A
SH-SY5Y	Schulte	NA
SK-N-SH	Versteeg	NA
SK-N-FI	Versteeg	NA
SK-N-BE(2c)	Lunec	A
NGP	Versteeg	A
SH-EP	Helen	NA
GI-M-EN	Versteeg	NA
CHP-902R	White	A
STA-NB-9	Ambros	A
LA-N-6	White	NA
NBL-S	White	NA
Kelly	Luca Lungo Vaschetto	A
STA-NB-12	Ambros	NA
SJNB-10	Versteeg	A
LA-N-1	Versteeg	A
SMS-KAN	White	A
SMS-KCNR	Versteeg	A
NLF	White	A
NMB	White	A
LA-N-2	Versteeg	A
STA-N-B8	Ambros	A
NB-69	Schramm	NA
TR-14	Versteeg	A
NB-1	JHSF	A
SH-EP	Versteeg	NA
SK-N-DZ	Westermann	A
CHLA15	Westermann	NA
CHLA20	Westermann	NA
CHLA90	Westermann	NA
HD-N-33	Westermann	NA
CHP-134	White	A
MYCN status: NA = non amplified, A = amplified
