# Supplementary material for: SOX11 regulates SWI/SNF complex components as member of the adrenergic neuroblastoma core regulatory circuitry
Source: Nat Commun. 2023 Mar 7;14:1267. doi: 10.1038/s41467-023-36735-2 (PMC9992472; doi:10.1038/s41467-023-36735-2)
Supplement: Supplementary file 11 — Source Data [file 41467_2023_36735_MOESM11_ESM.xlsx]

## Sheet: Figure 1c
Figure 1c:
Expression of SOX11 in NB tumors with gain or amplification of SOX11 locus
exp_id	chromosome	chr_start	chr_end	CN ratio	expr_SOX11	Status
nrc0002	2	1615296	31603932	0.068	8.35799	normal
nrc0003	2	0	9336869	0.034	8.50184	normal
nrc0004	2	262338	6905888	0.46	8.9918	gain
nrc0005	2	0	21199889	-0.019	8.11634	normal
nrc0006	2	1123425	6429297	-0.03	7.82209	normal
nrc0007	2	1666413	13024873	-0.125	8.33047	normal
nrc0009	2	0	242655972	-0.003	6.95187	normal
nrc0010	2	0	242458494	0.247	8.28817	normal
nrc2002	2	0	242655972	0.144	7.81314	normal
nrc2003	2	0	16003682	0.563	7.69279	gain
nrc2008	2	0	31344583	0.005	8.24555	normal
nrc2009	2	0	6036500	0.189	7.93428	normal
nrc2013	2	0	15998432	0.518	8.62095	gain
nrc2015	2	0	15998432	0.254	8.00506	normal
nrc2017	2	0	56162949	-0.002	8.10381	normal
nrc2018	2	0	26468271	0.54	8.53528	gain
nrc2020	2	4655572	8025703	0.315	8.36981	gain
nrc2021	2	0	15758758	0.514	9.34252	gain
nrc2022	2	0	15758758	0.262	8.11478	normal
nrc2024	2	0	56228362	-0.092	8.28216	normal
nrc2025	2	0	15646547	0.426	9.25006	gain
nrc2026	2	0	15758758	0.049	8.67842	normal
nrc2031	2	0	14693507	0.026	7.82718	normal
nrc2032	2	0	48546200	0.484	8.49105	gain
nrc2034	2	0	242655972	0.04	8.02901	normal
nrc2036	2	5754821	8352240	0.665	8.04221	gain
nrc2038	2	0	8915022	0.132	7.6893	normal
nrc2041	2	658705	14691550	0.014	7.63735	normal
nrc2044	2	0	15999016	0.276	7.824	normal
nrc2050	2	0	21199889	-0.127	7.57894	normal
nrc2054	2	0	57988292	-0.028	7.78398	normal
nrc2056	2	3600837	8915022	-0.054	7.72996	normal
nrc2057	2	0	15758758	0.427	8.12619	gain
nrc2059	2	0	114416370	0.151	7.99831	normal
nrc2063	2	0	242655972	0.024	7.78986	normal
nrc2101	2	0	15999016	0.398	9.05474	gain
nrc2103	2	0	242655972	0	7.80671	normal
nrc2105	2	0	242655972	-0.064	7.87283	normal
nrc2107	2	0	131994109	0.2	8.43212	normal
nrc2109	2	0	23959936	0.285	8.03782	normal
nrc2111	2	5754821	14692306	0.14	8.22352	normal
nrc2114	2	0	58962261	-0.028	7.47005	normal
nrc2118	2	0	242655972	0.016	7.77545	normal
nrc2119	2	0	99989873	-0.049	9.40599	normal
nrc2130	2	0	47893721	0.328	8.55995	gain
nrc2132	2	0	27752025	0.351	8.84706	gain
nrc2143	2	0	242655972	0.459	7.95826	gain
nrc2144	2	0	242655972	0.177	7.79312	normal
nrc2145	2	0	21104337	-0.027	8.12928	normal
nrc2147	2	3370521	15998432	0.017	7.73132	normal
nrc2148	2	0	10059279	0.488	8.72451	gain
nrc2150	2	0	80636272	0.233	8.14313	normal
nrc2151	2	658705	15998432	0.144	7.71081	normal
nrc2155	2	208794	33467866	0.41	7.87098	gain
nrc2169	2	0	15998432	0.7	7.853	gain
nrc2172	2	0	7011951	0.522	8.40727	gain
nrc2174	2	0	11293252	0.528	9.58007	gain
nrc2175	2	0	173941487	0.188	7.92363	normal
nrc2181	2	0	16003682	0.175	8.40429	normal
nrc2183	2	0	16003682	0.355	7.58271	gain
nrc2184	2	0	56080890	0.065	8.06501	normal
nrc2189	2	0	15662006	0.435	9.544	gain
nrc2191	2	0	218386862	-0.023	7.2317	normal
nrc2193	2	0	84914100	0.309	8.2817	gain
nrc2194	2	0	242655972	0.142	7.99152	normal
nrc2195	2	0	56068912	-0.027	7.87836	normal
nrc2198	2	0	15686067	0.028	8.06232	normal
nrc2217	2	0	15998432	0.194	8.32868	normal
nrc2219	2	0	8915022	-0.044	7.72792	normal
nrc2221	2	0	33668039	0.814	8.52513	gain
nrc2284	2	0	10059279	-0.018	8.06015	normal
nrc2285	2	0	238818942	0.011	8.08002	normal
nrc2288	2	0	96403291	-0.014	9.27146	normal
nrc2302	2	0	242655972	0.098	8.14568	normal
nrc2380	2	0	9336869	0.421	8.6268	gain
nrc2382	2	0	48195370	0.025	8.15785	normal
nrc2383	2	0	15409609	0.411	9.19402	gain
nrc2385	2	0	15999016	0.573	8.55344	gain
nrc2386	2	0	242655972	0.099	8.69731	normal
nrc2387	2	4655572	6429297	1.869	10.1338	amplification
nrc2390	2	0	14693507	-0.004	8.74248	normal
nrc2391	2	0	242655972	-0.001	7.88692	normal
nrc2392	2	0	10187935	0.315	9.0954	gain
nrc2536	2	0	15918218	-0.067	7.6359	normal
nrc2537	2	3818647	8430091	-0.219	8.56605	normal
nrc2538	2	0	89382979	0.238	8.12928	normal
nrc2541	2	265190	15996589	0.025	8.37547	normal
nrc2542	2	0	50167685	-0.004	7.75955	normal
nrc2545	2	0	242717016	0.071	8.1267	normal
nrc2546	2	0	15950852	0.134	7.31832	normal
nrc2549	2	0	15996589	-0.049	7.51728	normal
nrc2550	2	0	14691649	-0.084	8.26959	normal
nrc2551	2	0	50039172	0.276	7.93605	normal
nrc2555	2	0	14691649	-0.074	7.96694	normal
nrc2556	2	0	15741210	0.011	6.42122	normal
nrc2557	2	0	15576820	-0.036	7.98925	normal
nrc2558	2	0	10059280	0.009	8.0864	normal
nrc4001	2	0	242655972	-0.047	8.87314	normal
nrc4002	2	0	242655972	0.263	8.22689	normal
nrc4005	2	0	39052242	0.041	8.84455	normal
nrc4006	2	0	143629686	0.037	8.35931	normal
nrc4007	2	0	15999016	0.123	8.36632	normal
nrc4008	2	0	242655972	0.113	8.20848	normal
nrc4009	2	0	24079770	-0.037	7.32733	normal
nrc4010	2	0	15758758	0.142	7.5691	normal
nrc4011	2	0	56063556	-0.015	7.91409	normal
nrc4012	2	0	161980563	0.097	7.72247	normal
nrc4013	2	3601881	5758235	0.236	8.3996	normal
nrc4014	2	0	15662006	0.334	8.50184	gain
nrc4015	2	0	15459692	0.084	8.1472	normal
nrc4016	2	3601881	7101172	0.275	7.81442	normal
nrc4017	2	0	242458494	-0.106	7.8189	normal
nrc4018	2	0	13024873	0.333	9.05962	gain
nrc4019	2	0	15459692	0.047	9.20457	normal
nrc4020	2	0	32781516	0	7.91349	normal
nrc4021	2	0	242655972	0.16	7.4733	normal
nrc4022	2	0	8741252	0.288	8.04603	normal
nrc4023	2	0	23858754	0.275	7.58946	normal
nrc4024	2	0	48195370	-0.013	8.9952	normal
nrc4025	2	0	8915022	-0.023	7.56453	normal
nrc4026	2	0	242655972	-0.015	7.72383	normal
nrc4027	2	0	15998432	0.177	8.1127	normal
nrc4028	2	0	7011951	0.208	7.72247	normal
nrc4029	2	0	77599494	0.071	7.40344	normal
nrc4030	2	0	242655972	-0.139	7.72383	normal
nrc4031	2	0	141382091	-0.021	8.07628	normal
nrc4032	2	5750459	7011951	1.97	9.56567	amplification
nrc4033	2	0	9816698	-0.019	7.72178	normal
nrc4034	2	0	49071241	-0.006	7.81506	normal
nrc4036	2	0	10504897	0.105	7.23841	normal
nrc4037	2	3362558	12800087	0.091	7.60288	normal
nrc4038	2	5750459	9293886	0.388	8.28633	gain
nrc4039	2	261856	7011951	0.359	8.40003	gain
nrc4040	2	0	13024873	0.367	8.89361	gain
nrc4041	2	0	15758758	0.039	8.35447	normal
nrc4042	2	3603615	10371792	0.069	8.56834	normal
nrc4043	2	0	31961902	0.317	8.42962	gain
nrc4044	2	0	15646547	0.451	9.45389	gain
nrc4045	2	0	43843017	0.577	8.31651	gain
nrc4046	2	0	15292290	0.051	8.62972	normal
nrc4047	2	0	15459692	0.043	9.01123	normal
nrc4048	2	0	15999016	-0.104	7.60511	normal
nrc4051	2	0	141010600	0.118	8.49346	normal
nrc4052	2	0	137531060	0.007	8.14619	normal
nrc4053	2	0	6905888	0.222	8.7269	normal
nrc4054	2	0	40454502	0.421	8.90899	gain
nrc4055	2	0	45643532	-0.183	7.98982	normal
nrc4056	2	0	30644486	0.592	7.2114	gain
nrc4057	2	0	54962929	0.156	8.43379	normal
nrc4058	2	0	68469043	0.028	7.65678	normal
nrc4059	2	0	6429297	-0.056	7.53605	normal
nrc4060	2	0	202687303	0.21	6.26491	normal
nrc4061	2	0	114408424	-0.122	7.95884	normal
nrc4062	2	0	15999016	0.414	7.54844	gain
nrc4063	2	0	242655972	0.058	7.63952	normal
nrc4064	2	0	137531060	0.044	7.8936	normal
nrc4065	2	0	15999016	0.336	8.45738	gain
nrc4066	2	0	15533308	0.464	9.18611	gain
nrc4067	2	0	20838184	0.457	9.24031	gain
nrc4068	2	0	242655972	0.193	7.4814	normal
nrc4069	2	208794	228283269	0.425	7.53993	gain
nrc4070	2	0	15681058	0.12	8.37547	normal
nrc4071	2	0	137531060	-0.04	7.70529	normal
nrc4072	2	0	242655972	0.412	8.3672	gain
nrc4074	2	0	21199889	0.328	8.31198	gain
nrc4075	2	0	176724012	0.15	8.18537	normal
nrc4076	2	0	156699310	0.19	7.16491	normal
nrc4077	2	0	242655972	0.012	8.24888	normal
nrc4078	2	0	7692985	-0.026	9.7497	normal
nrc4079	2	0	242655972	0.082	8.00506	normal
nrc4080	2	0	242655972	0.104	7.94895	normal
nrc4081	2	0	136589749	0.094	7.79116	normal
nrc4082	2	0	42523765	0.684	8.76022	gain
nrc4083	2	0	137531060	-0.065	8.05799	normal
nrc4084	2	0	56081141	0.101	7.76818	normal
nrc4087	2	0	15999016	0.155	7.50462	normal
nrc4088	2	0	242655972	0.018	7.19081	normal
nrc4089	2	0	14692955	0.261	8.37286	normal
nrc4090	2	261856	14693507	-0.122	8.72076	normal
nrc4091	2	0	15998432	0.219	8.60066	normal
nrc4092	2	0	51099264	0.429	8.36326	gain
nrc4093	2	1123425	15459692	0.113	8.84329	normal
nrc4094	2	0	9696418	-0.044	8.20848	normal
nrc4095	2	3601881	56228362	0.458	8.73471	gain
nrc4096	2	0	9463355	0.178	7.75822	normal
nrc4097	2	0	31961902	0.223	9.19279	normal
nrc4098	2	0	70112827	0.126	7.99435	normal
nrc4099	2	3371042	242655972	-0.043	7.62352	normal
nrc4100	2	1123425	15999016	0.339	8.28771	gain
nrc4101	2	0	7072111	0.192	8.05148	normal
nrc4102	2	0	242655972	0.17	8.05637	normal
nrc4103	2	0	242655972	0.238	8.09011	normal
nrc4104	2	0	15533308	0.266	8.27798	normal
nrc4105	2	0	21199889	0.273	8.95478	normal
nrc4106	2	5750459	5758235	0.691	8.41912	gain
nrc4107	2	658705	63278876	0.415	8.16892	gain
nrc4108	2	658705	65474303	0.486	8.42501	gain
nrc4109	2	262338	15999016	0.176	7.99266	normal
nrc6061	2	29193	13755571	0.121	9.26397	normal
nrc6062	2	29193	242689978	0.102	8.5988	normal
nrc6063	2	29193	149576406	0.175	8.11114	normal
nrc6064	2	0	149695613	-0.086	7.6014	normal
nrc6066	2	29193	15087213	0.32	9.50383	gain
nrc6067	2	29193	57384961	0.518	9.17318	gain
nrc6068	2	29193	65331413	0.388	8.37286	gain
nrc6069	2	29193	242689978	-0.031	7.38974	normal
nrc6070	2	0	26533043	-0.097	8.27006	normal
nrc6071	2	0	242689978	0.18	7.95768	normal
nrc6072	2	0	11276571	-0.027	8.89785	normal
nrc6073	2	0	14210401	-0.029	7.8125	normal
nrc6074	2	0	134778976	-0.056	8.83952	normal
nrc6075	2	0	131519658	0.105	7.80478	normal
nrc6077	2	0	73842868	0.056	7.7807	normal
nrc6078	2	0	149695613	-0.057	8.44419	normal
nrc6079	2	0	242689978	0.39	8.4187	gain
nrc6080	2	29193	242689978	0.247	8.78986	normal
nrc6081	2	29193	242689978	0.207	7.90147	normal
nrc6082	2	0	242689978	-0.084	7.96347	normal
nrc6083	2	29193	98436331	0.185	7.85237	normal
nrc6084	2	0	242689978	-0.063	7.74551	normal
nrc6085	2	764887	242689978	0.073	8.08055	normal
nrc6086	2	0	242689978	-0.01	8.34961	normal
nrc6087	2	0	242689978	-0.014	7.87529	normal
nrc6088	2	29193	19542530	-0.006	7.81826	normal
nrc6089	2	29193	242689978	-0.019	7.90026	normal
nrc6090	2	0	98436331	-0.044	7.98755	normal
nrc6091	2	0	15666710	0.108	9.22086	normal
nrc6092	2	0	242689978	0.213	8.25125	normal
nrc6098	2	0	149695613	0.15	7.87958	normal
nrc6099	2	0	26533043	0.129	7.55382	normal
nrc6100	2	0	40593033	0.489	7.16189	gain
nrc6102	2	0	15546563	-0.031	7.95942	normal
nrc6103	2	0	31967230	0.016	7.86913	normal
nrc6104	2	0	98518613	0.227	7.86604	normal
nrc6106	2	0	242689978	-0.032	7.01123	normal
nrc6107	2	0	51006556	0.196	8.4292	normal
nrc6109	2	0	149695613	-0.038	7.7211	normal
nrc6110	2	0	14738190	0.036	9.37634	normal
nrc8113	2	15143	88870146	0.16315	8.23841	normal
nrc8114	2	15143	15650190	0.44394	8.68335	gain
nrc8119	2	15143	88870146	0.03707	8.20555	normal
nrc8127	2	15143	15847604	0.04025	8.6994	normal
nrc8134	2	15143	7443149	0.06281	8.27286	normal
nrc8135	2	15143	9170372	0.45912	8.81153	gain
nrc8137	2	15143	10499345	-0.00317	8.40599	normal
nrc8151	2	15143	72018382	0.46407	8.12412	gain
nrc8152	2	15143	11808644	0.13932	7.36282	normal
nrc8153	2	15143	136898972	0.10891	7.85549	normal
nrc8155	2	15143	88870146	0.0255	6.58796	normal
nrc8157	2	15143	88870146	0.05486	7.13853	normal
nrc8159	2	15143	88870146	0.22055	8.68229	normal
nrc8160	2	15143	88870146	-0.03037	7.83226	normal
nrc8161	2	15143	88870146	-0.01014	9.03755	normal
nrc8167	2	15143	88870146	-0.02569	6.90087	normal
nrc8172	2	15143	40874589	0.36809	8.66747	gain
nrc8173	2	15143	6450325	0.31209	8.54381	gain
nrc8175	2	15143	15690834	-0.03245	8.12928	normal
nrc8180	2	15143	14730791	0.05424	9.24198	normal
nrc8181	2	15143	46701517	0.47992	8.60585	gain
nrc8183	2	15143	241033745	-0.00882	8.23458	normal
nrc8187	2	15143	60916914	0.15939	7.96521	normal
nrc8189	2	15143	57783251	0.1372	7.7879	normal
nrc8191	2	15143	88870146	0.22289	8.05311	normal
nrc8192	2	15143	230408984	0.02376	7.80864	normal
nrc8203	2	15143	242707979	0.03055	7.45943	normal
nrc8204	2	15143	88870146	0.02047	7.56224	normal
nrc8205	2	15143	60786605	-0.08465	7.69975	normal
nrc8206	2	15143	88870146	0.07149	8.26866	normal
nrc8208	2	15143	88870146	0.31407	8.55804	gain
nrc8209	2	15143	88870146	0.00444	8.28262	normal
nrc8210	2	15143	13523860	0.04596	9.17717	normal
nrc8212	2	15143	30260873	0.3021	8.40003	gain
nrc8217	2	15143	15847604	-0.02397	7.99549	normal
nrc8218	2	15143	43158962	0.36734	8.44211	gain
nrc8219	2	15143	15406370	0.053	8.85425	normal
nrc8220	2	15143	88870146	-0.03348	7.8648	normal
nrc8223	2	15143	242707979	0.00105	7.45533	normal
nrc8225	2	15143	88791345	-0.09291	7.97957	normal

## Sheet: Figure 1d
Figure 1d:
Overall survival plot NRC
NRC_ID	nrc_event_overall	nrc_event_progrfree	nrc_grade	nrc_inss	nrc_mycna	nrc_surv_overall	nrc_surv_progrfree	nrc_surv_overall_months	nrc_surv_progrfree_months	nrc_surv_overall_years	Log2 SOX11 epxr	Expr level
nrc0002	no	no	nd	st3	no	1357	1357	44.5841145	44.5841145	3.71534	8.35799	Low expression
nrc0003	no	no	nd	st2	no	2313	2313	75.99340961	75.99340961	6.33278	8.50184	High expression
nrc0004	no	yes	nd	st4	yes	2423	1198	79.60744984	39.36018362	6.63395	8.99181	High expression
nrc0005	no	yes	nd	st2	no	2480	67	81.48017978	2.20127905	6.79001	8.11634	Low expression
nrc0006	no	no	nd	st4	no	2461	2461	80.85593646	80.85593646	6.73799	7.82209	Low expression
nrc0007	yes	yes	nd	st3	no	1806	195	59.33596963	6.406707684	4.94466	8.33047	Low expression
nrc0010	no	no	nd	st1	nd	5743	5743	188.685755	188.685755	15.7238	8.28817	Low expression
nrc2002	no	no	nd	st2	no	4914	4914	161.4490336	161.4490336	13.4541	7.81314	Low expression
nrc2003	no	yes	nd	st4s	no	5210	97	171.1740874	3.186926386	14.2645	7.69279	Low expression
nrc2008	no	no	nd	st2	no	6355	6355	208.7929607	208.7929607	17.3994	8.24555	Low expression
nrc2009	no	yes	nd	st2	no	5955	161	195.6509962	5.289640703	16.3042	7.93428	Low expression
nrc2013	yes	yes	nd	st4	no	487	456	16.00034175	14.98183951	1.33336	8.62095	High expression
nrc2015	yes	yes	nd	st4	yes	1277	549	41.9557216	18.03734625	3.49631	8.00506	Low expression
nrc2017	yes	yes	nd	st4	no	576	511	18.92442885	16.78885962	1.57704	8.10381	Low expression
nrc2018	yes	yes	nd	st4	no	595	431	19.54867216	14.16046673	1.62906	8.53528	High expression
nrc2020	yes	yes	nd	st4	yes	340	340	11.17066981	11.17066981	0.930889	8.36982	Low expression
nrc2021	yes	yes	nd	st4	yes	296	209	9.725053715	6.866676441	0.810421	9.34252	High expression
nrc2022	yes	yes	nd	st4	yes	394	394	12.94483501	12.94483501	1.07874	8.11478	Low expression
nrc2024	yes	yes	nd	st4	no	1408	1259	46.25971497	41.3643332	3.85498	8.28216	Low expression
nrc2025	yes	yes	nd	st4	yes	196	196	6.439562595	6.439562595	0.53663	9.25006	High expression
nrc2026	no	no	nd	st4	yes	2529	2529	83.09007042	83.09007042	6.92417	8.67842	High expression
nrc2031	yes	yes	nd	st4	yes	866	609	28.4523531	20.00864092	2.37103	7.82718	Low expression
nrc2032	no	no	nd	st4	no	6463	6463	212.3412911	212.3412911	17.6951	8.49105	Low expression
nrc2034	no	no	nd	st2	no	2755	2755	90.51528036	90.51528036	7.54294	8.02901	Low expression
nrc2036	yes	yes	nd	st4	no	139	93	4.566832657	3.055506742	0.380569	8.04221	Low expression
nrc2038	no	no	nd	st4s	no	5016	5016	164.8002346	164.8002346	13.7334	7.6893	Low expression
nrc2041	no	no	nd	st3	no	4200	4200	137.990627	137.990627	11.4992	7.63735	Low expression
nrc2044	no	no	nd	st2	no	3242	3242	106.5156221	106.5156221	8.8763	7.824	Low expression
nrc2050	no	no	nd	st3	no	4472	4472	146.9271629	146.9271629	12.2439	7.57894	Low expression
nrc2054	no	no	nd	st1	no	4793	4793	157.4735894	157.4735894	13.1228	7.78398	Low expression
nrc2056	yes	yes	nd	st4	yes	63	45	2.069859406	1.478471004	0.172488	7.72996	Low expression
nrc2057	yes	yes	nd	st4	no	295	295	9.692198804	9.692198804	0.807683	8.12619	Low expression
nrc2059	no	yes	nd	st2	no	5946	146	195.355302	4.796817035	16.2796	7.99831	Low expression
nrc2063	no	no	nd	st1	no	2693	2693	88.47827586	88.47827586	7.37319	7.78986	Low expression
nrc2101	yes	yes	nd	st4	no	284	236	9.330794781	7.753759043	0.777566	9.05474	High expression
nrc2103	no	no	nd	st2	no	2131	2131	70.01381577	70.01381577	5.83448	7.80671	Low expression
nrc2105	no	no	nd	st1	no	2708	2708	88.97109953	88.97109953	7.41426	7.87283	Low expression
nrc2107	yes	yes	nd	st4	no	126	73	4.139718811	2.398408518	0.344977	8.43212	Low expression
nrc2109	no	no	nd	st3	no	4344	4344	142.7217343	142.7217343	11.8935	8.03782	Low expression
nrc2111	no	no	nd	st4s	no	3955	3955	129.9411738	129.9411738	10.8284	8.22352	Low expression
nrc2114	no	no	nd	st3	no	4354	4354	143.0502834	143.0502834	11.9209	7.47005	Low expression
nrc2118	yes	yes	nd	st4	no	256	235	8.410857267	7.720904132	0.700905	7.77545	Low expression
nrc2119	no	no	nd	st4	no	5008	5008	164.5373953	164.5373953	13.7114	9.40599	High expression
nrc2130	yes	yes	nd	st4	no	522	522	17.15026365	17.15026365	1.42919	8.55995	High expression
nrc2132	yes	yes	nd	st2	no	458	360	15.04754933	11.82776803	1.25396	8.84706	High expression
nrc2143	no	no	nd	st2	no	2999	2999	98.53187869	98.53187869	8.21099	7.95826	Low expression
nrc2144	no	no	nd	st1	no	1842	1842	60.51874643	60.51874643	5.04323	7.79312	Low expression
nrc2145	no	no	nd	st2	no	2754	2754	90.48242544	90.48242544	7.5402	8.12928	Low expression
nrc2147	no	no	nd	st2	no	2592	2592	85.15992983	85.15992983	7.09666	7.73132	Low expression
nrc2148	no	no	nd	st4	no	2750	2750	90.3510058	90.3510058	7.52925	8.72451	High expression
nrc2150	no	no	nd	st3	no	3533	3533	116.0764013	116.0764013	9.67303	8.14313	Low expression
nrc2151	no	no	nd	st4s	no	1993	1993	65.47983802	65.47983802	5.45665	7.71081	Low expression
nrc2155	no	no	nd	st3	no	2424	2424	79.64030475	79.64030475	6.63669	7.87098	Low expression
nrc2169	yes	yes	nd	st4	no	442	442	14.52187075	14.52187075	1.21016	7.853	Low expression
nrc2172	no	no	nd	st4	no	3857	3857	126.7213925	126.7213925	10.5601	8.40727	Low expression
nrc2174	yes	yes	nd	st4	yes	406	334	13.33909395	10.97354034	1.11159	9.58007	High expression
nrc2175	no	no	nd	st4	no	4587	4587	150.7054777	150.7054777	12.5588	7.92362	Low expression
nrc2181	no	no	nd	st1	no	3184	3184	104.6100373	104.6100373	8.7175	8.40429	Low expression
nrc2183	no	no	nd	st3	no	3273	3273	107.5341244	107.5341244	8.96118	7.58271	Low expression
nrc2184	yes	yes	nd	st4	no	221	206	7.260935375	6.768111707	0.605078	8.06501	Low expression
nrc2189	yes	yes	nd	st4	yes	1176	1031	38.63737557	33.87341345	3.21978	9.544	High expression
nrc2191	no	no	nd	st2	no	1957	1957	64.29706122	64.29706122	5.35809	7.2317	Low expression
nrc2193	no	no	nd	st1	no	2276	2276	74.77777789	74.77777789	6.23148	8.2817	Low expression
nrc2194	yes	yes	nd	st4	no	294	215	9.659343893	7.063805908	0.804945	7.99152	Low expression
nrc2195	yes	yes	nd	st4	no	396	384	13.01054484	12.6162859	1.08421	7.87836	Low expression
nrc2198	no	no	nd	st4	yes	2128	2128	69.91525103	69.91525103	5.82627	8.06232	Low expression
nrc2217	no	no	nd	st1	no	1924	1924	63.21284915	63.21284915	5.26774	8.32867	Low expression
nrc2219	yes	yes	nd	st4	yes	638	77	20.96143335	2.529828162	1.74679	7.72792	Low expression
nrc2221	no	no	nd	st4	no	2312	2312	75.96055469	75.96055469	6.33005	8.52513	High expression
nrc2284	yes	yes	nd	st4	no	541	508	17.77450696	16.69029489	1.48121	8.06016	Low expression
nrc2285	no	no	nd	st2	no	1363	1363	44.78124397	44.78124397	3.73177	8.08002	Low expression
nrc2288	yes	yes	nd	st3	no	489	387	16.06605158	12.71485063	1.33884	9.27146	High expression
nrc2302	no	no	nd	st1	no	5750	5750	188.9157394	188.9157394	15.743	8.14568	Low expression
nrc2380	no	no	nd	st4s	no	4857	4857	159.5763037	159.5763037	13.298	8.6268	High expression
nrc2382	no	no	nd	st3	no	2492	2492	81.87443871	81.87443871	6.82287	8.15785	Low expression
nrc2383	yes	yes	nd	st4	yes	325	315	10.67784614	10.34929703	0.889821	9.19402	High expression
nrc2385	yes	yes	nd	st4	no	666	638	21.88137086	20.96143335	1.82345	8.55344	High expression
nrc2386	no	no	nd	st2	no	2500	2500	82.137278	82.137278	6.84477	8.69732	High expression
nrc2387	yes	yes	nd	st4	yes	385	365	12.64914081	11.99204259	1.0541	10.1338	High expression
nrc2390	yes	yes	nd	st4	yes	757	660	24.87116778	21.68424139	2.0726	8.74248	High expression
nrc2391	no	no	nd	st4	no	2044	2044	67.15543849	67.15543849	5.59629	7.88692	Low expression
nrc2392	yes	yes	nd	st3	yes	178	178	5.848174194	5.848174194	0.487348	9.0954	High expression
nrc2536	no	no	nd	st2	no	1719	1719	56.47759235	56.47759235	4.70647	7.6359	Low expression
nrc2537	yes	yes	nd	st4	yes	1572	1572	51.64792041	51.64792041	4.30399	8.56605	High expression
nrc2538	no	no	nd	st3	no	1694	1694	55.65621957	55.65621957	4.63802	8.12928	Low expression
nrc2541	no	no	nd	st1	no	1616	1616	53.0935365	53.0935365	4.42446	8.37547	Low expression
nrc2542	yes	yes	nd	st4	no	470	265	15.44180826	8.706551468	1.28682	7.75956	Low expression
nrc2544	no	no	nd	st3	yes	1331	1331	43.72988681	43.72988681	3.64416	8.46189	Low expression
nrc2545	no	no	nd	st4	no	1400	1400	45.99687568	45.99687568	3.83307	8.1267	Low expression
nrc2546	no	no	nd	st1	no	1385	1385	45.50405201	45.50405201	3.792	7.31832	Low expression
nrc2549	no	no	nd	st1	no	1180	1180	38.76879522	38.76879522	3.23073	7.51728	Low expression
nrc2550	yes	yes	nd	st4	no	966	174	31.73784422	5.716754549	2.64482	8.26959	Low expression
nrc2552	no	no	nd	st3	no	1019	1019	33.47915451	33.47915451	2.78993	7.06609	Low expression
nrc2555	no	yes	nd	st4	no	892	737	29.30658079	24.21406955	2.44222	7.96694	Low expression
nrc2556	no	no	nd	st1	no	442	442	14.52187075	14.52187075	1.21016	6.42122	Low expression
nrc2557	yes	yes	nd	st4	yes	73	73	2.398408518	2.398408518	0.199867	7.98925	Low expression
nrc2558	yes	yes	nd	st4	no	321	321	10.5464265	10.5464265	0.878869	8.0864	Low expression
nrc4001	no	no	nd	st1	no	2575	2575	84.60139634	84.60139634	7.05012	8.87314	High expression
nrc4002	no	no	nd	st4s	no	2743	2743	90.12102142	90.12102142	7.51009	8.22689	Low expression
nrc4005	no	no	nd	st2	no	1885	1885	61.93150761	61.93150761	5.16096	8.84455	High expression
nrc4006	no	no	nd	st1	no	1861	1861	61.14298974	61.14298974	5.09525	8.35931	Low expression
nrc4007	no	no	nd	st1	no	2216	2216	72.80648322	72.80648322	6.06721	8.36632	Low expression
nrc4008	no	no	nd	st2	no	1615	1615	53.06068159	53.06068159	4.42172	8.20848	Low expression
nrc4009	no	no	nd	st2	no	3555	3555	116.7992093	116.7992093	9.73327	7.32733	Low expression
nrc4010	yes	yes	nd	st3	no	217	196	7.12951573	6.439562595	0.594126	7.5691	Low expression
nrc4011	yes	yes	nd	st4	no	944	587	31.01503617	19.28583287	2.58459	7.91409	Low expression
nrc4012	no	no	nd	st1	no	3830	3830	125.8343099	125.8343099	10.4862	7.72247	Low expression
nrc4013	yes	yes	nd	st4	yes	239	116	7.852323777	3.811169699	0.65436	8.3996	Low expression
nrc4014	yes	yes	nd	st3	yes	728	594	23.91837535	19.51581725	1.9932	8.50184	High expression
nrc4015	yes	nd	nd	st4	yes	319	nd	10.48071667	#VALUE!	0.873393	8.1472	Low expression
nrc4016	yes	yes	nd	st4	no	1221	341	40.11584658	11.20352472	3.34299	7.81442	Low expression
nrc4017	no	yes	nd	st4	no	1188	867	39.03163451	28.48520801	3.25264	7.8189	Low expression
nrc4018	no	no	nd	st4	yes	953	953	31.31073037	31.31073037	2.60923	9.05961	High expression
nrc4019	no	yes	nd	st1	yes	1134	134	37.2574693	4.402558101	3.10479	9.20457	High expression
nrc4020	yes	yes	nd	st4	no	547	433	17.97163643	14.22617655	1.49764	7.91349	Low expression
nrc4021	no	yes	nd	st3	no	2882	999	94.68785408	32.82205629	7.89065	7.4733	Low expression
nrc4022	no	no	nd	st3	no	2264	2264	74.38351896	74.38351896	6.19863	8.04603	Low expression
nrc4023	no	yes	nd	st3	no	1678	1115	55.13054099	36.63322599	4.59421	7.58946	Low expression
nrc4024	yes	yes	nd	st3	no	639	438	20.99428826	14.39045111	1.74952	8.9952	High expression
nrc4025	no	no	nd	st1	no	1855	1855	60.94586028	60.94586028	5.07882	7.56453	Low expression
nrc4026	no	no	nd	st1	no	2302	2302	75.63200558	75.63200558	6.30267	7.72383	Low expression
nrc4027	no	no	nd	st1	no	3404	3404	111.8381177	111.8381177	9.31984	8.1127	Low expression
nrc4028	no	no	nd	st1	no	2910	2910	95.60779159	95.60779159	7.96732	7.72247	Low expression
nrc4029	no	no	nd	st2	no	1850	1850	60.78158572	60.78158572	5.06513	7.40344	Low expression
nrc4030	no	no	nd	st4	no	2513	2513	82.56439185	82.56439185	6.88037	7.72383	Low expression
nrc4031	no	no	nd	st1	no	2904	2904	95.41066212	95.41066212	7.95089	8.07628	Low expression
nrc4032	no	no	nd	st4	yes	2009	2009	66.0055166	66.0055166	5.50046	9.56567	High expression
nrc4033	yes	yes	nd	st4	yes	1	1	0.032854911	0.032854911	0.00273791	7.72178	Low expression
nrc4034	no	yes	nd	st3	no	1941	558	63.77138264	18.33304045	5.31428	7.81506	Low expression
nrc4036	no	yes	nd	st4	no	1814	53	59.59880892	1.741310294	4.96657	7.2384	Low expression
nrc4037	yes	yes	nd	st2	no	317	23	10.41500685	0.755662958	0.867917	7.60288	Low expression
nrc4038	yes	yes	nd	st4	yes	1279	552	42.02143142	18.13591098	3.50179	8.28633	Low expression
nrc4039	no	no	nd	st4	yes	2163	2163	71.06517293	71.06517293	5.9221	8.40003	Low expression
nrc4040	no	no	nd	st3	yes	2387	2387	78.42467303	78.42467303	6.53539	8.8936	High expression
nrc4041	no	yes	nd	st4	no	2132	760	70.04667068	24.96973251	5.83722	8.35447	Low expression
nrc4042	yes	yes	nd	st4	yes	224	147	7.359500109	4.829671946	0.613292	8.56834	High expression
nrc4043	no	yes	nd	st2	no	1264	187	41.52860776	6.143868394	3.46072	8.42962	Low expression
nrc4044	no	no	nd	st3	yes	1758	1758	57.75893389	57.75893389	4.81324	9.45389	High expression
nrc4045	no	no	nd	st4	no	1731	1731	56.87185129	56.87185129	4.73932	8.31651	Low expression
nrc4046	yes	yes	nd	st4	yes	1375	946	45.1755029	31.080746	3.76463	8.62972	High expression
nrc4047	yes	yes	nd	st4	yes	539	351	17.70879714	11.53207383	1.47573	9.01123	High expression
nrc4048	no	no	nd	st1	no	4427	4427	145.4486919	145.4486919	12.1207	7.60511	Low expression
nrc4051	no	no	nd	st1	no	4057	4057	133.2923747	133.2923747	11.1077	8.49346	Low expression
nrc4052	no	no	nd	st4	no	3011	3011	98.92613762	98.92613762	8.24384	8.14619	Low expression
nrc4053	no	no	nd	st4s	no	1491	1491	48.9866726	48.9866726	4.08222	8.7269	High expression
nrc4054	yes	yes	nd	st4	no	369	344	12.12346223	11.30208945	1.01029	8.90899	High expression
nrc4055	no	no	nd	st4	no	1349	1349	44.32127521	44.32127521	3.69344	7.98982	Low expression
nrc4056	no	no	nd	st4	no	3219	3219	105.7599592	105.7599592	8.81333	7.2114	Low expression
nrc4057	no	no	nd	st4	no	3862	3862	126.8856671	126.8856671	10.5738	8.43379	Low expression
nrc4058	no	no	nd	st4	no	1680	1680	55.19625082	55.19625082	4.59969	7.65678	Low expression
nrc4059	no	no	nd	st4	no	3534	3534	116.1092562	116.1092562	9.67577	7.53605	Low expression
nrc4060	no	no	nd	st4	no	4110	4110	135.033685	135.033685	11.2528	6.26491	Low expression
nrc4061	yes	yes	nd	st4	no	2836	2016	93.17652816	66.23550098	7.76471	7.95884	Low expression
nrc4062	yes	yes	nd	st4	no	1118	532	36.73179072	17.47881276	3.06098	7.54844	Low expression
nrc4063	yes	yes	nd	st4	no	1445	497	47.47534668	16.32889087	3.95628	7.63952	Low expression
nrc4064	yes	yes	nd	st4	no	329	253	10.80926578	8.312292534	0.900772	7.8936	Low expression
nrc4065	no	yes	nd	st4	no	2397	1399	78.75322215	45.96402077	6.56277	8.45738	Low expression
nrc4066	yes	yes	nd	st4	yes	711	433	23.35984186	14.22617655	1.94665	9.18611	High expression
nrc4067	no	no	nd	st4s	no	1750	1750	57.4960946	57.4960946	4.79134	9.24031	High expression
nrc4068	no	no	nd	st4s	no	2044	2044	67.15543849	67.15543849	5.59629	7.4814	Low expression
nrc4069	no	no	nd	st4s	no	1527	1527	50.1694494	50.1694494	4.18079	7.53993	Low expression
nrc4070	no	no	nd	st4s	no	2416	2416	79.37746546	79.37746546	6.61479	8.37547	Low expression
nrc4071	no	no	nd	st4s	no	1588	1588	52.17359899	52.17359899	4.3478	7.70529	Low expression
nrc4072	no	no	nd	st4s	no	1199	1199	39.39303853	39.39303853	3.28275	8.3672	Low expression
nrc4074	no	no	nd	st4s	no	2722	2722	89.43106829	89.43106829	7.45259	8.31198	Low expression
nrc4075	no	no	nd	st4s	no	2900	2900	95.27924248	95.27924248	7.93994	8.18537	Low expression
nrc4076	no	no	nd	st4s	no	3163	3163	103.9200841	103.9200841	8.66001	7.16491	Low expression
nrc4077	no	no	nd	st4s	no	1330	1330	43.6970319	43.6970319	3.64142	8.24888	Low expression
nrc4078	yes	yes	nd	st4	yes	1115	839	36.63322599	27.5652705	3.05277	9.7497	High expression
nrc4079	no	no	nd	st4s	no	3808	3808	125.1115018	125.1115018	10.426	8.00506	Low expression
nrc4080	no	no	nd	st1	no	3137	3137	103.0658564	103.0658564	8.58882	7.94895	Low expression
nrc4081	no	no	nd	st4s	no	2526	2526	82.99150569	82.99150569	6.91596	7.79116	Low expression
nrc4082	yes	yes	nd	st4	yes	602	518	19.77865654	17.018844	1.64822	8.76022	High expression
nrc4083	no	yes	nd	st2	no	2883	485	94.72070899	15.93463193	7.89339	8.05799	Low expression
nrc4084	no	no	nd	st4	no	2448	2448	80.42882262	80.42882262	6.7024	7.76818	Low expression
nrc4087	no	no	nd	st3	no	578	578	18.99013867	18.99013867	1.58251	7.50462	Low expression
nrc4088	no	no	nd	st4s	no	2245	2245	73.75927564	73.75927564	6.14661	7.19081	Low expression
nrc4089	no	no	nd	st4s	no	434	434	14.25903146	14.25903146	1.18825	8.37287	Low expression
nrc4090	no	yes	nd	st3	no	4502	1917	147.9128102	62.98286477	12.3261	8.72076	High expression
nrc4091	no	no	nd	st1	no	2263	2263	74.35066405	74.35066405	6.19589	8.60066	High expression
nrc4092	no	no	nd	st4	no	1456	1456	47.83675071	47.83675071	3.9864	8.36326	Low expression
nrc4093	yes	yes	nd	st4	yes	207	201	6.800966618	6.603837151	0.566747	8.84329	High expression
nrc4094	yes	yes	nd	st4	no	1397	631	45.89831095	20.73144897	3.82486	8.20848	Low expression
nrc4095	no	yes	nd	st4	no	840	455	27.59812541	14.9489846	2.29984	8.73471	High expression
nrc4096	no	no	nd	st1	no	3745	3745	123.0416424	123.0416424	10.2535	7.75822	Low expression
nrc4097	no	no	nd	st1	no	3605	3605	118.4419549	118.4419549	9.87016	9.19279	High expression
nrc4098	no	no	nd	st1	no	2856	2856	93.83362639	93.83362639	7.81947	7.99435	Low expression
nrc4099	no	no	nd	st1	no	2861	2861	93.99790094	93.99790094	7.83316	7.62352	Low expression
nrc4100	no	no	nd	st1	no	2167	2167	71.19659257	71.19659257	5.93305	8.28771	Low expression
nrc4101	no	no	nd	st1	no	2260	2260	74.25209931	74.25209931	6.18767	8.05148	Low expression
nrc4102	no	no	nd	st1	no	2504	2504	82.26869764	82.26869764	6.85572	8.05637	Low expression
nrc4103	no	no	nd	st1	no	2474	2474	81.28305031	81.28305031	6.77359	8.09011	Low expression
nrc4104	no	no	nd	st1	no	1406	1406	46.19400515	46.19400515	3.8495	8.27798	Low expression
nrc4105	no	no	nd	st4s	no	2503	2503	82.23584273	82.23584273	6.85299	8.95478	High expression
nrc4106	yes	yes	nd	st4	yes	702	409	23.06414766	13.43765868	1.92201	8.41912	Low expression
nrc4107	yes	yes	nd	st4	no	770	597	25.29828162	19.61438199	2.10819	8.16892	Low expression
nrc4108	no	yes	nd	st4	no	941	615	30.91647144	20.20577039	2.57637	8.42501	Low expression
nrc4109	no	no	nd	st4s	no	2894	2894	95.08211301	95.08211301	7.92351	7.99266	Low expression
nrc6061	yes	yes	nd	st4	nd	226	132	7.425209931	4.336848278	0.618767	9.26397	High expression
nrc6062	no	no	nd	st4	no	112	112	3.679750054	3.679750054	0.306646	8.5988	High expression
nrc6063	no	no	nd	st3	no	343	343	11.26923454	11.26923454	0.939103	8.11114	Low expression
nrc6064	no	no	nd	st2	no	0	0	0	0	0	7.6014	Low expression
nrc6066	no	no	nd	st3	yes	316	316	10.38215194	10.38215194	0.865179	9.50383	High expression
nrc6067	no	no	nd	st4	no	236	236	7.753759043	7.753759043	0.646147	9.17318	High expression
nrc6068	no	no	nd	st3	no	164	164	5.388205437	5.388205437	0.449017	8.37287	Low expression
nrc6069	no	no	nd	st3	no	1176	1176	38.63737557	38.63737557	3.21978	7.38974	Low expression
nrc6070	no	no	nd	st4	no	365	365	11.99204259	11.99204259	0.999337	8.27006	Low expression
nrc6071	no	no	nd	st2	no	268	268	8.805116202	8.805116202	0.73376	7.95768	Low expression
nrc6072	no	no	nd	st4	yes	180	180	5.913884016	5.913884016	0.492824	8.89785	High expression
nrc6073	no	no	nd	st4	yes	268	268	8.805116202	8.805116202	0.73376	7.8125	Low expression
nrc6074	no	no	nd	st1	no	204	204	6.702401885	6.702401885	0.558533	8.83952	High expression
nrc6075	no	no	nd	st4s	no	0	0	0	0	0	7.80478	Low expression
nrc6077	no	no	nd	st4	no	0	0	0	0	0	7.7807	Low expression
nrc6078	no	no	nd	st2	no	593	593	19.48296234	19.48296234	1.62358	8.44419	Low expression
nrc6079	no	no	nd	st3	no	100	100	3.28549112	3.28549112	0.273791	8.4187	Low expression
nrc6080	no	no	nd	st4s	no	475	475	15.60608282	15.60608282	1.30051	8.78986	High expression
nrc6081	no	yes	nd	st1	no	214	80	7.030950997	2.628392896	0.585913	7.90147	Low expression
nrc6082	no	no	nd	st1	no	434	434	14.25903146	14.25903146	1.18825	7.96347	Low expression
nrc6083	no	no	nd	st3	no	100	100	3.28549112	3.28549112	0.273791	7.85237	Low expression
nrc6084	no	no	nd	st4	no	214	214	7.030950997	7.030950997	0.585913	7.74551	Low expression
nrc6085	no	no	nd	st1	no	466	466	15.31038862	15.31038862	1.27587	8.08055	Low expression
nrc6086	no	no	nd	st1	no	445	445	14.62043548	14.62043548	1.21837	8.34961	Low expression
nrc6087	no	no	nd	st1	no	0	0	0	0	0	7.87529	Low expression
nrc6088	no	no	nd	st1	no	0	0	0	0	0	7.81826	Low expression
nrc6089	no	no	nd	st4	no	436	436	14.32474128	14.32474128	1.19373	7.90026	Low expression
nrc6090	no	no	nd	st2	no	0	0	0	0	0	7.98755	Low expression
nrc6091	no	no	nd	st4	yes	306	306	10.05360283	10.05360283	0.8378	9.22086	High expression
nrc6092	no	no	nd	st3	no	331	331	10.87497561	10.87497561	0.906248	8.25125	Low expression
nrc6098	no	no	nd	st3	nd	0	0	0	0	0	7.87958	Low expression
nrc6102	yes	yes	nd	st4	yes	1247	845	40.97007427	27.76239996	3.41417	7.95942	Low expression
nrc6103	no	no	nd	st2	no	65	65	2.135569228	2.135569228	0.177964	7.86913	Low expression
nrc6104	no	no	nd	st1	no	1110	1110	36.46895143	36.46895143	3.03908	7.86604	Low expression
nrc6106	yes	yes	nd	st4s	yes	840	546	27.59812541	17.93878152	2.29984	7.01123	Low expression
nrc6107	no	no	nd	st1	no	1180	1180	38.76879522	38.76879522	3.23073	8.4292	Low expression
nrc8113	no	no	low	st2	no	2410	2410	79.18033599	79.18033599	6.59836	8.2384	Low expression
nrc8114	no	no	low	st3	yes	1295	1295	42.54711	42.54711	3.54559	8.68335	High expression
nrc8119	no	no	low	st4s	no	1635	1635	53.71777981	53.71777981	4.47648	8.20555	Low expression
nrc8127	no	no	low	st1	no	730	730	23.98408518	23.98408518	1.99867	8.6994	High expression
nrc8134	no	no	high	st4	yes	1237	1237	40.64152515	40.64152515	3.38679	8.27286	Low expression
nrc8135	yes	yes	high	st4	yes	204	150	6.702401885	4.92823668	0.558533	8.81154	High expression
nrc8137	no	no	low	st3	yes	1259	1259	41.3643332	41.3643332	3.44703	8.40599	Low expression
nrc8142	yes	yes	low	st3	yes	27	27	0.887082602	0.887082602	0.0739236	9.03672	High expression
nrc8145	no	no	low	st2	no	2046	2046	67.22114832	67.22114832	5.60176	8.23074	Low expression
nrc8151	no	no	high	st4	no	635	635	20.86286861	20.86286861	1.73857	8.12412	Low expression
nrc8152	no	no	high	st4	no	610	610	20.04149583	20.04149583	1.67012	7.36282	Low expression
nrc8153	no	no	high	st4	no	493	493	16.19747122	16.19747122	1.34979	7.85549	Low expression
nrc8155	no	no	high	st4	no	522	522	17.15026365	17.15026365	1.42919	6.58796	Low expression
nrc8157	no	no	low	st2	no	880	880	28.91232186	28.91232186	2.40936	7.13853	Low expression
nrc8159	no	no	low	st2	no	2252	2252	73.98926002	73.98926002	6.16577	8.68229	High expression
nrc8160	no	no	low	st3	no	2073	2073	68.10823092	68.10823092	5.67569	7.83226	Low expression
nrc8161	no	no	low	st3	no	2062	2062	67.74682689	67.74682689	5.64557	9.03755	High expression
nrc8167	no	no	low	st3	no	1607	1607	52.7978423	52.7978423	4.39982	6.90087	Low expression
nrc8172	yes	yes	high	st4	no	565	483	18.56302483	15.86892211	1.54692	8.66747	High expression
nrc8173	yes	yes	high	st4	yes	754	417	24.77260304	13.70049797	2.06438	8.54381	High expression
nrc8175	yes	yes	high	st4	yes	476	299	15.63893773	9.823618449	1.30324	8.12928	Low expression
nrc8180	yes	yes	high	st4	yes	5	5	0.164274556	0.164274556	0.0136895	9.24198	High expression
nrc8181	yes	yes	high	st4	no	1300	786	42.71138456	25.8239602	3.55928	8.60585	High expression
nrc8183	no	no	high	st4	no	1112	1112	36.53466125	36.53466125	3.04456	8.23458	Low expression
nrc8187	no	yes	low	st3	no	1099	177	36.10754741	5.815319282	3.00896	7.96521	Low expression
nrc8189	no	no	high	st4	no	1159	1159	38.07884208	38.07884208	3.17324	7.7879	Low expression
nrc8191	no	no	high	st4	no	855	855	28.09094908	28.09094908	2.34091	8.05311	Low expression
nrc8192	no	no	high	st4	no	885	885	29.07659641	29.07659641	2.42305	7.80864	Low expression
nrc8203	no	no	high	st4	no	1	1	0.032854911	0.032854911	0.00273791	7.45943	Low expression
nrc8204	no	no	high	st4	no	295	295	9.692198804	9.692198804	0.807683	7.56224	Low expression
nrc8205	no	no	low	st3	no	605	605	19.87722128	19.87722128	1.65644	7.69975	Low expression
nrc8206	no	no	high	st4	no	580	580	19.0558485	19.0558485	1.58799	8.26866	Low expression
nrc8208	no	no	low	st3	no	1	1	0.032854911	0.032854911	0.00273791	8.55804	High expression
nrc8209	no	no	high	st4	no	1	1	0.032854911	0.032854911	0.00273791	8.28263	Low expression
nrc8210	no	yes	high	st4	yes	606	571	19.91007619	18.7601543	1.65917	9.17717	High expression
nrc8212	no	no	high	st4	no	341	341	11.20352472	11.20352472	0.933627	8.40003	Low expression
nrc8217	no	yes	high	st4	no	488	488	16.03319667	16.03319667	1.3361	7.99548	Low expression
nrc8218	no	no	high	st4	no	120	120	3.942589344	3.942589344	0.328549	8.44211	Low expression
nrc8219	yes	yes	high	st4	yes	523	523	17.18311856	17.18311856	1.43193	8.85425	High expression
nrc8220	no	no	low	st2	no	369	369	12.12346223	12.12346223	1.01029	7.86481	Low expression
nrc8223	no	no	low	st2	no	1	1	0.032854911	0.032854911	0.00273791	7.45533	Low expression
nrc8225	no	no	low	st2	no	1	1	0.032854911	0.032854911	0.00273791	7.97957	Low expression

## Sheet: Figure 1e
Figure 1e:
Survival plot TMA SOX11 tumors
Sample ID	INPC_KB	punches	center	stage	ALK_study	ALK_mut	risk	Metastasis	relapse	age	MNA	ploidy	lokalisation	EFS	EFSd	OS	status	OSd	SOX11 expr	Expr grade
NB-11420	NE	3	UZ_Leuven	2a	no	no		0	0	70	0			0	2759	0	CR	7.5589	0	Low expression
B2-673398	NE	3	UZ_Leuven	2a	no	no	0	0	0	99	0			0	4931	0	CR	13.5096	0	Low expression
B2-537162	Unfavourable	3	UZ_Leuven	4	no	no	1	1	1	1912	0	diploid		1	97	0	DOT	0.265753	0	Low expression
B-1031629	Unfavourable	3	UZ_Leuven	4	no	no	0	1	1	304	0	tetraploid		0	2758	0	CR	7.55616	0	Low expression
99b01223	Unfavourable	3	UZ_Gent_Belgi<91>	4	yes	no	1	1	0	1662	0	diploid	abdominal_adrenal	0	2653	0	CR	7.26849	0	Low expression
05b04961	Favourable	3	UZ_Gent_Belgi<91>	4S	yes	R1275Q	0	1	0	41	0	triploid	abdominal_adrenal	0	1205	0	VGPR	3.30137	0	Low expression
00b10056	Favourable	3	UZ_Gent_Belgi<91>	3	yes	no	0	0	1	227	0	triploid	abdominal_other	1	999	0	VGPR	7.89589	0	Low expression
556312,00	Favourable	3	UCL_Louvain_la_Neuve_Belgi<91>	2	no	no	0	0	0	106	0	triploid	abdominal_adrenal	0	2932	0	CR	8.03288	0	Low expression
B-1336603	NE	3	UZ_Leuven	4	no	no	0	1	1	303	0	diploid		1		0	CR	3.46575	15	Low expression
B2-685501	Unfavourable	3	UZ_Leuven	2b	no	no	1	0	1	100	1			1		1	DOD	3.1589	16.6667	Low expression
97b13111	Unfavourable	3	UZ_Gent_Belgi<91>	2a	yes	R1275Q	0	0	0	562	0	triploid	pelvic	0	3558	0	VGPR	9.74795	20	Low expression
93b00475	Unfavourable	3	UZ_Gent_Belgi<91>	4	no	no	1	1	1	4661	0	diploid	abdominal_other	1	3793	1	DOD	13.4521	20	Low expression
01b10736/621678	Favourable	3	UZ_Gent_Belgi<91>	3	yes	no				38	0	triploid	thoracal	0	2264	0	CR	6.20274	20	Low expression
B-1065713	NE	3	UZ_Leuven	1	no	no	1	1	1	27	1			1		0	CR	15.0493	26.6667	Low expression
B-1031877	NE	3	UZ_Leuven	4	no	no	1	1	1	757	1			1		0	CR	6.80822	26.6667	Low expression
582437A2	Unfavourable	3	Citadelle_Luik_Belgi<91>		no	no	0	0	0	2392	0	diploid		1	4185	1	DOD	11.8192	26.6667	Low expression
B2-671454	NE	3	UZ_Leuven	4	no	no	1	1	0	100	0			0	1833	0	CR	5.02192	33.3333	Low expression
03b11857	Unfavourable	3	UZ_Gent_Belgi<91>	3	yes	no	0	0	0	792	0	diploid	abdominal_other	0	1006	0	CR	2.75616	33.3333	Low expression
01P03467	Favourable	3	Citadelle_Luik_Belgi<91>	1	yes	no	0	0	0	243	0	diploid	abdominal_adrenal	0	2302	0	CR	6.30685	33.3333	Low expression
589303,00	Favourable	3	UCL_Louvain_la_Neuve_Belgi<91>	2	no	no	0	0	0	41	0	triploid	abdominal_other	0	997	0	CR	2.73151	35	Low expression
98b10176	NE	3	UZ_Gent_Belgi<91>	4	no	no	1	1	0		0	diploid		0		0	CR		43.3333	Low expression
97b04062	Favourable	3	UZ_Gent_Belgi<91>	1	yes	no	0	0	0	442	0		abdominal_other	0	3404	0	CR	9.32603	45	Low expression
98b06373	Favourable	3	UZ_Gent_Belgi<91>	1	yes	no	0	0	0	90	0		abdominal_adrenal	0	2951	0	CR	8.08493	50	Low expression
625905,00	Favourable	3	UCL_Louvain_la_Neuve_Belgi<91>	1	no	no	1	0	0	190	1	diploid	abdominal_adrenal	0	2190	0	CR	6	50	Low expression
618345(2)	NE	3	Citadelle_Luik_Belgi<91>	1	no	no	0	0	0	6	0	triploid	abdominal_adrenal	0	515	0	CR	1.41096	56.6667	Low expression
742401,00	Favourable	3	UCL_Louvain_la_Neuve_Belgi<91>	4S	no	no				74	0	triploid	abdominal_adrenal	0	739	0	CR	2.02466	60	Low expression
605488(4)	Unfavourable	3	Citadelle_Luik_Belgi<91>	1	no	no	0	0	0	1978	0	diploid	abdominal_adrenal	0	3140	0	CR	8.60274	70	Low expression
05b07707	Favourable	3	UZ_Gent_Belgi<91>	2b	no	no	0	0	1	381	0	triploid	cervical	1	161	0	CR	3.2	70	Low expression
95b00787	Unfavourable	3	UZ_Gent_Belgi<91>	4	yes	no	1	1	1	1723	0	diploid	abdominal_other	1	553	1	DOD	1.78904	73.3333	Low expression
06b04442	Unfavourable	3	UZ_Gent_Belgi<91>	2	no	no	0	0	0	610	0		thoracal	0	387	0	CR	1.06027	73.3333	Low expression
01b02968	Unfavourable	3	UZ_Gent_Belgi<91>	4	yes	no	1	1	1	958	0	triploid	abdominal_adrenal	1	272	1	DOD	0.978082	76.6667	Low expression
B-1347897	Unfavourable	3	UZ_Leuven	4	no	no	1	1	1	653	0	triploid		1		0	CR	4.3589	80	Low expression
B-1309075	NE	3	UZ_Leuven		no	no				151	0			0	562	0	CR	1.53973	80	Low expression
610631D	Favourable	3	Citadelle_Luik_Belgi<91>	1	no	no	0	0	0	28	0	triploid	abdominal_adrenal	0	1861	0	CR	5.09863	83.3333	Low expression
06b03376	Favourable	3	UZ_Gent_Belgi<91>	4S	yes	no	0	1	0	141	0	triploid	multiple_primaries	0	560	0	VGPR	1.53425	83.3333	Low expression
B2-697800	Favourable	3	UZ_Leuven		no	no		0	0	33	0	tetraploid		0	5539	0	CR	15.1753	85	High expression
95b10079	Unfavourable	3	UZ_Gent_Belgi<91>	4	no	no	1	1	1	1518	0	diploid	abdominal_other	1	397	1	DOD	1.5589	85	High expression
03b00953	Favourable	3	UZ_Gent_Belgi<91>	3	no	no	0	0	0	190	0	triploid	abdominal_other	0	1574	0	CR	4.31233	90	High expression
757191,00	Favourable	3	UCL_Louvain_la_Neuve_Belgi<91>	3	no	no				532	0			0	195	0	CR	0.534247	90	High expression
558160,00	Unfavourable	3	UCL_Louvain_la_Neuve_Belgi<91>	4	no	no	1	1	1	2029	0	diploid	abdominal_adrenal	1	587	1	DOD	7.17808	90	High expression
98b06708	Favourable	3	UZ_Gent_Belgi<91>	3	yes	no				9	0	diploid	cervical	1	178	1	DOD	0.569863	100	High expression
6000895D1	Unfavourable	3	Citadelle_Luik_Belgi<91>	1	no	no	0	0	0	1418	0	diploid	abdominal_other	0	2264	0	CR	6.20274	100	High expression
06P8638F	Unfavourable	3	Citadelle_Luik_Belgi<91>	1	no	no	0	0	0	848	0	tetraploid	abdominal_adrenal	0	369	0	CR	1.01096	100	High expression
565766,00	Favourable	3	UCL_Louvain_la_Neuve_Belgi<91>	4	no	no	1	1	0	385	0	diploid	abdominal_adrenal	0	2893	0	CR	7.92603	100	High expression
769426,00	Favourable	3	UCL_Louvain_la_Neuve_Belgi<91>	3	no	no				216	0		thoraco-abdominal	0	510	0	CR	1.39726	106.667	High expression
98b03527	Favourable	3	UZ_Gent_Belgi<91>	3	yes	no	0	0	1	527	0	triploid	abdominal_adrenal	1	196	1	DOD	0.594521	116.667	High expression
02b03024	Favourable	3	UZ_Gent_Belgi<91>	4	yes	R1275Q	0	1	0	95	0	triploid	abdominal_adrenal	0	2327	0	VGPR	6.37534	116.667	High expression
93b00748	Favourable	3	UZ_Gent_Belgi<91>	2	no	no	0	0	0	197	0	triploid		0	4737	0	CR	12.9781	120	High expression
02P6676(B2)	Favourable	3	Citadelle_Luik_Belgi<91>	1	no	no	0	0	0	32	0	triploid	abdominal_adrenal	0	2027	0	CR	5.55342	133.333	High expression
595452,00	Favourable	3	UCL_Louvain_la_Neuve_Belgi<91>	4s	yes	no	0	1	0	112	0	triploid	abdominal_adrenal	0	2207	0	CR	6.04658	133.333	High expression
92b10771	Unfavourable	3	UZ_Gent_Belgi<91>	4	yes	no	1	1	1	1706	0		abdominal_other	1	1138	1	DOD	4.2	135	High expression
B-1081251	Unfavourable	3	UZ_Leuven	4	no	no	1	1	1	2304	1			1		1	DOD	0.986301	140	High expression
04b00395	Unfavourable	3	UZ_Gent_Belgi<91>	4	yes	no	0	1	0	185	0		abdominal_other	0	1340	0	VGPR	3.67123	143.333	High expression
99b13649	Favourable	3	UZ_Gent_Belgi<91>	3	no	no	1	0	0	202	1	diploid	cervical	0	2054	0	CR	5.6274	150	High expression
03b05638	Unfavourable	3	UZ_Gent_Belgi<91>	3	yes	no	0	0	0	242	0	triploid	thoracal	0	1727	0	VGPR	4.73151	166.667	High expression
670934,00	Favourable	3	UCL_Louvain_la_Neuve_Belgi<91>	1	no	no				38	0	triploid	abdominal_adrenal	0	1855	0	CR	5.08219	166.667	High expression
B-1358605	Unfavourable	3	UZ_Leuven	4	no	no	1	1	1	587	1	diploid		1	493	1	DOD	1.4137	173.333	High expression
95b03608	Unfavourable	3	UZ_Gent_Belgi<91>	4	yes	no	1	1	1	1748	1	tetraploid	abdominal_other	1	281	1	DOD	2.06575	180	High expression
99b00845	Unfavourable	3	UZ_Gent_Belgi<91>	1	yes	no	0	0	0	173	0	tetraploid	thoracal	0	2575	0	CR	7.05479	190	High expression
B-1327067	Unfavourable	3	UZ_Leuven	4	no	no	1	1	1	2197	0	diploid		1	688	1	DOD	4.35616	200	High expression
94b04381	Favourable	3	UZ_Gent_Belgi<91>	2b	no	no	0	0	0	305	0	triploid	thoracal	0	4858	0	CR	13.3096	200	High expression
628197D	Favourable	3	Citadelle_Luik_Belgi<91>	GNB	no	no	0	1	0	153	0	triploid	abdominal_other	0	2841	0	CR	7.78356	200	High expression
03b06067	Unfavourable	3	UZ_Gent_Belgi<91>	4	no	no	1	1	1	2115	0	tetraploid	abdominal_adrenal	1	728	1	DOD	2.40274	200	High expression
726993,00	Favourable	3	UCL_Louvain_la_Neuve_Belgi<91>	1	yes	no				191	0	tetraaploid	abdominal_other	0	503	0	CR	1.37808	200	High expression
B2-659118	Unfavourable	3	UZ_Leuven	4	no	no	1	1	1	657	1			1		1	DOD	1.07397	210	High expression
05b08487	NE	3	UZ_Gent_Belgi<91>	4	yes	no	1	1	1	1084	1	triploid	abdominal_adrenal	1	480	1	DOD	1.50411	233.333	High expression
05b09599	Unfavourable	3	UZ_Gent_Belgi<91>	3	yes	no	1	0	0	958	1	diploid	thoraco-abdominal	0	1185	0	CR	3.24658	250	High expression
93b00269	Unfavourable	3	UZ_Gent_Belgi<91>	4	no	no	1	1	1	573	0		abdominal_adrenal	1	368	1	DOD	1.10411	300	High expression

## Sheet: Figure 1f
Figure 1f:
SOX11 expression in different tissue types
Dataset	Tumor subtype	Tumor ID	SOX11 expression
GSE16476	NB amsterdam (88)	itcc0001	10.8812
GSE16476	NB amsterdam (88)	itcc0002	9.28933
GSE16476	NB amsterdam (88)	itcc0003	10.6945
GSE16476	NB amsterdam (88)	itcc0008	10.8313
GSE16476	NB amsterdam (88)	itcc0009	10.1425
GSE16476	NB amsterdam (88)	itcc0010	10.8571
GSE16476	NB amsterdam (88)	itcc0013	11.0197
GSE16476	NB amsterdam (88)	itcc0015	9.42206
GSE16476	NB amsterdam (88)	itcc0017	10.1458
GSE16476	NB amsterdam (88)	itcc0018	11.3528
GSE16476	NB amsterdam (88)	itcc0020	10.8023
GSE16476	NB amsterdam (88)	itcc0021	12.1818
GSE16476	NB amsterdam (88)	itcc0022	10.2038
GSE16476	NB amsterdam (88)	itcc0024	10.6718
GSE16476	NB amsterdam (88)	itcc0025	11.9377
GSE16476	NB amsterdam (88)	itcc0026	10.9935
GSE16476	NB amsterdam (88)	itcc0027	10.3562
GSE16476	NB amsterdam (88)	itcc0030	9.3672
GSE16476	NB amsterdam (88)	itcc0031	9.89709
GSE16476	NB amsterdam (88)	itcc0032	11.2492
GSE16476	NB amsterdam (88)	itcc0034	10.4518
GSE16476	NB amsterdam (88)	itcc0035	9.31288
GSE16476	NB amsterdam (88)	itcc0036	10.895
GSE16476	NB amsterdam (88)	itcc0038	9.60659
GSE16476	NB amsterdam (88)	itcc0041	9.2097
GSE16476	NB amsterdam (88)	itcc0042	9.72554
GSE16476	NB amsterdam (88)	itcc0044	9.7487
GSE16476	NB amsterdam (88)	itcc0045	8.47005
GSE16476	NB amsterdam (88)	itcc0049	9.45306
GSE16476	NB amsterdam (88)	itcc0050	9.75906
GSE16476	NB amsterdam (88)	itcc0054	10.39
GSE16476	NB amsterdam (88)	itcc0056	10.2802
GSE16476	NB amsterdam (88)	itcc0057	10.6284
GSE16476	NB amsterdam (88)	itcc0059	10.5996
GSE16476	NB amsterdam (88)	itcc0061	9.27286
GSE16476	NB amsterdam (88)	itcc0063	9.62461
GSE16476	NB amsterdam (88)	itcc0101	11.881
GSE16476	NB amsterdam (88)	itcc0102	9.93118
GSE16476	NB amsterdam (88)	itcc0103	8.50621
GSE16476	NB amsterdam (88)	itcc0105	8.88905
GSE16476	NB amsterdam (88)	itcc0107	11.042
GSE16476	NB amsterdam (88)	itcc0109	9.85876
GSE16476	NB amsterdam (88)	itcc0111	10.6661
GSE16476	NB amsterdam (88)	itcc0114	9.39489
GSE16476	NB amsterdam (88)	itcc0118	10.1823
GSE16476	NB amsterdam (88)	itcc0119	11.9735
GSE16476	NB amsterdam (88)	itcc0130	11.1931
GSE16476	NB amsterdam (88)	itcc0132	11.4134
GSE16476	NB amsterdam (88)	itcc0134	11.0827
GSE16476	NB amsterdam (88)	itcc0143	10.1312
GSE16476	NB amsterdam (88)	itcc0144	9.77149
GSE16476	NB amsterdam (88)	itcc0145	9.93561
GSE16476	NB amsterdam (88)	itcc0147	9.32553
GSE16476	NB amsterdam (88)	itcc0148	11.296
GSE16476	NB amsterdam (88)	itcc0150	9.96982
GSE16476	NB amsterdam (88)	itcc0151	9.64782
GSE16476	NB amsterdam (88)	itcc0155	10.0712
GSE16476	NB amsterdam (88)	itcc0169	8.95303
GSE16476	NB amsterdam (88)	itcc0170	10.6049
GSE16476	NB amsterdam (88)	itcc0172	10.8499
GSE16476	NB amsterdam (88)	itcc0174	11.9798
GSE16476	NB amsterdam (88)	itcc0175	9.88035
GSE16476	NB amsterdam (88)	itcc0181	9.40365
GSE16476	NB amsterdam (88)	itcc0183	9.05257
GSE16476	NB amsterdam (88)	itcc0184	10.244
GSE16476	NB amsterdam (88)	itcc0189	12.16
GSE16476	NB amsterdam (88)	itcc0191	8.60622
GSE16476	NB amsterdam (88)	itcc0193	10.2467
GSE16476	NB amsterdam (88)	itcc0194	10.3296
GSE16476	NB amsterdam (88)	itcc0195	10.5497
GSE16476	NB amsterdam (88)	itcc0198	9.87052
GSE16476	NB amsterdam (88)	itcc0217	10.4358
GSE16476	NB amsterdam (88)	itcc0219	10.0326
GSE16476	NB amsterdam (88)	itcc0221	10.6166
GSE16476	NB amsterdam (88)	itcc0284	10.1818
GSE16476	NB amsterdam (88)	itcc0285	10.4848
GSE16476	NB amsterdam (88)	itcc0288	11.5581
GSE16476	NB amsterdam (88)	itcc0302	10.0681
GSE16476	NB amsterdam (88)	itcc0380	10.9602
GSE16476	NB amsterdam (88)	itcc0382	10.553
GSE16476	NB amsterdam (88)	itcc0383	11.8101
GSE16476	NB amsterdam (88)	itcc0385	9.98627
GSE16476	NB amsterdam (88)	itcc0386	11.6481
GSE16476	NB amsterdam (88)	itcc0387	12.158
GSE16476	NB amsterdam (88)	itcc0390	11.3933
GSE16476	NB amsterdam (88)	itcc0391	10.8054
GSE16476	NB amsterdam (88)	itcc0392	11.3988
GSE16476	NB amsterdam (88)	itcc0398	10.7105
NRC	NB Essen (21)	nrc0016	10.8005
NRC	NB Essen (21)	nrc0017	11.2678
NRC	NB Essen (21)	nrc0019	11.3348
NRC	NB Essen (21)	nrc0024	10.3468
NRC	NB Essen (21)	nrc0025	10.9432
NRC	NB Essen (21)	nrc0026	10.3252
NRC	NB Essen (21)	nrc0027	9.60233
NRC	NB Essen (21)	nrc0028	10.1605
NRC	NB Essen (21)	nrc0029	12.2002
NRC	NB Essen (21)	nrc0030	12.274
NRC	NB Essen (21)	nrc0031	11.4404
NRC	NB Essen (21)	nrc0032	10.7315
NRC	NB Essen (21)	nrc0034	8.00731
NRC	NB Essen (21)	nrc0035	10.4866
NRC	NB Essen (21)	nrc0037	9.51629
NRC	NB Essen (21)	nrc0038	10.9546
NRC	NB Essen (21)	nrc0039	10.5799
NRC	NB Essen (21)	nrc0040	10.2389
NRC	NB Essen (21)	nrc0042	11.5112
NRC	NB Essen (21)	nrc0043	11.0955
NRC	NB Essen (21)	nrc0044	10.6652
GSE12460	NB Paris (64)	nbaf01	10.487
GSE12460	NB Paris (64)	nbaf02	11.5077
GSE12460	NB Paris (64)	nbaf04	11.303
GSE12460	NB Paris (64)	nbaf05	6.9542
GSE12460	NB Paris (64)	nbaf06	10.542
GSE12460	NB Paris (64)	nbaf07	9.02569
GSE12460	NB Paris (64)	nbaf08	7.10748
GSE12460	NB Paris (64)	nbaf100	11.5035
GSE12460	NB Paris (64)	nbaf11	3.99095
GSE12460	NB Paris (64)	nbaf12	9.95056
GSE12460	NB Paris (64)	nbaf13	11.0771
GSE12460	NB Paris (64)	nbaf14	9.34895
GSE12460	NB Paris (64)	nbaf15	10.0891
GSE12460	NB Paris (64)	nbaf16	11.2324
GSE12460	NB Paris (64)	nbaf17	11.7721
GSE12460	NB Paris (64)	nbaf18	9.4824
GSE12460	NB Paris (64)	nbaf19	9.32643
GSE12460	NB Paris (64)	nbaf20	11.5948
GSE12460	NB Paris (64)	nbaf21	4.8125
GSE12460	NB Paris (64)	nbaf22	9.05853
GSE12460	NB Paris (64)	nbaf23	9.18264
GSE12460	NB Paris (64)	nbaf24	10.0481
GSE12460	NB Paris (64)	nbaf25	9.70113
GSE12460	NB Paris (64)	nbaf26	10.8065
GSE12460	NB Paris (64)	nbaf27	11.6634
GSE12460	NB Paris (64)	nbaf28	9.32957
GSE12460	NB Paris (64)	nbaf29	10.7017
GSE12460	NB Paris (64)	nbaf30	6.56529
GSE12460	NB Paris (64)	nbaf32	7.06393
GSE12460	NB Paris (64)	nbaf34	9.16466
GSE12460	NB Paris (64)	nbaf38	4.83289
GSE12460	NB Paris (64)	nbaf39	10.7694
GSE12460	NB Paris (64)	nbaf40	7.853
GSE12460	NB Paris (64)	nbaf41	10.96
GSE12460	NB Paris (64)	nbaf42	9.95274
GSE12460	NB Paris (64)	nbaf43	8.03287
GSE12460	NB Paris (64)	nbaf44	10.0347
GSE12460	NB Paris (64)	nbaf45	10.3151
GSE12460	NB Paris (64)	nbaf46	6.03782
GSE12460	NB Paris (64)	nbaf47	11.9037
GSE12460	NB Paris (64)	nbaf48	10.3703
GSE12460	NB Paris (64)	nbaf49	11.0928
GSE12460	NB Paris (64)	nbaf50	10.696
GSE12460	NB Paris (64)	nbaf51	11.9977
GSE12460	NB Paris (64)	nbaf53	11.015
GSE12460	NB Paris (64)	nbaf54	10.988
GSE12460	NB Paris (64)	nbaf55	9.53955
GSE12460	NB Paris (64)	nbaf56	11.9649
GSE12460	NB Paris (64)	nbaf57	11.3462
GSE12460	NB Paris (64)	nbaf59	11.4307
GSE12460	NB Paris (64)	nbaf60	11.7597
GSE12460	NB Paris (64)	nbaf61	11.4127
GSE12460	NB Paris (64)	nbaf63	11.8716
GSE12460	NB Paris (64)	nbaf64	11.0507
GSE12460	NB Paris (64)	nbaf65	11.5135
GSE12460	NB Paris (64)	nbaf66	9.35469
GSE12460	NB Paris (64)	nbaf86	7.91289
GSE12460	NB Paris (64)	nbaf87	10.4714
GSE12460	NB Paris (64)	nbaf88	10.9594
GSE12460	NB Paris (64)	nbaf89	10.5339
GSE12460	NB Paris (64)	nbaf90	10.1835
GSE12460	NB Paris (64)	nbaf91	9.74953
GSE12460	NB Paris (64)	nbaf98	8.77841
GSE12460	NB Paris (64)	nbaf99	10.7463
GSE4290	Glioma (153)	gsm97793	8.48784
GSE4290	Glioma (153)	gsm97794	8.74214
GSE4290	Glioma (153)	gsm97795	8.36938
GSE4290	Glioma (153)	gsm97796	7.6844
GSE4290	Glioma (153)	gsm97797	7.32733
GSE4290	Glioma (153)	gsm97798	9.08905
GSE4290	Glioma (153)	gsm97799	9.04549
GSE4290	Glioma (153)	gsm97801	7.2182
GSE4290	Glioma (153)	gsm97802	11.3276
GSE4290	Glioma (153)	gsm97806	8.91498
GSE4290	Glioma (153)	gsm97808	9.32441
GSE4290	Glioma (153)	gsm97810	7.65607
GSE4290	Glioma (153)	gsm97813	10.0107
GSE4290	Glioma (153)	gsm97814	8.65392
GSE4290	Glioma (153)	gsm97815	7.79961
GSE4290	Glioma (153)	gsm97818	7.3672
GSE4290	Glioma (153)	gsm97819	6.46923
GSE4290	Glioma (153)	gsm97821	9.74147
GSE4290	Glioma (153)	gsm97822	11.2656
GSE4290	Glioma (153)	gsm97823	5.64674
GSE4290	Glioma (153)	gsm97824	8.24698
GSE4290	Glioma (153)	gsm97829	8.4733
GSE4290	Glioma (153)	gsm97830	9.43775
GSE4290	Glioma (153)	gsm97831	8.82464
GSE4290	Glioma (153)	gsm97832	8.15937
GSE4290	Glioma (153)	gsm97835	8.15228
GSE4290	Glioma (153)	gsm97837	6.47411
GSE4290	Glioma (153)	gsm97838	5.44956
GSE4290	Glioma (153)	gsm97839	8.86975
GSE4290	Glioma (153)	gsm97841	7.01792
GSE4290	Glioma (153)	gsm97842	7.80993
GSE4290	Glioma (153)	gsm97843	8.43588
GSE4290	Glioma (153)	gsm97844	5.27053
GSE4290	Glioma (153)	gsm97845	9.69279
GSE4290	Glioma (153)	gsm97847	5.8679
GSE4290	Glioma (153)	gsm97851	6.42626
GSE4290	Glioma (153)	gsm97852	7.33181
GSE4290	Glioma (153)	gsm97854	7.32012
GSE4290	Glioma (153)	gsm97856	9.16164
GSE4290	Glioma (153)	gsm97857	7.19869
GSE4290	Glioma (153)	gsm97859	10.6225
GSE4290	Glioma (153)	gsm97860	8.5519
GSE4290	Glioma (153)	gsm97861	9.16264
GSE4290	Glioma (153)	gsm97862	9.82845
GSE4290	Glioma (153)	gsm97863	7.96232
GSE4290	Glioma (153)	gsm97864	6.41447
GSE4290	Glioma (153)	gsm97865	6.49185
GSE4290	Glioma (153)	gsm97866	8.46964
GSE4290	Glioma (153)	gsm97867	8.76421
GSE4290	Glioma (153)	gsm97868	10.0094
GSE4290	Glioma (153)	gsm97869	9.84471
GSE4290	Glioma (153)	gsm97870	11.0982
GSE4290	Glioma (153)	gsm97871	9.00197
GSE4290	Glioma (153)	gsm97872	7.71287
GSE4290	Glioma (153)	gsm97873	8.63554
GSE4290	Glioma (153)	gsm97874	9.3031
GSE4290	Glioma (153)	gsm97875	9.9757
GSE4290	Glioma (153)	gsm97876	10.2169
GSE4290	Glioma (153)	gsm97877	8.88966
GSE4290	Glioma (153)	gsm97878	6.94837
GSE4290	Glioma (153)	gsm97880	8.24745
GSE4290	Glioma (153)	gsm97881	10.0474
GSE4290	Glioma (153)	gsm97882	8.9507
GSE4290	Glioma (153)	gsm97883	8.56033
GSE4290	Glioma (153)	gsm97884	8.17393
GSE4290	Glioma (153)	gsm97885	10.1148
GSE4290	Glioma (153)	gsm97886	8.42459
GSE4290	Glioma (153)	gsm97887	11.2737
GSE4290	Glioma (153)	gsm97888	8.84987
GSE4290	Glioma (153)	gsm97889	9.87958
GSE4290	Glioma (153)	gsm97890	9.99676
GSE4290	Glioma (153)	gsm97891	9.76055
GSE4290	Glioma (153)	gsm97892	5.79701
GSE4290	Glioma (153)	gsm97893	8.13289
GSE4290	Glioma (153)	gsm97894	9.17168
GSE4290	Glioma (153)	gsm97895	6.98185
GSE4290	Glioma (153)	gsm97896	10.6144
GSE4290	Glioma (153)	gsm97897	10.825
GSE4290	Glioma (153)	gsm97898	7.78725
GSE4290	Glioma (153)	gsm97899	8.66178
GSE4290	Glioma (153)	gsm97900	9.24508
GSE4290	Glioma (153)	gsm97901	6.76022
GSE4290	Glioma (153)	gsm97902	6.54535
GSE4290	Glioma (153)	gsm97903	8.58909
GSE4290	Glioma (153)	gsm97904	9.44874
GSE4290	Glioma (153)	gsm97905	10.6464
GSE4290	Glioma (153)	gsm97906	8.47249
GSE4290	Glioma (153)	gsm97907	6.77083
GSE4290	Glioma (153)	gsm97908	8.10119
GSE4290	Glioma (153)	gsm97909	10.1273
GSE4290	Glioma (153)	gsm97910	8.43713
GSE4290	Glioma (153)	gsm97911	9.92214
GSE4290	Glioma (153)	gsm97912	10.0484
GSE4290	Glioma (153)	gsm97913	5.97039
GSE4290	Glioma (153)	gsm97914	7.83352
GSE4290	Glioma (153)	gsm97915	8.75054
GSE4290	Glioma (153)	gsm97916	10.322
GSE4290	Glioma (153)	gsm97917	6.54226
GSE4290	Glioma (153)	gsm97918	5.84549
GSE4290	Glioma (153)	gsm97919	8.38111
GSE4290	Glioma (153)	gsm97920	9.52533
GSE4290	Glioma (153)	gsm97921	6.58195
GSE4290	Glioma (153)	gsm97922	9.84471
GSE4290	Glioma (153)	gsm97923	9.85783
GSE4290	Glioma (153)	gsm97924	5.75489
GSE4290	Glioma (153)	gsm97925	8.88874
GSE4290	Glioma (153)	gsm97926	9.69174
GSE4290	Glioma (153)	gsm97927	9.6339
GSE4290	Glioma (153)	gsm97928	7.37069
GSE4290	Glioma (153)	gsm97929	6.5157
GSE4290	Glioma (153)	gsm97930	8.0207
GSE4290	Glioma (153)	gsm97931	8.25077
GSE4290	Glioma (153)	gsm97932	5.37504
GSE4290	Glioma (153)	gsm97933	8.67172
GSE4290	Glioma (153)	gsm97934	8.08321
GSE4290	Glioma (153)	gsm97935	9.60307
GSE4290	Glioma (153)	gsm97936	8.94457
GSE4290	Glioma (153)	gsm97937	7.03562
GSE4290	Glioma (153)	gsm97938	7.19279
GSE4290	Glioma (153)	gsm97939	8.2484
GSE4290	Glioma (153)	gsm97940	9.64602
GSE4290	Glioma (153)	gsm97941	6.06393
GSE4290	Glioma (153)	gsm97942	9.12696
GSE4290	Glioma (153)	gsm97943	7.73877
GSE4290	Glioma (153)	gsm97944	9.1639
GSE4290	Glioma (153)	gsm97945	7.93015
GSE4290	Glioma (153)	gsm97946	6.07039
GSE4290	Glioma (153)	gsm97947	9.20848
GSE4290	Glioma (153)	gsm97948	10.7924
GSE4290	Glioma (153)	gsm97949	6.82146
GSE4290	Glioma (153)	gsm97950	4.45943
GSE4290	Glioma (153)	gsm97951	7.808
GSE4290	Glioma (153)	gsm97952	9.42794
GSE4290	Glioma (153)	gsm97953	8.30424
GSE4290	Glioma (153)	gsm97954	9.07788
GSE4290	Glioma (153)	gsm97955	7.86481
GSE4290	Glioma (153)	gsm97956	8.32012
GSE4290	Glioma (153)	gsm97957	8.13083
GSE4290	Glioma (153)	gsm97958	6.79181
GSE4290	Glioma (153)	gsm97959	6.06824
GSE4290	Glioma (153)	gsm97960	7.57137
GSE4290	Glioma (153)	gsm97961	6.92837
GSE4290	Glioma (153)	gsm97962	8.90899
GSE4290	Glioma (153)	gsm97963	9.20726
GSE4290	Glioma (153)	gsm97964	7.87406
GSE4290	Glioma (153)	gsm97965	9.16917
GSE4290	Glioma (153)	gsm97966	9.60474
GSE4290	Glioma (153)	gsm97967	5.64386
GSE4290	Glioma (153)	gsm97968	5.55152
GSE4290	Glioma (153)	gsm97969	9.07655
GSE4290	Glioma (153)	gsm97970	8.80864
GSE4290	Glioma (153)	gsm97971	8.75989
GSE4290	Glioma (153)	gsm97972	6.86047
GSE12276	Breast (204)	gsm308256	6.77479
GSE12276	Breast (204)	gsm308257	3.80735
GSE12276	Breast (204)	gsm308258	5.48543
GSE12276	Breast (204)	gsm308259	10.6285
GSE12276	Breast (204)	gsm308260	6.43129
GSE12276	Breast (204)	gsm308261	8.99548
GSE12276	Breast (204)	gsm308262	5.64097
GSE12276	Breast (204)	gsm308263	7.73403
GSE12276	Breast (204)	gsm308264	3.79701
GSE12276	Breast (204)	gsm308265	7.07575
GSE12276	Breast (204)	gsm308266	5.49825
GSE12276	Breast (204)	gsm308267	9.35359
GSE12276	Breast (204)	gsm308268	5.94486
GSE12276	Breast (204)	gsm308269	10.225
GSE12276	Breast (204)	gsm308270	4.30743
GSE12276	Breast (204)	gsm308271	9.82305
GSE12276	Breast (204)	gsm308272	10.8115
GSE12276	Breast (204)	gsm308273	6.93782
GSE12276	Breast (204)	gsm308274	8.43129
GSE12276	Breast (204)	gsm308275	8.26959
GSE12276	Breast (204)	gsm308276	10.842
GSE12276	Breast (204)	gsm308277	5.43962
GSE12276	Breast (204)	gsm308278	8.50144
GSE12276	Breast (204)	gsm308279	10.2358
GSE12276	Breast (204)	gsm308280	8.35006
GSE12276	Breast (204)	gsm308281	8.72485
GSE12276	Breast (204)	gsm308282	10.1833
GSE12276	Breast (204)	gsm308283	5.81762
GSE12276	Breast (204)	gsm308284	10.6478
GSE12276	Breast (204)	gsm308285	11.4347
GSE12276	Breast (204)	gsm308286	9.99915
GSE12276	Breast (204)	gsm308287	0.137504
GSE12276	Breast (204)	gsm308288	4.90207
GSE12276	Breast (204)	gsm308289	4.01792
GSE12276	Breast (204)	gsm308290	7.41278
GSE12276	Breast (204)	gsm308291	7.42794
GSE12276	Breast (204)	gsm308292	4.43962
GSE12276	Breast (204)	gsm308293	4.40599
GSE12276	Breast (204)	gsm308294	3.73335
GSE12276	Breast (204)	gsm308295	9.19992
GSE12276	Breast (204)	gsm308296	3.65535
GSE12276	Breast (204)	gsm308297	2.90689
GSE12276	Breast (204)	gsm308298	7.46025
GSE12276	Breast (204)	gsm308299	8.31651
GSE12276	Breast (204)	gsm308300	5.853
GSE12276	Breast (204)	gsm308301	8.49025
GSE12276	Breast (204)	gsm308302	4.24031
GSE12276	Breast (204)	gsm308303	5.04439
GSE12276	Breast (204)	gsm308304	5.2211
GSE12276	Breast (204)	gsm308305	7.96174
GSE12276	Breast (204)	gsm308306	10.6521
GSE12276	Breast (204)	gsm308307	10.046
GSE12276	Breast (204)	gsm308308	10.7916
GSE12276	Breast (204)	gsm308309	8.32373
GSE12276	Breast (204)	gsm308310	3.47249
GSE12276	Breast (204)	gsm308311	8.45368
GSE12276	Breast (204)	gsm308312	8.76553
GSE12276	Breast (204)	gsm308313	10.3461
GSE12276	Breast (204)	gsm308314	8.26679
GSE12276	Breast (204)	gsm308315	4.57289
GSE12276	Breast (204)	gsm308316	7.94369
GSE12276	Breast (204)	gsm308318	5.38543
GSE12276	Breast (204)	gsm308319	9.35909
GSE12276	Breast (204)	gsm308320	6.59096
GSE12276	Breast (204)	gsm308321	6.43463
GSE12276	Breast (204)	gsm308322	6.853
GSE12276	Breast (204)	gsm308323	10.7184
GSE12276	Breast (204)	gsm308324	7.16993
GSE12276	Breast (204)	gsm308325	4.08746
GSE12276	Breast (204)	gsm308326	4.97728
GSE12276	Breast (204)	gsm308327	0.378512
GSE12276	Breast (204)	gsm308328	5.69209
GSE12276	Breast (204)	gsm308329	9.12335
GSE12276	Breast (204)	gsm308330	8.19869
GSE12276	Breast (204)	gsm308331	0.584963
GSE12276	Breast (204)	gsm308332	6.57894
GSE12276	Breast (204)	gsm308333	7.85798
GSE12276	Breast (204)	gsm308334	7.65033
GSE12276	Breast (204)	gsm308335	5.0917
GSE12276	Breast (204)	gsm308336	7.34784
GSE12276	Breast (204)	gsm308337	4.37851
GSE12276	Breast (204)	gsm308338	7.12205
GSE12276	Breast (204)	gsm308339	9.91409
GSE12276	Breast (204)	gsm308340	7.56071
GSE12276	Breast (204)	gsm308341	8.83573
GSE12276	Breast (204)	gsm308342	10.3802
GSE12276	Breast (204)	gsm308343	8.03617
GSE12276	Breast (204)	gsm308344	7.46842
GSE12276	Breast (204)	gsm308345	8.73708
GSE12276	Breast (204)	gsm308346	7.66463
GSE12276	Breast (204)	gsm308347	4.55459
GSE12276	Breast (204)	gsm308348	9.50442
GSE12276	Breast (204)	gsm308349	8.00282
GSE12276	Breast (204)	gsm308350	7.23074
GSE12276	Breast (204)	gsm308351	4.43962
GSE12276	Breast (204)	gsm308352	8.94193
GSE12276	Breast (204)	gsm308353	5.1375
GSE12276	Breast (204)	gsm308354	8.74685
GSE12276	Breast (204)	gsm308355	6.64241
GSE12276	Breast (204)	gsm308356	9.01737
GSE12276	Breast (204)	gsm308357	8.29232
GSE12276	Breast (204)	gsm308358	5.91169
GSE12276	Breast (204)	gsm308359	7.17093
GSE12276	Breast (204)	gsm308360	4.2555
GSE12276	Breast (204)	gsm308361	4.99095
GSE12276	Breast (204)	gsm308362	10.7034
GSE12276	Breast (204)	gsm308363	9.64223
GSE12276	Breast (204)	gsm308364	3.05311
GSE12276	Breast (204)	gsm308365	7.03452
GSE12276	Breast (204)	gsm308366	6.90448
GSE12276	Breast (204)	gsm308367	8.71596
GSE12276	Breast (204)	gsm308368	6.92244
GSE12276	Breast (204)	gsm308369	5.42291
GSE12276	Breast (204)	gsm308370	7.57592
GSE12276	Breast (204)	gsm308371	5.95187
GSE12276	Breast (204)	gsm308372	3.36457
GSE12276	Breast (204)	gsm308373	6.46434
GSE12276	Breast (204)	gsm308374	6.48704
GSE12276	Breast (204)	gsm308375	5.02237
GSE12276	Breast (204)	gsm308376	8.22834
GSE12276	Breast (204)	gsm308377	8.32598
GSE12276	Breast (204)	gsm308378	8.80896
GSE12276	Breast (204)	gsm308379	4.74416
GSE12276	Breast (204)	gsm308380	8.61949
GSE12276	Breast (204)	gsm308381	5.39232
GSE12276	Breast (204)	gsm308382	5.93782
GSE12276	Breast (204)	gsm308383	4.87774
GSE12276	Breast (204)	gsm308384	6.853
GSE12276	Breast (204)	gsm308385	5.58195
GSE12276	Breast (204)	gsm308386	7.06286
GSE12276	Breast (204)	gsm308387	8.22545
GSE12276	Breast (204)	gsm308388	6.30012
GSE12276	Breast (204)	gsm308389	9.89966
GSE12276	Breast (204)	gsm308390	5.66959
GSE12276	Breast (204)	gsm308391	2.40599
GSE12276	Breast (204)	gsm308392	6.1639
GSE12276	Breast (204)	gsm308393	8.43962
GSE12276	Breast (204)	gsm308394	6.30925
GSE12276	Breast (204)	gsm308395	5.05745
GSE12276	Breast (204)	gsm308396	7.37417
GSE12276	Breast (204)	gsm308397	0.263034
GSE12276	Breast (204)	gsm308398	9.96795
GSE12276	Breast (204)	gsm308399	4.59694
GSE12276	Breast (204)	gsm308400	8.40003
GSE12276	Breast (204)	gsm308401	6.64241
GSE12276	Breast (204)	gsm308402	8.58007
GSE12276	Breast (204)	gsm308403	6.07895
GSE12276	Breast (204)	gsm308404	7.20261
GSE12276	Breast (204)	gsm308405	8.10434
GSE12276	Breast (204)	gsm308406	4.60288
GSE12276	Breast (204)	gsm308407	7.40429
GSE12276	Breast (204)	gsm308408	10.1708
GSE12276	Breast (204)	gsm308409	4.33628
GSE12276	Breast (204)	gsm308410	3.43296
GSE12276	Breast (204)	gsm308411	4.63227
GSE12276	Breast (204)	gsm308412	10.3785
GSE12276	Breast (204)	gsm308413	5.87036
GSE12276	Breast (204)	gsm308414	8.09064
GSE12276	Breast (204)	gsm308415	5.87529
GSE12276	Breast (204)	gsm308416	2.3505
GSE12276	Breast (204)	gsm308417	6.45121
GSE12276	Breast (204)	gsm308418	6.41447
GSE12276	Breast (204)	gsm308419	10.6665
GSE12276	Breast (204)	gsm308420	6.49985
GSE12276	Breast (204)	gsm308421	1.72247
GSE12276	Breast (204)	gsm308422	5.91886
GSE12276	Breast (204)	gsm308423	6.3345
GSE12276	Breast (204)	gsm308424	4.47897
GSE12276	Breast (204)	gsm308425	5.12516
GSE12276	Breast (204)	gsm308426	4.07895
GSE12276	Breast (204)	gsm308427	5.07895
GSE12276	Breast (204)	gsm308428	-0.321928
GSE12276	Breast (204)	gsm308429	4.81762
GSE12276	Breast (204)	gsm308430	7.34784
GSE12276	Breast (204)	gsm308431	5.39232
GSE12276	Breast (204)	gsm308432	5.1334
GSE12276	Breast (204)	gsm308433	6.29094
GSE12276	Breast (204)	gsm308434	7.71425
GSE12276	Breast (204)	gsm308435	8.73674
GSE12276	Breast (204)	gsm308436	5.31832
GSE12276	Breast (204)	gsm308437	5.18587
GSE12276	Breast (204)	gsm308438	8.96029
GSE12276	Breast (204)	gsm308439	4.86295
GSE12276	Breast (204)	gsm308440	9.53955
GSE12276	Breast (204)	gsm308441	7.11061
GSE12276	Breast (204)	gsm308442	6.96
GSE12276	Breast (204)	gsm308443	7.51017
GSE12276	Breast (204)	gsm308444	5.31107
GSE12276	Breast (204)	gsm308445	7.29921
GSE12276	Breast (204)	gsm308446	4.72247
GSE12276	Breast (204)	gsm308447	6.37678
GSE12276	Breast (204)	gsm308448	5.62644
GSE12276	Breast (204)	gsm308449	6.36282
GSE12276	Breast (204)	gsm308450	3.48543
GSE12276	Breast (204)	gsm308451	1.72247
GSE12276	Breast (204)	gsm308452	3.8679
GSE12276	Breast (204)	gsm308453	4.07039
GSE12276	Breast (204)	gsm308454	4.34341
GSE12276	Breast (204)	gsm308455	5.22882
GSE12276	Breast (204)	gsm308456	3.26303
GSE12276	Breast (204)	gsm308457	1.43296
GSE12276	Breast (204)	gsm308458	6.62352
GSE12276	Breast (204)	gsm308459	5.62352
GSE12276	Breast (204)	gsm308460	6.44294
GSE12172	Ovarian (90)	gsm306158	0.925999
GSE12172	Ovarian (90)	gsm306159	6.23266
GSE12172	Ovarian (90)	gsm306160	5.44956
GSE12172	Ovarian (90)	gsm306161	1.53605
GSE12172	Ovarian (90)	gsm306162	7.38802
GSE12172	Ovarian (90)	gsm306163	0.847997
GSE12172	Ovarian (90)	gsm306164	6.37851
GSE12172	Ovarian (90)	gsm306165	0.847997
GSE12172	Ovarian (90)	gsm306166	4.37156
GSE12172	Ovarian (90)	gsm306167	4.34341
GSE12172	Ovarian (90)	gsm306168	0.847997
GSE12172	Ovarian (90)	gsm306169	5.36807
GSE12172	Ovarian (90)	gsm306170	2.51096
GSE12172	Ovarian (90)	gsm306171	0.765535
GSE12172	Ovarian (90)	gsm306172	3.10434
GSE12172	Ovarian (90)	gsm306173	2.65535
GSE12172	Ovarian (90)	gsm306174	3.91648
GSE12172	Ovarian (90)	gsm306175	1.88753
GSE12172	Ovarian (90)	gsm306176	0.584963
GSE12172	Ovarian (90)	gsm306177	2.82782
GSE12172	Ovarian (90)	gsm306178	5.7866
GSE12172	Ovarian (90)	gsm306179	0.847997
GSE12172	Ovarian (90)	gsm306180	2.88753
GSE12172	Ovarian (90)	gsm306181	1
GSE12172	Ovarian (90)	gsm306182	2.848
GSE12172	Ovarian (90)	gsm306183	4.04439
GSE12172	Ovarian (90)	gsm306184	5.853
GSE12172	Ovarian (90)	gsm306185	6.55919
GSE12172	Ovarian (90)	gsm306186	3.47249
GSE12172	Ovarian (90)	gsm306187	7.52904
GSE12172	Ovarian (90)	gsm306188	4.16189
GSE12172	Ovarian (90)	gsm306189	9.22279
GSE12172	Ovarian (90)	gsm306190	5.71699
GSE12172	Ovarian (90)	gsm306191	0.485427
GSE12172	Ovarian (90)	gsm306192	-1.32193
GSE12172	Ovarian (90)	gsm306193	4.12102
GSE12172	Ovarian (90)	gsm306194	8.21772
GSE12172	Ovarian (90)	gsm306195	2.74416
GSE12172	Ovarian (90)	gsm306196	9.09329
GSE12172	Ovarian (90)	gsm306197	0.378512
GSE12172	Ovarian (90)	gsm306198	1.07039
GSE12172	Ovarian (90)	gsm306199	3.3505
GSE12172	Ovarian (90)	gsm306200	5.27053
GSE12172	Ovarian (90)	gsm306201	3.88753
GSE12172	Ovarian (90)	gsm306202	7.41954
GSE12172	Ovarian (90)	gsm306203	0.485427
GSE12172	Ovarian (90)	gsm306204	5.26303
GSE12172	Ovarian (90)	gsm306205	6.29646
GSE12172	Ovarian (90)	gsm306206	1
GSE12172	Ovarian (90)	gsm306207	1
GSE12172	Ovarian (90)	gsm306208	4.91169
GSE12172	Ovarian (90)	gsm306209	1.07039
GSE12172	Ovarian (90)	gsm306210	3.01792
GSE12172	Ovarian (90)	gsm306211	6.853
GSE12172	Ovarian (90)	gsm306212	7.42626
GSE12172	Ovarian (90)	gsm306213	9.83242
GSE12172	Ovarian (90)	gsm306214	4.72792
GSE12172	Ovarian (90)	gsm306215	1
GSE12172	Ovarian (90)	gsm306216	0
GSE12172	Ovarian (90)	gsm306217	1.72247
GSE12172	Ovarian (90)	gsm306218	-0.321928
GSE12172	Ovarian (90)	gsm306219	3.29278
GSE12172	Ovarian (90)	gsm306220	7.88935
GSE12172	Ovarian (90)	gsm306221	5.16189
GSE12172	Ovarian (90)	gsm306222	6.46271
GSE12172	Ovarian (90)	gsm306223	3.71149
GSE12172	Ovarian (90)	gsm306224	4.30012
GSE12172	Ovarian (90)	gsm306225	7.53528
GSE12172	Ovarian (90)	gsm306226	6.86171
GSE12172	Ovarian (90)	gsm306227	5.34696
GSE12172	Ovarian (90)	gsm306228	2.29278
GSE12172	Ovarian (90)	gsm306229	1.20163
GSE12172	Ovarian (90)	gsm306230	2.70044
GSE12172	Ovarian (90)	gsm306231	1
GSE12172	Ovarian (90)	gsm306232	3.49825
GSE12172	Ovarian (90)	gsm306233	1.96347
GSE12172	Ovarian (90)	gsm306234	3.59694
GSE12172	Ovarian (90)	gsm306235	1.20163
GSE12172	Ovarian (90)	gsm306236	5.74416
GSE12172	Ovarian (90)	gsm306237	0.847997
GSE12172	Ovarian (90)	gsm306238	10.0426
GSE12172	Ovarian (90)	gsm306239	3.89724
GSE12172	Ovarian (90)	gsm306240	2.10434
GSE12172	Ovarian (90)	gsm306241	2.70044
GSE12172	Ovarian (90)	gsm306242	2.88753
GSE12172	Ovarian (90)	gsm306243	5.56986
GSE12172	Ovarian (90)	gsm306244	1
GSE12172	Ovarian (90)	gsm306245	5.82018
GSE12172	Ovarian (90)	gsm306246	1.48543
GSE12172	Ovarian (90)	gsm306247	-0.321928
GSE2109	Thyroid (34)	gsm102424	3.10434
GSE2109	Thyroid (34)	gsm102452	4.94017
GSE2109	Thyroid (34)	gsm102560	6.58796
GSE2109	Thyroid (34)	gsm117646	4.18587
GSE2109	Thyroid (34)	gsm117705	3.3505
GSE2109	Thyroid (34)	gsm117723	4.40599
GSE2109	Thyroid (34)	gsm117735	1.96347
GSE2109	Thyroid (34)	gsm137901	4.67243
GSE2109	Thyroid (34)	gsm138004	4.55459
GSE2109	Thyroid (34)	gsm138023	6.06178
GSE2109	Thyroid (34)	gsm138024	5.23266
GSE2109	Thyroid (34)	gsm152663	2.40599
GSE2109	Thyroid (34)	gsm152802	5.79701
GSE2109	Thyroid (34)	gsm179871	1.58496
GSE2109	Thyroid (34)	gsm179944	3.85798
GSE2109	Thyroid (34)	gsm179947	6.14975
GSE2109	Thyroid (34)	gsm203649	3.94486
GSE2109	Thyroid (34)	gsm203683	1.32193
GSE2109	Thyroid (34)	gsm203698	4.848
GSE2109	Thyroid (34)	gsm203767	5.9472
GSE2109	Thyroid (34)	gsm203774	5.65821
GSE2109	Thyroid (34)	gsm231943	6.50462
GSE2109	Thyroid (34)	gsm231968	10.1544
GSE2109	Thyroid (34)	gsm231973	3.12102
GSE2109	Thyroid (34)	gsm231985	4.32912
GSE2109	Thyroid (34)	gsm277704	4.59694
GSE2109	Thyroid (34)	gsm301652	3.51096
GSE2109	Thyroid (34)	gsm53074	5.52356
GSE2109	Thyroid (34)	gsm76549	5.10014
GSE2109	Thyroid (34)	gsm76612	7.08534
GSE2109	Thyroid (34)	gsm88998	3.29278
GSE2109	Thyroid (34)	gsm89032	7.76885
GSE2109	Thyroid (34)	gsm89038	4.35755
GSE2109	Thyroid (34)	gsm89043	4.37851
GSE2109	Lung (121)	gsm102447	7.21335
GSE2109	Lung (121)	gsm102449	5.56986
GSE2109	Lung (121)	gsm102450	4.76022
GSE2109	Lung (121)	gsm102455	3.20163
GSE2109	Lung (121)	gsm102507	4.6893
GSE2109	Lung (121)	gsm102512	4.21723
GSE2109	Lung (121)	gsm102548	6.40259
GSE2109	Lung (121)	gsm102553	6.21723
GSE2109	Lung (121)	gsm102555	5.42626
GSE2109	Lung (121)	gsm102556	7.74214
GSE2109	Lung (121)	gsm117610	5.51728
GSE2109	Lung (121)	gsm117629	1.67807
GSE2109	Lung (121)	gsm117632	3.64386
GSE2109	Lung (121)	gsm117671	3.89724
GSE2109	Lung (121)	gsm117689	10.2069
GSE2109	Lung (121)	gsm117714	8.04056
GSE2109	Lung (121)	gsm117756	2.94486
GSE2109	Lung (121)	gsm117757	8.80155
GSE2109	Lung (121)	gsm117763	6.12102
GSE2109	Lung (121)	gsm117770	8.29554
GSE2109	Lung (121)	gsm117772	2.32193
GSE2109	Lung (121)	gsm137910	5.0917
GSE2109	Lung (121)	gsm137912	6.6014
GSE2109	Lung (121)	gsm137916	4.90207
GSE2109	Lung (121)	gsm137931	4.64386
GSE2109	Lung (121)	gsm137945	4.03562
GSE2109	Lung (121)	gsm137951	4.10434
GSE2109	Lung (121)	gsm138001	4.60288
GSE2109	Lung (121)	gsm138002	8.36282
GSE2109	Lung (121)	gsm138003	1.80735
GSE2109	Lung (121)	gsm138009	5.08746
GSE2109	Lung (121)	gsm152594	1.20163
GSE2109	Lung (121)	gsm152608	5.94017
GSE2109	Lung (121)	gsm152609	4.76022
GSE2109	Lung (121)	gsm152624	5.16591
GSE2109	Lung (121)	gsm152652	2.20163
GSE2109	Lung (121)	gsm152670	0.847997
GSE2109	Lung (121)	gsm152681	6.1639
GSE2109	Lung (121)	gsm152755	6.95768
GSE2109	Lung (121)	gsm152757	4.35755
GSE2109	Lung (121)	gsm152758	4.98185
GSE2109	Lung (121)	gsm152767	7.4187
GSE2109	Lung (121)	gsm179784	4.85798
GSE2109	Lung (121)	gsm179786	4.39917
GSE2109	Lung (121)	gsm179801	2.80735
GSE2109	Lung (121)	gsm179827	5.85798
GSE2109	Lung (121)	gsm179881	5.45943
GSE2109	Lung (121)	gsm179918	2.60881
GSE2109	Lung (121)	gsm179951	6.34873
GSE2109	Lung (121)	gsm203641	5.19771
GSE2109	Lung (121)	gsm203643	4.47897
GSE2109	Lung (121)	gsm203699	6.2114
GSE2109	Lung (121)	gsm203732	3.58496
GSE2109	Lung (121)	gsm203760	4.91648
GSE2109	Lung (121)	gsm203779	4.70598
GSE2109	Lung (121)	gsm203787	4.37156
GSE2109	Lung (121)	gsm231874	4.18587
GSE2109	Lung (121)	gsm231885	4.39232
GSE2109	Lung (121)	gsm231891	4.10434
GSE2109	Lung (121)	gsm231895	4.88264
GSE2109	Lung (121)	gsm231896	4.1127
GSE2109	Lung (121)	gsm231897	3.63227
GSE2109	Lung (121)	gsm231899	5.38888
GSE2109	Lung (121)	gsm231907	4.60881
GSE2109	Lung (121)	gsm231950	4.10434
GSE2109	Lung (121)	gsm231952	7.65392
GSE2109	Lung (121)	gsm277678	2.07039
GSE2109	Lung (121)	gsm277695	7.55536
GSE2109	Lung (121)	gsm277696	5.22882
GSE2109	Lung (121)	gsm301671	10.8466
GSE2109	Lung (121)	gsm301680	2.29278
GSE2109	Lung (121)	gsm301693	3.82782
GSE2109	Lung (121)	gsm325801	5.20163
GSE2109	Lung (121)	gsm325836	4.91169
GSE2109	Lung (121)	gsm38058	5.25172
GSE2109	Lung (121)	gsm38060	3.12102
GSE2109	Lung (121)	gsm38072	4.24793
GSE2109	Lung (121)	gsm38100	3.82782
GSE2109	Lung (121)	gsm38103	4.80219
GSE2109	Lung (121)	gsm38104	3.44626
GSE2109	Lung (121)	gsm46817	4.75489
GSE2109	Lung (121)	gsm46824	4.07039
GSE2109	Lung (121)	gsm46833	3.60881
GSE2109	Lung (121)	gsm46843	4.05311
GSE2109	Lung (121)	gsm46850	3.36457
GSE2109	Lung (121)	gsm46860	6.11061
GSE2109	Lung (121)	gsm46868	3.6893
GSE2109	Lung (121)	gsm46884	2.70044
GSE2109	Lung (121)	gsm46904	1
GSE2109	Lung (121)	gsm46909	4.20945
GSE2109	Lung (121)	gsm46913	5.8505
GSE2109	Lung (121)	gsm46936	0.378512
GSE2109	Lung (121)	gsm46941	5.36107
GSE2109	Lung (121)	gsm46960	4.1127
GSE2109	Lung (121)	gsm46961	3.62059
GSE2109	Lung (121)	gsm46973	3.23266
GSE2109	Lung (121)	gsm46975	3.88753
GSE2109	Lung (121)	gsm46976	0.263034
GSE2109	Lung (121)	gsm53167	5.26679
GSE2109	Lung (121)	gsm53170	2.74416
GSE2109	Lung (121)	gsm76488	6.92244
GSE2109	Lung (121)	gsm76585	7.27333
GSE2109	Lung (121)	gsm76587	4.926
GSE2109	Lung (121)	gsm76590	5.80993
GSE2109	Lung (121)	gsm76594	5.4363
GSE2109	Lung (121)	gsm76595	6.41447
GSE2109	Lung (121)	gsm76621	2.90689
GSE2109	Lung (121)	gsm76622	7.64097
GSE2109	Lung (121)	gsm76630	11.1351
GSE2109	Lung (121)	gsm88949	4.21723
GSE2109	Lung (121)	gsm88950	1.53605
GSE2109	Lung (121)	gsm88953	6.80349
GSE2109	Lung (121)	gsm88955	5.16189
GSE2109	Lung (121)	gsm88959	4.64962
GSE2109	Lung (121)	gsm88962	3.87774
GSE2109	Lung (121)	gsm88981	5.20945
GSE2109	Lung (121)	gsm88983	6.20163
GSE2109	Lung (121)	gsm88997	5.47573
GSE2109	Lung (121)	gsm89046	3.45943
GSE2109	Lung (121)	gsm89060	5.2555
GSE2109	Lung (121)	gsm89072	5.26679
GSE10609	ALL (92)	gsm267321	3.89724
GSE10609	ALL (92)	gsm267322	2.70044
GSE10609	ALL (92)	gsm267323	4.22497
GSE10609	ALL (92)	gsm267324	0.765535
GSE10609	ALL (92)	gsm267325	5.16993
GSE10609	ALL (92)	gsm267326	4.7761
GSE10609	ALL (92)	gsm267327	2.70044
GSE10609	ALL (92)	gsm267328	5.05311
GSE10609	ALL (92)	gsm267329	0.925999
GSE10609	ALL (92)	gsm267330	3.03562
GSE10609	ALL (92)	gsm267331	4.06178
GSE10609	ALL (92)	gsm267332	2.29278
GSE10609	ALL (92)	gsm267333	3.10434
GSE10609	ALL (92)	gsm267334	2.94486
GSE10609	ALL (92)	gsm267335	4.30012
GSE10609	ALL (92)	gsm267336	5.1416
GSE10609	ALL (92)	gsm267337	3.67807
GSE10609	ALL (92)	gsm267338	4.62059
GSE10609	ALL (92)	gsm267339	2.72247
GSE10609	ALL (92)	gsm267340	3.6893
GSE10609	ALL (92)	gsm267341	2.94486
GSE10609	ALL (92)	gsm267342	5.60585
GSE10609	ALL (92)	gsm267343	2.1375
GSE10609	ALL (92)	gsm267344	3.7761
GSE10609	ALL (92)	gsm267345	2.53605
GSE10609	ALL (92)	gsm267346	0.263034
GSE10609	ALL (92)	gsm267347	2.60881
GSE10609	ALL (92)	gsm267348	2.40599
GSE10609	ALL (92)	gsm267349	4.36457
GSE10609	ALL (92)	gsm267350	6.11894
GSE10609	ALL (92)	gsm267351	2.07039
GSE10609	ALL (92)	gsm267352	2.1375
GSE10609	ALL (92)	gsm267353	5.32193
GSE10609	ALL (92)	gsm267354	2.76553
GSE10609	ALL (92)	gsm267355	3.80735
GSE10609	ALL (92)	gsm267356	2.926
GSE10609	ALL (92)	gsm267357	4.04439
GSE10609	ALL (92)	gsm267358	3.16993
GSE10609	ALL (92)	gsm267359	5.7252
GSE10609	ALL (92)	gsm267360	8.58195
GSE10609	ALL (92)	gsm267361	6.54226
GSE10609	ALL (92)	gsm267362	2.76553
GSE10609	ALL (92)	gsm267363	1.53605
GSE10609	ALL (92)	gsm267364	1
GSE10609	ALL (92)	gsm267365	2.45943
GSE10609	ALL (92)	gsm267366	4.14568
GSE10609	ALL (92)	gsm267367	4.74416
GSE10609	ALL (92)	gsm267368	3.08746
GSE10609	ALL (92)	gsm267369	1.1375
GSE10609	ALL (92)	gsm267370	2.07039
GSE10609	ALL (92)	gsm267371	3.36457
GSE10609	ALL (92)	gsm267372	2.07039
GSE10609	ALL (92)	gsm267373	2.82782
GSE10609	ALL (92)	gsm267374	2.10434
GSE10609	ALL (92)	gsm267375	2.926
GSE10609	ALL (92)	gsm267376	1.53605
GSE10609	ALL (92)	gsm267377	3.3505
GSE10609	ALL (92)	gsm267378	0
GSE10609	ALL (92)	gsm267379	2.74416
GSE10609	ALL (92)	gsm267380	3.926
GSE10609	ALL (92)	gsm267381	5.08746
GSE10609	ALL (92)	gsm267382	4.77083
GSE10609	ALL (92)	gsm267383	1.88753
GSE10609	ALL (92)	gsm267384	2.65535
GSE10609	ALL (92)	gsm267385	4.48543
GSE10609	ALL (92)	gsm267386	3.6893
GSE10609	ALL (92)	gsm267387	2.3505
GSE10609	ALL (92)	gsm267388	1.48543
GSE10609	ALL (92)	gsm267389	2.29278
GSE10609	ALL (92)	gsm267390	3.03562
GSE10609	ALL (92)	gsm267391	3.91648
GSE10609	ALL (92)	gsm267392	8.34961
GSE10609	ALL (92)	gsm267393	3.44626
GSE10609	ALL (92)	gsm267394	3.37851
GSE10609	ALL (92)	gsm267395	4.61471
GSE10609	ALL (92)	gsm267396	2.65535
GSE10609	ALL (92)	gsm267397	2.74416
GSE10609	ALL (92)	gsm267398	3.43296
GSE10609	ALL (92)	gsm267399	0.847997
GSE10609	ALL (92)	gsm267400	2.70044
GSE10609	ALL (92)	gsm267401	1.96347
GSE10609	ALL (92)	gsm267402	3.03562
GSE10609	ALL (92)	gsm267403	5.24793
GSE10609	ALL (92)	gsm267404	7.97728
GSE10609	ALL (92)	gsm267405	5.79701
GSE10609	ALL (92)	gsm267406	3.12102
GSE10609	ALL (92)	gsm267407	4.09592
GSE10609	ALL (92)	gsm267408	2.53605
GSE10609	ALL (92)	gsm267409	7.05637
GSE10609	ALL (92)	gsm267410	7.59694
GSE10609	ALL (92)	gsm267411	5.34696
GSE10609	ALL (92)	gsm267412	9.11842
GSE10609	Colon (290)	gsm358341	4.33628
GSE10609	Colon (290)	gsm358342	4.62644
GSE10609	Colon (290)	gsm358343	1.58496
GSE10609	Colon (290)	gsm358344	3.96347
GSE10609	Colon (290)	gsm358345	2.70044
GSE10609	Colon (290)	gsm358346	2.03562
GSE10609	Colon (290)	gsm358347	2.03562
GSE10609	Colon (290)	gsm358348	4.17792
GSE10609	Colon (290)	gsm358349	3.96347
GSE10609	Colon (290)	gsm358350	0.378512
GSE10609	Colon (290)	gsm358351	4.04439
GSE10609	Colon (290)	gsm358352	3.97269
GSE10609	Colon (290)	gsm358353	2.3505
GSE10609	Colon (290)	gsm358354	0.378512
GSE10609	Colon (290)	gsm358355	4.32912
GSE10609	Colon (290)	gsm358356	2.76553
GSE10609	Colon (290)	gsm358357	1.926
GSE10609	Colon (290)	gsm358358	1.43296
GSE10609	Colon (290)	gsm358359	4.33628
GSE10609	Colon (290)	gsm358360	1.76553
GSE10609	Colon (290)	gsm358361	1.43296
GSE10609	Colon (290)	gsm358362	2.45943
GSE10609	Colon (290)	gsm358363	4.26303
GSE10609	Colon (290)	gsm358364	2.16993
GSE10609	Colon (290)	gsm358365	1.48543
GSE10609	Colon (290)	gsm358366	3.7761
GSE10609	Colon (290)	gsm358367	0.847997
GSE10609	Colon (290)	gsm358368	1.72247
GSE10609	Colon (290)	gsm358369	1.53605
GSE10609	Colon (290)	gsm358370	4.47249
GSE10609	Colon (290)	gsm358371	2.32193
GSE10609	Colon (290)	gsm358372	0.137504
GSE10609	Colon (290)	gsm358373	3.8679
GSE10609	Colon (290)	gsm358374	0.925999
GSE10609	Colon (290)	gsm358375	1.63227
GSE10609	Colon (290)	gsm358376	1.926
GSE10609	Colon (290)	gsm358377	0.137504
GSE10609	Colon (290)	gsm358378	1.72247
GSE10609	Colon (290)	gsm358379	2.32193
GSE10609	Colon (290)	gsm358380	1.1375
GSE10609	Colon (290)	gsm358381	1.43296
GSE10609	Colon (290)	gsm358382	4.69488
GSE10609	Colon (290)	gsm358383	4.12102
GSE10609	Colon (290)	gsm358384	3
GSE10609	Colon (290)	gsm358385	3.24793
GSE10609	Colon (290)	gsm358386	5.05311
GSE10609	Colon (290)	gsm358387	2.43296
GSE10609	Colon (290)	gsm358388	6.67807
GSE10609	Colon (290)	gsm358389	5.32193
GSE10609	Colon (290)	gsm358390	2.70044
GSE10609	Colon (290)	gsm358391	2.56071
GSE10609	Colon (290)	gsm358392	4.12928
GSE10609	Colon (290)	gsm358393	3.41954
GSE10609	Colon (290)	gsm358394	4.58496
GSE10609	Colon (290)	gsm358395	4.20163
GSE10609	Colon (290)	gsm358396	3.56071
GSE10609	Colon (290)	gsm358397	4.52356
GSE10609	Colon (290)	gsm358398	3.44626
GSE10609	Colon (290)	gsm358399	2.23266
GSE10609	Colon (290)	gsm358400	3.93546
GSE10609	Colon (290)	gsm358401	2.98185
GSE10609	Colon (290)	gsm358402	2.43296
GSE10609	Colon (290)	gsm358403	2.8679
GSE10609	Colon (290)	gsm358404	4.66676
GSE10609	Colon (290)	gsm358405	5.1375
GSE10609	Colon (290)	gsm358406	2.1375
GSE10609	Colon (290)	gsm358407	4.46597
GSE10609	Colon (290)	gsm358408	1.72247
GSE10609	Colon (290)	gsm358409	2.48543
GSE10609	Colon (290)	gsm358410	2.51096
GSE10609	Colon (290)	gsm358411	4.32193
GSE10609	Colon (290)	gsm358412	0.925999
GSE10609	Colon (290)	gsm358413	1.20163
GSE10609	Colon (290)	gsm358414	2.23266
GSE10609	Colon (290)	gsm358415	1.96347
GSE10609	Colon (290)	gsm358416	4.65535
GSE10609	Colon (290)	gsm358417	4.89724
GSE10609	Colon (290)	gsm358418	2.40599
GSE10609	Colon (290)	gsm358419	4.12928
GSE10609	Colon (290)	gsm358420	2.76553
GSE10609	Colon (290)	gsm358421	2.848
GSE10609	Colon (290)	gsm358422	1.72247
GSE10609	Colon (290)	gsm358423	3.01792
GSE10609	Colon (290)	gsm358424	4.39232
GSE10609	Colon (290)	gsm358425	6.36632
GSE10609	Colon (290)	gsm358426	2.88753
GSE10609	Colon (290)	gsm358427	5.25927
GSE10609	Colon (290)	gsm358428	2.88753
GSE10609	Colon (290)	gsm358429	1.926
GSE10609	Colon (290)	gsm358430	2.80735
GSE10609	Colon (290)	gsm358431	1.67807
GSE10609	Colon (290)	gsm358432	2.70044
GSE10609	Colon (290)	gsm358433	4.20945
GSE10609	Colon (290)	gsm358434	1.07039
GSE10609	Colon (290)	gsm358435	1.53605
GSE10609	Colon (290)	gsm358436	4.17792
GSE10609	Colon (290)	gsm358437	3.71149
GSE10609	Colon (290)	gsm358438	1.88753
GSE10609	Colon (290)	gsm358439	3.15381
GSE10609	Colon (290)	gsm358440	2.76553
GSE10609	Colon (290)	gsm358441	2.40599
GSE10609	Colon (290)	gsm358442	4.2555
GSE10609	Colon (290)	gsm358443	3.54844
GSE10609	Colon (290)	gsm358444	1.88753
GSE10609	Colon (290)	gsm358445	1.37851
GSE10609	Colon (290)	gsm358446	5.0045
GSE10609	Colon (290)	gsm358447	5.22882
GSE10609	Colon (290)	gsm358448	1.848
GSE10609	Colon (290)	gsm358449	2.848
GSE10609	Colon (290)	gsm358450	2.60881
GSE10609	Colon (290)	gsm358451	4.08746
GSE10609	Colon (290)	gsm358452	1.96347
GSE10609	Colon (290)	gsm358453	2.32193
GSE10609	Colon (290)	gsm358454	1.76553
GSE10609	Colon (290)	gsm358455	1.76553
GSE10609	Colon (290)	gsm358456	2.32193
GSE10609	Colon (290)	gsm358457	3.01792
GSE10609	Colon (290)	gsm358458	4.71149
GSE10609	Colon (290)	gsm358459	2.26303
GSE10609	Colon (290)	gsm358460	1.67807
GSE10609	Colon (290)	gsm358461	2.26303
GSE10609	Colon (290)	gsm358462	5.77083
GSE10609	Colon (290)	gsm358463	3.63227
GSE10609	Colon (290)	gsm358464	4.18587
GSE10609	Colon (290)	gsm358465	0.378512
GSE10609	Colon (290)	gsm358466	3.51096
GSE10609	Colon (290)	gsm358467	2.23266
GSE10609	Colon (290)	gsm358468	5.03122
GSE10609	Colon (290)	gsm358469	0.678072
GSE10609	Colon (290)	gsm358470	5.80219
GSE10609	Colon (290)	gsm358471	0.925999
GSE10609	Colon (290)	gsm358472	5.81506
GSE10609	Colon (290)	gsm358473	4.23266
GSE10609	Colon (290)	gsm358474	4.44626
GSE10609	Colon (290)	gsm358475	2.60881
GSE10609	Colon (290)	gsm358476	4.64962
GSE10609	Colon (290)	gsm358477	4.39917
GSE10609	Colon (290)	gsm358478	4.16993
GSE10609	Colon (290)	gsm358479	4.3505
GSE10609	Colon (290)	gsm358480	3.82782
GSE10609	Colon (290)	gsm358481	5.31107
GSE10609	Colon (290)	gsm358482	0.847997
GSE10609	Colon (290)	gsm358483	3.40599
GSE10609	Colon (290)	gsm358484	1.848
GSE10609	Colon (290)	gsm358485	3.1375
GSE10609	Colon (290)	gsm358486	4.37156
GSE10609	Colon (290)	gsm358487	4.33628
GSE10609	Colon (290)	gsm358488	3.98185
GSE10609	Colon (290)	gsm358489	5.12516
GSE10609	Colon (290)	gsm358490	3.74416
GSE10609	Colon (290)	gsm358491	6.2114
GSE10609	Colon (290)	gsm358492	2.60881
GSE10609	Colon (290)	gsm358493	2.65535
GSE10609	Colon (290)	gsm358494	4.53605
GSE10609	Colon (290)	gsm358495	2.16993
GSE10609	Colon (290)	gsm358496	1.37851
GSE10609	Colon (290)	gsm358497	5.35403
GSE10609	Colon (290)	gsm358498	3.07039
GSE10609	Colon (290)	gsm358499	5.1416
GSE10609	Colon (290)	gsm358500	3.926
GSE10609	Colon (290)	gsm358501	4.16993
GSE10609	Colon (290)	gsm358502	2.72247
GSE10609	Colon (290)	gsm358503	4.47897
GSE10609	Colon (290)	gsm358504	1.96347
GSE10609	Colon (290)	gsm358505	4.10434
GSE10609	Colon (290)	gsm358506	1.96347
GSE10609	Colon (290)	gsm358507	4.2854
GSE10609	Colon (290)	gsm358508	0.263034
GSE10609	Colon (290)	gsm358509	6.43296
GSE10609	Colon (290)	gsm358510	5.88753
GSE10609	Colon (290)	gsm358511	0.378512
GSE10609	Colon (290)	gsm358512	4.72247
GSE10609	Colon (290)	gsm358513	1.20163
GSE10609	Colon (290)	gsm358514	3.9542
GSE10609	Colon (290)	gsm358515	2.90689
GSE10609	Colon (290)	gsm358516	2.32193
GSE10609	Colon (290)	gsm358517	1.88753
GSE10609	Colon (290)	gsm358518	3.80735
GSE10609	Colon (290)	gsm358519	4.56071
GSE10609	Colon (290)	gsm358520	3.7761
GSE10609	Colon (290)	gsm358521	1.58496
GSE10609	Colon (290)	gsm358522	2.32193
GSE10609	Colon (290)	gsm358523	1.72247
GSE10609	Colon (290)	gsm358524	2.1375
GSE10609	Colon (290)	gsm358525	2
GSE10609	Colon (290)	gsm358526	4.62059
GSE10609	Colon (290)	gsm358527	4.92125
GSE10609	Colon (290)	gsm358528	1.88753
GSE10609	Colon (290)	gsm358529	4.26303
GSE10609	Colon (290)	gsm358530	4.35755
GSE10609	Colon (290)	gsm358531	2.07039
GSE10609	Colon (290)	gsm358532	5.53605
GSE10609	Colon (290)	gsm358533	2.76553
GSE10609	Colon (290)	gsm358534	5.1334
GSE10609	Colon (290)	gsm358535	5.926
GSE10609	Colon (290)	gsm358536	3.18587
GSE10609	Colon (290)	gsm358537	2.1375
GSE10609	Colon (290)	gsm358538	5.70321
GSE10609	Colon (290)	gsm358539	2.98185
GSE10609	Colon (290)	gsm358540	3.83794
GSE10609	Colon (290)	gsm358541	4.54844
GSE10609	Colon (290)	gsm358542	4.21723
GSE10609	Colon (290)	gsm358543	0.584963
GSE10609	Colon (290)	gsm358544	4.47249
GSE10609	Colon (290)	gsm358545	-0.152003
GSE10609	Colon (290)	gsm358546	5.0045
GSE10609	Colon (290)	gsm358547	2.1375
GSE10609	Colon (290)	gsm358548	3.1375
GSE10609	Colon (290)	gsm358549	3.18587
GSE10609	Colon (290)	gsm358550	4.15381
GSE10609	Colon (290)	gsm358551	2.10434
GSE10609	Colon (290)	gsm358552	2.1375
GSE10609	Colon (290)	gsm358553	6.07895
GSE10609	Colon (290)	gsm358554	3.52356
GSE10609	Colon (290)	gsm358555	1.37851
GSE10609	Colon (290)	gsm358556	3.03562
GSE10609	Colon (290)	gsm358557	4.67243
GSE10609	Colon (290)	gsm358558	4.54844
GSE10609	Colon (290)	gsm358559	2.72247
GSE10609	Colon (290)	gsm358560	2.1375
GSE10609	Colon (290)	gsm358561	2.72247
GSE10609	Colon (290)	gsm358562	4.39917
GSE10609	Colon (290)	gsm358563	3.51096
GSE10609	Colon (290)	gsm358564	4.47897
GSE10609	Colon (290)	gsm358565	3.7866
GSE10609	Colon (290)	gsm358566	1.96347
GSE10609	Colon (290)	gsm358567	2.926
GSE10609	Colon (290)	gsm358568	4.81762
GSE10609	Colon (290)	gsm358569	2.51096
GSE10609	Colon (290)	gsm358570	4.82782
GSE10609	Colon (290)	gsm358571	2.23266
GSE10609	Colon (290)	gsm358572	2.40599
GSE10609	Colon (290)	gsm358573	4.59694
GSE10609	Colon (290)	gsm358574	2.45943
GSE10609	Colon (290)	gsm358575	4.64386
GSE10609	Colon (290)	gsm358576	2.10434
GSE10609	Colon (290)	gsm358577	4.20945
GSE10609	Colon (290)	gsm358578	4.27798
GSE10609	Colon (290)	gsm358579	3.23266
GSE10609	Colon (290)	gsm358580	4.7761
GSE10609	Colon (290)	gsm358581	2.45943
GSE10609	Colon (290)	gsm358582	4.2555
GSE10609	Colon (290)	gsm358583	2.29278
GSE10609	Colon (290)	gsm358584	1.43296
GSE10609	Colon (290)	gsm358585	1.63227
GSE10609	Colon (290)	gsm358586	2.37851
GSE10609	Colon (290)	gsm358587	7.10643
GSE10609	Colon (290)	gsm358588	3.10434
GSE10609	Colon (290)	gsm358589	0.485427
GSE10609	Colon (290)	gsm358590	3.91648
GSE10609	Colon (290)	gsm358591	4.93074
GSE10609	Colon (290)	gsm358592	1.88753
GSE10609	Colon (290)	gsm358593	2.94486
GSE10609	Colon (290)	gsm358594	2.43296
GSE10609	Colon (290)	gsm358595	3.59694
GSE10609	Colon (290)	gsm358596	5.20945
GSE10609	Colon (290)	gsm358597	3.12102
GSE10609	Colon (290)	gsm358598	4.32912
GSE10609	Colon (290)	gsm358599	3.85798
GSE10609	Colon (290)	gsm358600	2.16993
GSE10609	Colon (290)	gsm358601	1.80735
GSE10609	Colon (290)	gsm358602	2.80735
GSE10609	Colon (290)	gsm358603	3.90689
GSE10609	Colon (290)	gsm358604	4.00899
GSE10609	Colon (290)	gsm358605	4.08746
GSE10609	Colon (290)	gsm358606	3.90689
GSE10609	Colon (290)	gsm358607	3.65535
GSE10609	Colon (290)	gsm358608	5.45943
GSE10609	Colon (290)	gsm358609	2.20163
GSE10609	Colon (290)	gsm358610	3.26303
GSE10609	Colon (290)	gsm358611	5.21723
GSE10609	Colon (290)	gsm358612	1.63227
GSE10609	Colon (290)	gsm358613	1.48543
GSE10609	Colon (290)	gsm358614	4.91648
GSE10609	Colon (290)	gsm358615	1.32193
GSE10609	Colon (290)	gsm358616	2.3505
GSE10609	Colon (290)	gsm358617	4.19377
GSE10609	Colon (290)	gsm358618	0.925999
GSE10609	Colon (290)	gsm358619	0.678072
GSE10609	Colon (290)	gsm358620	2.3505
GSE10609	Colon (290)	gsm358621	7.03452
GSE10609	Colon (290)	gsm358622	2.29278
GSE10609	Colon (290)	gsm358623	4.76553
GSE10609	Colon (290)	gsm358624	3
GSE10609	Colon (290)	gsm358625	3.89724
GSE10609	Colon (290)	gsm358626	1.20163
GSE10609	Colon (290)	gsm358627	1.63227
GSE10609	Colon (290)	gsm358628	5.07468
GSE10609	Colon (290)	gsm358629	1.76553
GSE10609	Colon (290)	gsm358630	4.01792
GSE2109	Prostate (72)	gsm102435	2.60881
GSE2109	Prostate (72)	gsm102498	4.09592
GSE2109	Prostate (72)	gsm102510	4.87283
GSE2109	Prostate (72)	gsm117726	2.29278
GSE2109	Prostate (72)	gsm117727	2.51096
GSE2109	Prostate (72)	gsm117741	1.67807
GSE2109	Prostate (72)	gsm137971	3.23266
GSE2109	Prostate (72)	gsm138038	2.65535
GSE2109	Prostate (72)	gsm152575	5.25172
GSE2109	Prostate (72)	gsm152611	3.23266
GSE2109	Prostate (72)	gsm152617	3.88753
GSE2109	Prostate (72)	gsm152622	2.26303
GSE2109	Prostate (72)	gsm152631	4.73335
GSE2109	Prostate (72)	gsm152772	4.43296
GSE2109	Prostate (72)	gsm152778	4.01792
GSE2109	Prostate (72)	gsm152783	4.60288
GSE2109	Prostate (72)	gsm179790	5.67243
GSE2109	Prostate (72)	gsm179792	4.53605
GSE2109	Prostate (72)	gsm179843	5.10434
GSE2109	Prostate (72)	gsm179849	4.95884
GSE2109	Prostate (72)	gsm179901	4.24031
GSE2109	Prostate (72)	gsm179903	4.27053
GSE2109	Prostate (72)	gsm179954	4.45286
GSE2109	Prostate (72)	gsm203677	1.72247
GSE2109	Prostate (72)	gsm203707	2.40599
GSE2109	Prostate (72)	gsm203711	4.52356
GSE2109	Prostate (72)	gsm203715	3.21723
GSE2109	Prostate (72)	gsm203722	2.65535
GSE2109	Prostate (72)	gsm203740	2.03562
GSE2109	Prostate (72)	gsm203753	5.78921
GSE2109	Prostate (72)	gsm203764	5.10434
GSE2109	Prostate (72)	gsm203778	4.27798
GSE2109	Prostate (72)	gsm203786	5.04002
GSE2109	Prostate (72)	gsm231872	1.37851
GSE2109	Prostate (72)	gsm231876	4.00899
GSE2109	Prostate (72)	gsm231881	4.14568
GSE2109	Prostate (72)	gsm231888	2.82782
GSE2109	Prostate (72)	gsm231894	5.2211
GSE2109	Prostate (72)	gsm231951	3.43296
GSE2109	Prostate (72)	gsm231957	4.08746
GSE2109	Prostate (72)	gsm231990	3.87774
GSE2109	Prostate (72)	gsm277677	3.53605
GSE2109	Prostate (72)	gsm277683	3.26303
GSE2109	Prostate (72)	gsm277694	0.584963
GSE2109	Prostate (72)	gsm301659	1.20163
GSE2109	Prostate (72)	gsm301665	1.1375
GSE2109	Prostate (72)	gsm301666	1.926
GSE2109	Prostate (72)	gsm301670	1.80735
GSE2109	Prostate (72)	gsm301674	1.32193
GSE2109	Prostate (72)	gsm301679	1.67807
GSE2109	Prostate (72)	gsm301701	0.847997
GSE2109	Prostate (72)	gsm301709	2.848
GSE2109	Prostate (72)	gsm325799	1.848
GSE2109	Prostate (72)	gsm325802	0.378512
GSE2109	Prostate (72)	gsm325804	0.485427
GSE2109	Prostate (72)	gsm325810	4.01792
GSE2109	Prostate (72)	gsm38053	0.584963
GSE2109	Prostate (72)	gsm38079	0.678072
GSE2109	Prostate (72)	gsm46837	2.29278
GSE2109	Prostate (72)	gsm46866	2.94486
GSE2109	Prostate (72)	gsm53061	5.48543
GSE2109	Prostate (72)	gsm53114	4.33628
GSE2109	Prostate (72)	gsm53152	4.3505
GSE2109	Prostate (72)	gsm53162	5.14568
GSE2109	Prostate (72)	gsm76516	4.75489
GSE2109	Prostate (72)	gsm76544	3.89724
GSE2109	Prostate (72)	gsm76553	4.1375
GSE2109	Prostate (72)	gsm76640	5.2211
GSE2109	Prostate (72)	gsm76648	5.51412
GSE2109	Prostate (72)	gsm88967	4.62644
GSE2109	Prostate (72)	gsm88977	4.9542
GSE2109	Prostate (72)	gsm89017	5.12928
GSE15744	Normal Embryogenesis (18)	gsm394496	10.8403
GSE15744	Normal Embryogenesis (18)	gsm394498	10.9835
GSE15744	Normal Embryogenesis (18)	gsm394500	10.5209
GSE15744	Normal Embryogenesis (18)	gsm394501	11.2494
GSE15744	Normal Embryogenesis (18)	gsm394503	12.2423
GSE15744	Normal Embryogenesis (18)	gsm394505	12.0059
GSE15744	Normal Embryogenesis (18)	gsm394507	12.98
GSE15744	Normal Embryogenesis (18)	gsm394509	12.5628
GSE15744	Normal Embryogenesis (18)	gsm394511	12.2056
GSE15744	Normal Embryogenesis (18)	gsm394514	12.5651
GSE15744	Normal Embryogenesis (18)	gsm394516	11.9506
GSE15744	Normal Embryogenesis (18)	gsm394517	12.2431
GSE15744	Normal Embryogenesis (18)	gsm394519	12.996
GSE15744	Normal Embryogenesis (18)	gsm394521	12.4273
GSE15744	Normal Embryogenesis (18)	gsm394523	12.0413
GSE15744	Normal Embryogenesis (18)	gsm394525	11.7274
GSE15744	Normal Embryogenesis (18)	gsm394527	12.1923
GSE15744	Normal Embryogenesis (18)	gsm394529	10.4791
GSE14340	Normal Neural Crest (5)	gsm358745	8.1814
GSE14340	Normal Neural Crest (5)	gsm358747	7.43713
GSE14340	Normal Neural Crest (5)	gsm358750	6.90689
GSE14340	Normal Neural Crest (5)	gsm358751	7.72315
GSE14340	Normal Neural Crest (5)	gsm358752	9.38414
GSE11882	Normal Brain (172)	gsm300166	5.35403
GSE11882	Normal Brain (172)	gsm300167	5.47573
GSE11882	Normal Brain (172)	gsm300168	6.02459
GSE11882	Normal Brain (172)	gsm300169	5.79181
GSE11882	Normal Brain (172)	gsm300170	5.43962
GSE11882	Normal Brain (172)	gsm300171	5.35755
GSE11882	Normal Brain (172)	gsm300172	5.53294
GSE11882	Normal Brain (172)	gsm300173	6.3837
GSE11882	Normal Brain (172)	gsm300174	6.05311
GSE11882	Normal Brain (172)	gsm300175	5.4363
GSE11882	Normal Brain (172)	gsm300176	5.4822
GSE11882	Normal Brain (172)	gsm300177	5.35403
GSE11882	Normal Brain (172)	gsm300178	5.78921
GSE11882	Normal Brain (172)	gsm300179	5.26303
GSE11882	Normal Brain (172)	gsm300180	5.66676
GSE11882	Normal Brain (172)	gsm300181	6.77083
GSE11882	Normal Brain (172)	gsm300182	6.90087
GSE11882	Normal Brain (172)	gsm300183	5.57894
GSE11882	Normal Brain (172)	gsm300185	5.48864
GSE11882	Normal Brain (172)	gsm300186	4.97269
GSE11882	Normal Brain (172)	gsm300187	5.42291
GSE11882	Normal Brain (172)	gsm300188	5.10014
GSE11882	Normal Brain (172)	gsm300189	3.47249
GSE11882	Normal Brain (172)	gsm300190	5.04439
GSE11882	Normal Brain (172)	gsm300191	4.79181
GSE11882	Normal Brain (172)	gsm300192	6.06824
GSE11882	Normal Brain (172)	gsm300193	5.10434
GSE11882	Normal Brain (172)	gsm300194	4.41954
GSE11882	Normal Brain (172)	gsm300195	5.29646
GSE11882	Normal Brain (172)	gsm300196	4.87774
GSE11882	Normal Brain (172)	gsm300197	4.94017
GSE11882	Normal Brain (172)	gsm300198	4.43296
GSE11882	Normal Brain (172)	gsm300199	4.86295
GSE11882	Normal Brain (172)	gsm300200	4.87283
GSE11882	Normal Brain (172)	gsm300201	5.39232
GSE11882	Normal Brain (172)	gsm300202	6.06178
GSE11882	Normal Brain (172)	gsm300203	4.83289
GSE11882	Normal Brain (172)	gsm300204	5.46271
GSE11882	Normal Brain (172)	gsm300205	6.18785
GSE11882	Normal Brain (172)	gsm300206	4.89239
GSE11882	Normal Brain (172)	gsm300207	4.47249
GSE11882	Normal Brain (172)	gsm300208	5.88264
GSE11882	Normal Brain (172)	gsm300209	6.29646
GSE11882	Normal Brain (172)	gsm300210	5.46271
GSE11882	Normal Brain (172)	gsm300211	5.27053
GSE11882	Normal Brain (172)	gsm300212	5.24031
GSE11882	Normal Brain (172)	gsm300213	5.64962
GSE11882	Normal Brain (172)	gsm300214	5.10434
GSE11882	Normal Brain (172)	gsm300215	5.67525
GSE11882	Normal Brain (172)	gsm300216	4.43962
GSE11882	Normal Brain (172)	gsm300217	5.26679
GSE11882	Normal Brain (172)	gsm300218	5.88264
GSE11882	Normal Brain (172)	gsm300219	5.12516
GSE11882	Normal Brain (172)	gsm300220	6
GSE11882	Normal Brain (172)	gsm300221	5.37851
GSE11882	Normal Brain (172)	gsm300222	6.10643
GSE11882	Normal Brain (172)	gsm300223	6.26491
GSE11882	Normal Brain (172)	gsm300224	5.3505
GSE11882	Normal Brain (172)	gsm300225	5.90689
GSE11882	Normal Brain (172)	gsm300226	5.64674
GSE11882	Normal Brain (172)	gsm300227	5.4363
GSE11882	Normal Brain (172)	gsm300228	5.70044
GSE11882	Normal Brain (172)	gsm300229	5.61176
GSE11882	Normal Brain (172)	gsm300230	5.73335
GSE11882	Normal Brain (172)	gsm300231	5.52356
GSE11882	Normal Brain (172)	gsm300232	5.17393
GSE11882	Normal Brain (172)	gsm300233	4.89239
GSE11882	Normal Brain (172)	gsm300234	5.30743
GSE11882	Normal Brain (172)	gsm300235	6.13545
GSE11882	Normal Brain (172)	gsm300236	6.2724
GSE11882	Normal Brain (172)	gsm300237	5.83794
GSE11882	Normal Brain (172)	gsm300238	5.59395
GSE11882	Normal Brain (172)	gsm300239	5.54844
GSE11882	Normal Brain (172)	gsm300240	4.98641
GSE11882	Normal Brain (172)	gsm300241	4.6893
GSE11882	Normal Brain (172)	gsm300242	5.12516
GSE11882	Normal Brain (172)	gsm300243	5.7761
GSE11882	Normal Brain (172)	gsm300244	5.33628
GSE11882	Normal Brain (172)	gsm300245	5.37156
GSE11882	Normal Brain (172)	gsm300246	5.05745
GSE11882	Normal Brain (172)	gsm300247	5.39575
GSE11882	Normal Brain (172)	gsm300248	5.96809
GSE11882	Normal Brain (172)	gsm300249	4.8679
GSE11882	Normal Brain (172)	gsm300250	5.83289
GSE11882	Normal Brain (172)	gsm300251	5.88264
GSE11882	Normal Brain (172)	gsm300252	5.21723
GSE11882	Normal Brain (172)	gsm300253	5.46597
GSE11882	Normal Brain (172)	gsm300254	5.53605
GSE11882	Normal Brain (172)	gsm300255	5.20555
GSE11882	Normal Brain (172)	gsm300256	5.76022
GSE11882	Normal Brain (172)	gsm300258	5.01346
GSE11882	Normal Brain (172)	gsm300259	4.66676
GSE11882	Normal Brain (172)	gsm300260	4.64386
GSE11882	Normal Brain (172)	gsm300261	7.11061
GSE11882	Normal Brain (172)	gsm300262	5.2211
GSE11882	Normal Brain (172)	gsm300263	5.07895
GSE11882	Normal Brain (172)	gsm300264	5.41616
GSE11882	Normal Brain (172)	gsm300265	5.16591
GSE11882	Normal Brain (172)	gsm300266	5.50144
GSE11882	Normal Brain (172)	gsm300267	6.88509
GSE11882	Normal Brain (172)	gsm300268	5.04876
GSE11882	Normal Brain (172)	gsm300269	4.88264
GSE11882	Normal Brain (172)	gsm300270	5.05745
GSE11882	Normal Brain (172)	gsm300271	6.26303
GSE11882	Normal Brain (172)	gsm300272	6.06178
GSE11882	Normal Brain (172)	gsm300273	5.66676
GSE11882	Normal Brain (172)	gsm300274	5.05311
GSE11882	Normal Brain (172)	gsm300275	6.59544
GSE11882	Normal Brain (172)	gsm300276	5.62352
GSE11882	Normal Brain (172)	gsm300277	5.15381
GSE11882	Normal Brain (172)	gsm300278	4.99548
GSE11882	Normal Brain (172)	gsm300279	6.2555
GSE11882	Normal Brain (172)	gsm300280	5.06178
GSE11882	Normal Brain (172)	gsm300281	4.87774
GSE11882	Normal Brain (172)	gsm300282	5.39917
GSE11882	Normal Brain (172)	gsm300283	5.73606
GSE11882	Normal Brain (172)	gsm300284	5.38888
GSE11882	Normal Brain (172)	gsm300285	6.52669
GSE11882	Normal Brain (172)	gsm300286	5.45943
GSE11882	Normal Brain (172)	gsm300287	5.09592
GSE11882	Normal Brain (172)	gsm300288	5.53916
GSE11882	Normal Brain (172)	gsm300289	5.17792
GSE11882	Normal Brain (172)	gsm300290	5.15381
GSE11882	Normal Brain (172)	gsm300291	4.3505
GSE11882	Normal Brain (172)	gsm300292	4.38543
GSE11882	Normal Brain (172)	gsm300293	6.02237
GSE11882	Normal Brain (172)	gsm300294	5.22497
GSE11882	Normal Brain (172)	gsm300295	4.82273
GSE11882	Normal Brain (172)	gsm300296	4.56071
GSE11882	Normal Brain (172)	gsm300297	5.70874
GSE11882	Normal Brain (172)	gsm300298	5.89239
GSE11882	Normal Brain (172)	gsm300299	5.08746
GSE11882	Normal Brain (172)	gsm300300	5.45286
GSE11882	Normal Brain (172)	gsm300301	5.08321
GSE11882	Normal Brain (172)	gsm300302	5.23649
GSE11882	Normal Brain (172)	gsm300303	5.17792
GSE11882	Normal Brain (172)	gsm300304	6.10014
GSE11882	Normal Brain (172)	gsm300305	5.57592
GSE11882	Normal Brain (172)	gsm300306	5.56682
GSE11882	Normal Brain (172)	gsm300307	5.18587
GSE11882	Normal Brain (172)	gsm300308	7.23745
GSE11882	Normal Brain (172)	gsm300309	5.97957
GSE11882	Normal Brain (172)	gsm300310	4.9542
GSE11882	Normal Brain (172)	gsm300311	4.99548
GSE11882	Normal Brain (172)	gsm300312	7.42794
GSE11882	Normal Brain (172)	gsm300313	5.75756
GSE11882	Normal Brain (172)	gsm300314	5.21723
GSE11882	Normal Brain (172)	gsm300315	5.19377
GSE11882	Normal Brain (172)	gsm300316	6.10643
GSE11882	Normal Brain (172)	gsm300317	5.65249
GSE11882	Normal Brain (172)	gsm300318	5.71149
GSE11882	Normal Brain (172)	gsm300319	5.26679
GSE11882	Normal Brain (172)	gsm300320	6.18785
GSE11882	Normal Brain (172)	gsm300321	5.66107
GSE11882	Normal Brain (172)	gsm300322	5.12102
GSE11882	Normal Brain (172)	gsm300323	4.32193
GSE11882	Normal Brain (172)	gsm300324	6.08108
GSE11882	Normal Brain (172)	gsm300325	6.76951
GSE11882	Normal Brain (172)	gsm300326	5.77347
GSE11882	Normal Brain (172)	gsm300327	5.08746
GSE11882	Normal Brain (172)	gsm300328	6.32193
GSE11882	Normal Brain (172)	gsm300329	5.98641
GSE11882	Normal Brain (172)	gsm300330	4.84298
GSE11882	Normal Brain (172)	gsm300331	5.01346
GSE11882	Normal Brain (172)	gsm300332	5.56986
GSE11882	Normal Brain (172)	gsm300333	6.21723
GSE11882	Normal Brain (172)	gsm300335	5.19377
GSE11882	Normal Brain (172)	gsm300338	6.1416
GSE11882	Normal Brain (172)	gsm300339	5.24413
GSE11882	Normal Brain (172)	gsm300340	5.17792
GSE11882	Normal Brain (172)	gsm300341	4.56071
GSE11882	Normal Brain (172)	gsm318840	4.848
GSE28491	Normal Leukocytes (33)	gsm705402	4.73335
GSE28491	Normal Leukocytes (33)	gsm705403	5.07039
GSE28491	Normal Leukocytes (33)	gsm705404	5.83036
GSE28491	Normal Leukocytes (33)	gsm705405	3.54844
GSE28491	Normal Leukocytes (33)	gsm705406	3.40599
GSE28491	Normal Leukocytes (33)	gsm705407	0.925999
GSE28491	Normal Leukocytes (33)	gsm705408	0.678072
GSE28491	Normal Leukocytes (33)	gsm705409	5.47249
GSE28491	Normal Leukocytes (33)	gsm705410	1.43296
GSE28491	Normal Leukocytes (33)	gsm705411	2.72247
GSE28491	Normal Leukocytes (33)	gsm705412	6.08108
GSE28491	Normal Leukocytes (33)	gsm705413	4.79181
GSE28491	Normal Leukocytes (33)	gsm705414	5.68089
GSE28491	Normal Leukocytes (33)	gsm705415	4.77083
GSE28491	Normal Leukocytes (33)	gsm705416	5.35403
GSE28491	Normal Leukocytes (33)	gsm705417	5.9542
GSE28491	Normal Leukocytes (33)	gsm705418	1
GSE28491	Normal Leukocytes (33)	gsm705419	4.18587
GSE28491	Normal Leukocytes (33)	gsm705420	5.61765
GSE28491	Normal Leukocytes (33)	gsm705421	6.77083
GSE28491	Normal Leukocytes (33)	gsm705422	3.15381
GSE28491	Normal Leukocytes (33)	gsm705423	2.23266
GSE28491	Normal Leukocytes (33)	gsm705424	5.12102
GSE28491	Normal Leukocytes (33)	gsm705425	4.32912
GSE28491	Normal Leukocytes (33)	gsm705426	5.7761
GSE28491	Normal Leukocytes (33)	gsm705427	6.27612
GSE28491	Normal Leukocytes (33)	gsm705428	5.88264
GSE28491	Normal Leukocytes (33)	gsm705429	4.89724
GSE28491	Normal Leukocytes (33)	gsm705430	0.847997
GSE28491	Normal Leukocytes (33)	gsm705431	2.53605
GSE28491	Normal Leukocytes (33)	gsm705432	5.7866
GSE28491	Normal Leukocytes (33)	gsm705433	4.59096
GSE28491	Normal Leukocytes (33)	gsm705434	4.41954
GSE38718	Normal Muscle (22)	gsm948623	3.85798
GSE38718	Normal Muscle (22)	gsm948624	0.847997
GSE38718	Normal Muscle (22)	gsm948625	3.01792
GSE38718	Normal Muscle (22)	gsm948626	4.36457
GSE38718	Normal Muscle (22)	gsm948627	-0.514573
GSE38718	Normal Muscle (22)	gsm948628	3.29278
GSE38718	Normal Muscle (22)	gsm948629	1.1375
GSE38718	Normal Muscle (22)	gsm948630	0.137504
GSE38718	Normal Muscle (22)	gsm948631	1.926
GSE38718	Normal Muscle (22)	gsm948632	4.24031
GSE38718	Normal Muscle (22)	gsm948633	0.137504
GSE38718	Normal Muscle (22)	gsm948634	1.76553
GSE38718	Normal Muscle (22)	gsm948635	1.72247
GSE38718	Normal Muscle (22)	gsm948636	4.04439
GSE38718	Normal Muscle (22)	gsm948637	4.32193
GSE38718	Normal Muscle (22)	gsm948638	0.263034
GSE38718	Normal Muscle (22)	gsm948639	1.26303
GSE38718	Normal Muscle (22)	gsm948640	-0.321928
GSE38718	Normal Muscle (22)	gsm948641	0.584963
GSE38718	Normal Muscle (22)	gsm948642	1.63227
GSE38718	Normal Muscle (22)	gsm948643	4.1375
GSE38718	Normal Muscle (22)	gsm948644	1.67807
GSE46510	Normal Lymphocytes (154)	gsm1131368	1.26303
GSE46510	Normal Lymphocytes (154)	gsm1131369	2.98185
GSE46510	Normal Lymphocytes (154)	gsm1131370	0.584963
GSE46510	Normal Lymphocytes (154)	gsm1131371	3.72247
GSE46510	Normal Lymphocytes (154)	gsm1131372	2.16993
GSE46510	Normal Lymphocytes (154)	gsm1131373	2.70044
GSE46510	Normal Lymphocytes (154)	gsm1131374	2.48543
GSE46510	Normal Lymphocytes (154)	gsm1131375	3.85798
GSE46510	Normal Lymphocytes (154)	gsm1131376	2.60881
GSE46510	Normal Lymphocytes (154)	gsm1131377	-0.321928
GSE46510	Normal Lymphocytes (154)	gsm1131378	2.926
GSE46510	Normal Lymphocytes (154)	gsm1131379	3.40599
GSE46510	Normal Lymphocytes (154)	gsm1131380	2.90689
GSE46510	Normal Lymphocytes (154)	gsm1131381	0.584963
GSE46510	Normal Lymphocytes (154)	gsm1131382	0.137504
GSE46510	Normal Lymphocytes (154)	gsm1131383	2.45943
GSE46510	Normal Lymphocytes (154)	gsm1131384	3.05311
GSE46510	Normal Lymphocytes (154)	gsm1131385	2.72247
GSE46510	Normal Lymphocytes (154)	gsm1131386	3.7866
GSE46510	Normal Lymphocytes (154)	gsm1131387	1.72247
GSE46510	Normal Lymphocytes (154)	gsm1131388	2.10434
GSE46510	Normal Lymphocytes (154)	gsm1131389	0.584963
GSE46510	Normal Lymphocytes (154)	gsm1131390	2.90689
GSE46510	Normal Lymphocytes (154)	gsm1131391	1.43296
GSE46510	Normal Lymphocytes (154)	gsm1131392	4.00899
GSE46510	Normal Lymphocytes (154)	gsm1131393	3.51096
GSE46510	Normal Lymphocytes (154)	gsm1131394	3.07039
GSE46510	Normal Lymphocytes (154)	gsm1131395	4.30743
GSE46510	Normal Lymphocytes (154)	gsm1131396	1.88753
GSE46510	Normal Lymphocytes (154)	gsm1131397	-0.321928
GSE46510	Normal Lymphocytes (154)	gsm1131398	3.58496
GSE46510	Normal Lymphocytes (154)	gsm1131399	3.66676
GSE46510	Normal Lymphocytes (154)	gsm1131400	1.72247
GSE46510	Normal Lymphocytes (154)	gsm1131401	2.926
GSE46510	Normal Lymphocytes (154)	gsm1131402	0.137504
GSE46510	Normal Lymphocytes (154)	gsm1131403	1
GSE46510	Normal Lymphocytes (154)	gsm1131404	2.26303
GSE46510	Normal Lymphocytes (154)	gsm1131405	1.20163
GSE46510	Normal Lymphocytes (154)	gsm1131406	0.847997
GSE46510	Normal Lymphocytes (154)	gsm1131407	2.37851
GSE46510	Normal Lymphocytes (154)	gsm1131408	3.75489
GSE46510	Normal Lymphocytes (154)	gsm1131409	2.65535
GSE46510	Normal Lymphocytes (154)	gsm1131410	0.485427
GSE46510	Normal Lymphocytes (154)	gsm1131411	3.48543
GSE46510	Normal Lymphocytes (154)	gsm1131412	2.16993
GSE46510	Normal Lymphocytes (154)	gsm1131413	2.98185
GSE46510	Normal Lymphocytes (154)	gsm1131414	3.20163
GSE46510	Normal Lymphocytes (154)	gsm1131415	4.23266
GSE46510	Normal Lymphocytes (154)	gsm1131416	1.26303
GSE46510	Normal Lymphocytes (154)	gsm1131417	1.76553
GSE46510	Normal Lymphocytes (154)	gsm1131418	1.1375
GSE46510	Normal Lymphocytes (154)	gsm1131419	4.21723
GSE46510	Normal Lymphocytes (154)	gsm1131420	2.926
GSE46510	Normal Lymphocytes (154)	gsm1131421	3.07039
GSE46510	Normal Lymphocytes (154)	gsm1131422	3.56071
GSE46510	Normal Lymphocytes (154)	gsm1131423	1.32193
GSE46510	Normal Lymphocytes (154)	gsm1131424	3.20163
GSE46510	Normal Lymphocytes (154)	gsm1131425	1.848
GSE46510	Normal Lymphocytes (154)	gsm1131426	1.20163
GSE46510	Normal Lymphocytes (154)	gsm1131427	0.678072
GSE46510	Normal Lymphocytes (154)	gsm1131428	0
GSE46510	Normal Lymphocytes (154)	gsm1131429	1.53605
GSE46510	Normal Lymphocytes (154)	gsm1131430	1.96347
GSE46510	Normal Lymphocytes (154)	gsm1131431	3.62059
GSE46510	Normal Lymphocytes (154)	gsm1131432	3.65535
GSE46510	Normal Lymphocytes (154)	gsm1131433	1.67807
GSE46510	Normal Lymphocytes (154)	gsm1131434	2.20163
GSE46510	Normal Lymphocytes (154)	gsm1131435	1.53605
GSE46510	Normal Lymphocytes (154)	gsm1131436	2.76553
GSE46510	Normal Lymphocytes (154)	gsm1131437	3.10434
GSE46510	Normal Lymphocytes (154)	gsm1131438	3.72247
GSE46510	Normal Lymphocytes (154)	gsm1131439	0.584963
GSE46510	Normal Lymphocytes (154)	gsm1131440	3.65535
GSE46510	Normal Lymphocytes (154)	gsm1131441	3.9542
GSE46510	Normal Lymphocytes (154)	gsm1131442	3.87774
GSE46510	Normal Lymphocytes (154)	gsm1131443	3.24793
GSE46510	Normal Lymphocytes (154)	gsm1131444	-1
GSE46510	Normal Lymphocytes (154)	gsm1131445	3.10434
GSE46510	Normal Lymphocytes (154)	gsm1131446	3.36457
GSE46510	Normal Lymphocytes (154)	gsm1131447	3.41954
GSE46510	Normal Lymphocytes (154)	gsm1131448	0.925999
GSE46510	Normal Lymphocytes (154)	gsm1131449	2.74416
GSE46510	Normal Lymphocytes (154)	gsm1131450	3.37851
GSE46510	Normal Lymphocytes (154)	gsm1131451	2.29278
GSE46510	Normal Lymphocytes (154)	gsm1131452	2.96347
GSE46510	Normal Lymphocytes (154)	gsm1131453	3.03562
GSE46510	Normal Lymphocytes (154)	gsm1131454	1.20163
GSE46510	Normal Lymphocytes (154)	gsm1131455	2.1375
GSE46510	Normal Lymphocytes (154)	gsm1131456	1.26303
GSE46510	Normal Lymphocytes (154)	gsm1131457	2.88753
GSE46510	Normal Lymphocytes (154)	gsm1131458	2.72247
GSE46510	Normal Lymphocytes (154)	gsm1131459	1.848
GSE46510	Normal Lymphocytes (154)	gsm1131460	-0.736966
GSE46510	Normal Lymphocytes (154)	gsm1131461	2.40599
GSE46510	Normal Lymphocytes (154)	gsm1131462	2.8679
GSE46510	Normal Lymphocytes (154)	gsm1131463	2.926
GSE46510	Normal Lymphocytes (154)	gsm1131464	2.8679
GSE46510	Normal Lymphocytes (154)	gsm1131465	0.925999
GSE46510	Normal Lymphocytes (154)	gsm1131466	4.16189
GSE46510	Normal Lymphocytes (154)	gsm1131467	3.6893
GSE46510	Normal Lymphocytes (154)	gsm1131468	1.43296
GSE46510	Normal Lymphocytes (154)	gsm1131469	2.03562
GSE46510	Normal Lymphocytes (154)	gsm1131470	3
GSE46510	Normal Lymphocytes (154)	gsm1131471	3
GSE46510	Normal Lymphocytes (154)	gsm1131472	2.26303
GSE46510	Normal Lymphocytes (154)	gsm1131473	3.64386
GSE46510	Normal Lymphocytes (154)	gsm1131474	2.48543
GSE46510	Normal Lymphocytes (154)	gsm1131475	3.07039
GSE46510	Normal Lymphocytes (154)	gsm1131476	0
GSE46510	Normal Lymphocytes (154)	gsm1131477	3.27798
GSE46510	Normal Lymphocytes (154)	gsm1131478	4.95884
GSE46510	Normal Lymphocytes (154)	gsm1131479	3.08746
GSE46510	Normal Lymphocytes (154)	gsm1131480	3.39232
GSE46510	Normal Lymphocytes (154)	gsm1131481	2.80735
GSE46510	Normal Lymphocytes (154)	gsm1131482	3.10434
GSE46510	Normal Lymphocytes (154)	gsm1131483	3.05311
GSE46510	Normal Lymphocytes (154)	gsm1131484	2.70044
GSE46510	Normal Lymphocytes (154)	gsm1131485	2.20163
GSE46510	Normal Lymphocytes (154)	gsm1131486	2.90689
GSE46510	Normal Lymphocytes (154)	gsm1131487	4.47897
GSE46510	Normal Lymphocytes (154)	gsm1131488	-0.321928
GSE46510	Normal Lymphocytes (154)	gsm1131489	2.07039
GSE46510	Normal Lymphocytes (154)	gsm1131490	3.45943
GSE46510	Normal Lymphocytes (154)	gsm1131491	1
GSE46510	Normal Lymphocytes (154)	gsm1131492	2.58496
GSE46510	Normal Lymphocytes (154)	gsm1131493	2.40599
GSE46510	Normal Lymphocytes (154)	gsm1131494	1.07039
GSE46510	Normal Lymphocytes (154)	gsm1131495	4.22497
GSE46510	Normal Lymphocytes (154)	gsm1131496	0.263034
GSE46510	Normal Lymphocytes (154)	gsm1131497	2.23266
GSE46510	Normal Lymphocytes (154)	gsm1131498	2.56071
GSE46510	Normal Lymphocytes (154)	gsm1131499	3.10434
GSE46510	Normal Lymphocytes (154)	gsm1131500	3.49825
GSE46510	Normal Lymphocytes (154)	gsm1131501	1.58496
GSE46510	Normal Lymphocytes (154)	gsm1131502	1.1375
GSE46510	Normal Lymphocytes (154)	gsm1131503	3.30743
GSE46510	Normal Lymphocytes (154)	gsm1131504	3.7761
GSE46510	Normal Lymphocytes (154)	gsm1131505	1.1375
GSE46510	Normal Lymphocytes (154)	gsm1131506	3.27798
GSE46510	Normal Lymphocytes (154)	gsm1131507	2.51096
GSE46510	Normal Lymphocytes (154)	gsm1131508	0.485427
GSE46510	Normal Lymphocytes (154)	gsm1131509	0.847997
GSE46510	Normal Lymphocytes (154)	gsm1131510	1.1375
GSE46510	Normal Lymphocytes (154)	gsm1131511	2.8679
GSE46510	Normal Lymphocytes (154)	gsm1131512	0.584963
GSE46510	Normal Lymphocytes (154)	gsm1131513	2.96347
GSE46510	Normal Lymphocytes (154)	gsm1131514	3.41954
GSE46510	Normal Lymphocytes (154)	gsm1131515	2.98185
GSE46510	Normal Lymphocytes (154)	gsm1131516	0.263034
GSE46510	Normal Lymphocytes (154)	gsm1131517	3.37851
GSE46510	Normal Lymphocytes (154)	gsm1131518	3.81762
GSE46510	Normal Lymphocytes (154)	gsm1131519	3.89724
GSE46510	Normal Lymphocytes (154)	gsm1131520	0.584963
GSE46510	Normal Lymphocytes (154)	gsm1131521	3.926

## Sheet: Figure 1g
Figure 1g:
SOX11 in ChIP-seq defined NB tumor groups
Tumor ID	SOX11 RNAexpr_counts (log2)	MYCN.x	Stage.x	Age.x	Risk.x	Relapse.x	SE_978	Type	Purity	Signature_ChIPseq
NSP001-PT01	5.80769	NonAmp	4	>18mo	HR	No	4.55003	Tumor		MES
NSP002-PT01	7.39462	Amp	4	>18mo	HR	No	4.90512	Tumor	0.61	MYCN
NSP003-RM01	6.58262	Amp	4	>18mo	HR	Yes	5.78545	Metastasis	0.83	MYCN
NSP005-RT01	6.3357	Amp	4	<18mo	HR	Yes	3.66362	Tumor	0.77	MYCN
NSP006-RM01	6.2446	NonAmp	4	>18mo	HR	Yes	4.12017	Metastasis	0.7	MNA-HR
NSP007-RM01	8.19353	Amp	4	>18mo	HR	Yes	7.20779	Metastasis	0.93	MYCN
NSP008-RT01	5.56337	NonAmp	1-3;4S	>18mo	LR/IR	Yes	1.72998	Tumor	0.83	MYCN
NSP009-RM01	8.03756	Amp	4	>18mo	HR	Yes	7.20779	Metastasis	0.98	MYCN
NSP010-PT01	5.43867	Amp	4	>18mo	HR	No	1.14308	Tumor		MNA-HR
NSP011-PT01	5.0652	NonAmp	1-3;4S	<18mo	LR/IR	No	3.02944	Tumor		MNA-LR
NSP012-PT01	0.289456	NonAmp	1-3;4S	>18mo		No	1.41217	Tumor		MES
NSP013-PT01	4.17036	NonAmp	1-3;4S	<18mo	LR/IR	No	1.62884	Tumor		MES
NSP014-PT01	7.3834	Amp	4	>18mo	HR	No	1.77537	Tumor	0.94	MNA-HR
NSP015-PT01	8.4544	NonAmp	1-3;4S	>18mo	LR/IR	No	0.772249	Tumor	0.9	MNA-HR
NSP016-PT01	7.86054	Amp	4	<18mo	HR	No	5.1977	Tumor	0.79	MES
NSP017-PT01	7.01341	NonAmp	4	>18mo	HR	No	2.18578	Tumor	0.66	MNA-HR
NSP018-PT01	6.94382	Amp	1-3;4S	>18mo	HR	No	3.29132	Tumor	0.94	MYCN
NSP019-PT01	7.39097	NonAmp	4	>18mo	HR	No	2.5398	Tumor	0.46	MNA-LR
NSP020-PT01	6.7086	NonAmp	1-3;4S	>18mo	LR/IR	No	3.82611	Tumor	0.35	MNA-LR
NSP021-PT01	4.87209	NonAmp	1-3;4S	>18mo	LR/IR	No	2.58845	Tumor	0.56	MES
NSP022-PT01	7.57584	NonAmp	1-3;4S	>18mo	LR/IR	No	5.21558	Tumor	0.87	MYCN
NSP023-PT01	9.9331	Amp	4	>18mo	HR	No	14.6013	Tumor	0.97	MNA-HR
NSP024-PT01	8.5553	Amp	4	>18mo	HR	No	5.58116	Tumor	0.86	MYCN
NSP025-PT01	-1.6449	NonAmp	1-3;4S	>18mo	LR/IR	No	1.36543	Tumor		MES
NSP026-PT01	6.64678	NonAmp	1-3;4S	<18mo	LR/IR	No	2.99772	Tumor	0.41	MNA-LR
NSP027-PT01	6.53103	NonAmp	4	>18mo	HR	No	5.61451	Tumor		MNA-LR
NSP028-PT01	6.52766	Amp	1-3;4S	>18mo	HR	No	2.75151	Tumor	0.92	MYCN
NSP029-PT01	7.55005	Amp	4	>18mo	HR	No	3.92612	Tumor		MYCN
NSP030-PT01	8.33001	NonAmp	4	>18mo	HR	No	2.48068	Tumor	0.84	MNA-HR
NSP031-PT01	8.21905	Amp	1-3;4S	>18mo	HR	No	7.49032	Tumor	0.95	MYCN
NSP032-PT01	7.16342	NonAmp	1-3;4S	>18mo	LR/IR	No	2.90358	Tumor	0.83	MNA-LR
NSP032-RT02	5.66685	NonAmp	1-3;4S	>18mo	LR/IR	Yes	2.10657	Tumor		MES
NSP032-RT03	7.28849	NonAmp	1-3;4S	>18mo	LR/IR	Yes	5.013	Tumor		MNA-LR
NSP033-PT01	7.94288	Amp	4	>18mo	HR	No	5.013	Tumor	0.83	MYCN
NSP034-PT01	8.87038	Amp	1-3;4S	>18mo	HR	No	8.44872	Tumor	1	MYCN
NSP035-PT01	7.47321	NonAmp	4	>18mo	HR	No	2.21697	Tumor	0.87	MNA-HR
NSP036-PT01	7.72977	NonAmp	4	>18mo	HR	No	6.02592	Tumor	0.93	MNA-LR
NSP037-PT01	5.63614	NonAmp	4	>18mo	HR	No	1.82589	Tumor	0.87	MYCN
NSP039-PT01	6.55637	NonAmp	4	>18mo	HR	No	3.37358	Tumor	0.89	MNA-HR
NSP048-PT01	6.9554	NonAmp	1-3;4S	<18mo	LR/IR	No	2.91848	Tumor	0.74	MNA-LR
NSP049-PT01	6.50992	NonAmp	1-3;4S	<18mo	LR/IR	No	4.96242	Tumor		MYCN
NSP050-PT01	5.93055	Amp	4	>18mo	HR	No	2.36656	Tumor	0.5	MES
NSP051-PT01	6.57705	NonAmp	1-3;4S	<18mo	LR/IR	No	2.91424	Tumor	0.96	MNA-HR
NSP052-PT01	6.43764	NonAmp	4	>18mo	HR	No	2.12182	Tumor		MNA-LR
NSP054-PT01	7.63875	NonAmp	4	>18mo	HR	No	1.81192	Tumor	0.6	MNA-HR
NSP055-PT01	8.30193	NonAmp	4	>18mo	HR	No	5.72608	Tumor	0.81	MNA-LR
NSP056-PT01	6.87657	NonAmp	4	>18mo	HR	No	1.86832	Tumor	0.9	MNA-LR

## Sheet: Figure 2b
Figure 2b:
Consensus SE signal in NB cell lines
Cell line	SE signal	Subtype
BE-2C	0.483726	Amp
CHLA15	21.5508	NonAmp
CHLA20	9.3069	NonAmp
CHLA90	2.13637	NonAmp
CLB-GA	10.3348	NonAmp
GI-ME-N	0.411461	MES
HD-N-33	1.81168	MES
IMR32	6.67689	Amp
IMR575	4.64909	Amp
KELLY	2.43389	Amp
LAN2	2.31269	Amp
LAN6	0.641461	NonAmp
NB69	7.87036	NonAmp
NBL-S	4.24947	NonAmp
NGP	1.30501	Amp
NMB	3.21208	Amp
P4	0.155403	MES
P5	0.181017	MES
SH-EP	0.630351	MES
SK-N-AS	4.09634	MES
SK-N-DZ	7.64154	Amp
SK-N-FI	4.62817	NonAmp
SMS-KCNR	18.0333	Amp
SY5Y	8.0152	NonAmp
TR14	0.734547	Amp

## Sheet: Figure 2c
Figure 2c:
Consensus SE signal in NB tumors
Tumor ID	SE_978	Type	MYCN	Stage	Age	Relapse	Purity	Risk	Signature_ChIPseq
NSP001-PT01	4.55003	Tumor	NonAmp	4	>18mo	No		HR	MES
NSP002-PT01	4.90512	Tumor	Amp	4	>18mo	No	0.61	HR	MYCN
NSP003-RM01	5.78545	Metastasis	Amp	4	>18mo	Yes	0.83	HR	MYCN
NSP004-RT01	4.75283	Tumor	Amp	4	>18mo	Yes	0.98	HR	MYCN
NSP005-RT01	3.66362	Tumor	Amp	4	<18mo	Yes	0.77	HR	MYCN
NSP006-RM01	4.12017	Metastasis	NonAmp	4	>18mo	Yes	0.7	HR	MNA-HR
NSP007-RM01	7.20779	Metastasis	Amp	4	>18mo	Yes	0.93	HR	MYCN
NSP008-RT01	1.72998	Tumor	NonAmp	1-3;4S	>18mo	Yes	0.83	LR/IR	MYCN
NSP009-RM01	7.20779	Metastasis	Amp	4	>18mo	Yes	0.98	HR	MYCN
NSP010-PT01	1.14308	Tumor	Amp	4	>18mo	No		HR	MNA-HR
NSP011-PT01	3.02944	Tumor	NonAmp	1-3;4S	<18mo	No		LR/IR	MNA-LR
NSP012-PT01	1.41217	Tumor	NonAmp	1-3;4S	>18mo	No			MES
NSP013-PT01	1.62884	Tumor	NonAmp	1-3;4S	<18mo	No		LR/IR	MES
NSP014-PT01	1.77537	Tumor	Amp	4	>18mo	No	0.94	HR	MNA-HR
NSP015-PT01	0.772249	Tumor	NonAmp	1-3;4S	>18mo	No	0.9	LR/IR	MNA-HR
NSP016-PT01	5.1977	Tumor	Amp	4	<18mo	No	0.79	HR	MES
NSP017-PT01	2.18578	Tumor	NonAmp	4	>18mo	No	0.66	HR	MNA-HR
NSP018-PT01	3.29132	Tumor	Amp	1-3;4S	>18mo	No	0.94	HR	MYCN
NSP019-PT01	2.5398	Tumor	NonAmp	4	>18mo	No	0.46	HR	MNA-LR
NSP020-PT01	3.82611	Tumor	NonAmp	1-3;4S	>18mo	No	0.35	LR/IR	MNA-LR
NSP021-PT01	2.58845	Tumor	NonAmp	1-3;4S	>18mo	No	0.56	LR/IR	MES
NSP022-PT01	5.21558	Tumor	NonAmp	1-3;4S	>18mo	No	0.87	LR/IR	MYCN
NSP023-PT01	14.6013	Tumor	Amp	4	>18mo	No	0.97	HR	MNA-HR
NSP024-PT01	5.58116	Tumor	Amp	4	>18mo	No	0.86	HR	MYCN
NSP025-PT01	1.36543	Tumor	NonAmp	1-3;4S	>18mo	No		LR/IR	MES
NSP026-PT01	2.99772	Tumor	NonAmp	1-3;4S	<18mo	No	0.41	LR/IR	MNA-LR
NSP027-PT01	5.61451	Tumor	NonAmp	4	>18mo	No		HR	MNA-LR
NSP028-PT01	2.75151	Tumor	Amp	1-3;4S	>18mo	No	0.92	HR	MYCN
NSP029-PT01	3.92612	Tumor	Amp	4	>18mo	No		HR	MYCN
NSP030-PT01	2.48068	Tumor	NonAmp	4	>18mo	No	0.84	HR	MNA-HR
NSP031-PT01	7.49032	Tumor	Amp	1-3;4S	>18mo	No	0.95	HR	MYCN
NSP032-PT01	2.90358	Tumor	NonAmp	1-3;4S	>18mo	No	0.83	LR/IR	MNA-LR
NSP032-RM01	4.29505	Metastasis	NonAmp	1-3;4S	>18mo	Yes		LR/IR	MNA-LR
NSP032-RT01	4.46987	Tumor	NonAmp	1-3;4S	>18mo	Yes		LR/IR	MNA-LR
NSP032-RT02	2.10657	Tumor	NonAmp	1-3;4S	>18mo	Yes		LR/IR	MES
NSP032-RT03	5.013	Tumor	NonAmp	1-3;4S	>18mo	Yes		LR/IR	MNA-LR
NSP033-PT01	5.013	Tumor	Amp	4	>18mo	No	0.83	HR	MYCN
NSP034-PT01	8.44872	Tumor	Amp	1-3;4S	>18mo	No	1	HR	MYCN
NSP035-PT01	2.21697	Tumor	NonAmp	4	>18mo	No	0.87	HR	MNA-HR
NSP036-PT01	6.02592	Tumor	NonAmp	4	>18mo	No	0.93	HR	MNA-LR
NSP037-PT01	1.82589	Tumor	NonAmp	4	>18mo	No	0.87	HR	MYCN
NSP038-PT01	2.18288	Tumor	Amp	1-3;4S	>18mo	No	0.95	HR	MYCN
NSP039-PT01	3.37358	Tumor	NonAmp	4	>18mo	No	0.89	HR	MNA-HR
NSP040-PT01	3.77102	Tumor	NonAmp	4	>18mo	No	0.51	HR	MNA-LR
NSP041-PT01	2.74053	Tumor	NonAmp	1-3;4S	>18mo	No		LR/IR	MES
NSP042-PT01	2.35207	Tumor	NonAmp	4	>18mo	No	0.95	HR	MNA-LR
NSP043-PT01	4.90512	Tumor	Amp	4	>18mo	No	0.89	HR	MYCN
NSP044-PT01	5.35524	Tumor	NonAmp	1-3;4S	>18mo	No		LR/IR	MYCN
NSP045-PT01	3.21241	Tumor	NonAmp	4	>18mo	No	0.87	HR	MNA-LR
NSP046-PT01	1.50441	Tumor	NonAmp	4	>18mo	No	0.73	HR	MNA-HR
NSP047-PT01	2.98119	Tumor	NonAmp	4	>18mo	No	0.9	HR	MNA-LR
NSP048-PT01	2.91848	Tumor	NonAmp	1-3;4S	<18mo	No	0.74	LR/IR	MNA-LR
NSP049-PT01	4.96242	Tumor	NonAmp	1-3;4S	<18mo	No		LR/IR	MYCN
NSP050-PT01	2.36656	Tumor	Amp	4	>18mo	No	0.5	HR	MES
NSP051-PT01	2.91424	Tumor	NonAmp	1-3;4S	<18mo	No	0.96	LR/IR	MNA-HR
NSP052-PT01	2.12182	Tumor	NonAmp	4	>18mo	No		HR	MNA-LR
NSP053-PT01	1.62708	Tumor	NonAmp	4	>18mo	No	0.8	HR	MES
NSP054-PT01	1.81192	Tumor	NonAmp	4	>18mo	No	0.6	HR	MNA-HR
NSP055-PT01	5.72608	Tumor	NonAmp	4	>18mo	No	0.81	HR	MNA-LR
NSP056-PT01	1.86832	Tumor	NonAmp	4	>18mo	No	0.9	HR	MNA-LR

## Sheet: Figure 2d
Figure 2d:
Correlation SOX11 expression and consensus SE in NB cell lines					Correlation SOX11 expression and consensus SE in B tumors
Cell lnies	SOX11 RNAexpr_counts	SE_978	Subtype		Tumor ID	SOX11 RNAexpr_counts	MYCN.x	Stage.x	Age.x	Risk.x	Relapse.x	SE_978	Type	Purity	Signature_ChIPseq
BE-2C	3.03964	0.483726	Amp		NSP001-PT01	56.0129	NonAmp	4	>18mo	HR	No	4.55003	Tumor		MES
CHLA15	103.623	21.5508	NonAmp		NSP002-PT01	168.269	Amp	4	>18mo	HR	No	4.90512	Tumor	0.61	MYCN
CHLA20	72.6414	9.3069	NonAmp		NSP003-RM01	95.8442	Amp	4	>18mo	HR	Yes	5.78545	Metastasis	0.83	MYCN
CHLA90	17.6119	2.13637	NonAmp		NSP005-RT01	80.7675	Amp	4	<18mo	HR	Yes	3.66362	Tumor	0.77	MYCN
CLB-GA	131.271	10.3348	NonAmp		NSP006-RM01	75.8249	NonAmp	4	>18mo	HR	Yes	4.12017	Metastasis	0.7	MNA-HR
GI-ME-N	13.6457	0.411461	MES		NSP007-RM01	292.751	Amp	4	>18mo	HR	Yes	7.20779	Metastasis	0.93	MYCN
HD-N-33	9.83335	1.81168	MES		NSP008-RT01	47.2869	NonAmp	1-3;4S	>18mo	LR/IR	Yes	1.72998	Tumor	0.83	MYCN
IMR32	37.4034	6.67689	Amp		NSP009-RM01	262.752	Amp	4	>18mo	HR	Yes	7.20779	Metastasis	0.98	MYCN
IMR575	21.0103	4.64909	Amp		NSP010-PT01	43.3713	Amp	4	>18mo	HR	No	1.14308	Tumor		MNA-HR
KELLY	21.847	2.43389	Amp		NSP011-PT01	33.4794	NonAmp	1-3;4S	<18mo	LR/IR	No	3.02944	Tumor		MNA-LR
LAN2	32.1477	2.31269	Amp		NSP012-PT01	1.22218	NonAmp	1-3;4S	>18mo		No	1.41217	Tumor		MES
LAN6	12.3086	0.641461	NonAmp		NSP013-PT01	18.0054	NonAmp	1-3;4S	<18mo	LR/IR	No	1.62884	Tumor		MES
NB69	30.6765	7.87036	NonAmp		NSP014-PT01	166.964	Amp	4	>18mo	HR	No	1.77537	Tumor	0.94	MNA-HR
NBL-S	35.8334	4.24947	NonAmp		NSP015-PT01	350.775	NonAmp	1-3;4S	>18mo	LR/IR	No	0.772249	Tumor	0.9	MNA-HR
NGP	89.0268	1.30501	Amp		NSP016-PT01	232.412	Amp	4	<18mo	HR	No	5.1977	Tumor	0.79	MES
NMB	68.9771	3.21208	Amp		NSP017-PT01	129.195	NonAmp	4	>18mo	HR	No	2.18578	Tumor	0.66	MNA-HR
SH-EP	0.126649	0.630351	MES		NSP018-PT01	123.112	Amp	1-3;4S	>18mo	HR	No	3.29132	Tumor	0.94	MYCN
SK-N-AS	6.80088	4.09634	MES		NSP019-PT01	167.843	NonAmp	4	>18mo	HR	No	2.5398	Tumor	0.46	MNA-LR
SK-N-DZ	47.4343	7.64154	Amp		NSP020-PT01	104.59	NonAmp	1-3;4S	>18mo	LR/IR	No	3.82611	Tumor	0.35	MNA-LR
SK-N-FI	18.21	4.62817	NonAmp		NSP021-PT01	29.2851	NonAmp	1-3;4S	>18mo	LR/IR	No	2.58845	Tumor	0.56	MES
SMS-KCNR	184.981	18.0333	Amp		NSP022-PT01	190.789	NonAmp	1-3;4S	>18mo	LR/IR	No	5.21558	Tumor	0.87	MYCN
SY5Y	79.97	8.0152	NonAmp		NSP023-PT01	977.602	Amp	4	>18mo	HR	No	14.6013	Tumor	0.97	MNA-HR
TR14	23.1153	0.734547	Amp		NSP024-PT01	376.185	Amp	4	>18mo	HR	No	5.58116	Tumor	0.86	MYCN
					NSP025-PT01	0.319769	NonAmp	1-3;4S	>18mo	LR/IR	No	1.36543	Tumor		MES
					NSP026-PT01	100.203	NonAmp	1-3;4S	<18mo	LR/IR	No	2.99772	Tumor	0.41	MNA-LR
					NSP027-PT01	92.4777	NonAmp	4	>18mo	HR	No	5.61451	Tumor		MNA-LR
					NSP028-PT01	92.2615	Amp	1-3;4S	>18mo	HR	No	2.75151	Tumor	0.92	MYCN
					NSP029-PT01	187.409	Amp	4	>18mo	HR	No	3.92612	Tumor		MYCN
					NSP030-PT01	321.799	NonAmp	4	>18mo	HR	No	2.48068	Tumor	0.84	MNA-HR
					NSP031-PT01	297.976	Amp	1-3;4S	>18mo	HR	No	7.49032	Tumor	0.95	MYCN
					NSP032-PT01	143.352	NonAmp	1-3;4S	>18mo	LR/IR	No	2.90358	Tumor	0.83	MNA-LR
					NSP032-RT02	50.8034	NonAmp	1-3;4S	>18mo	LR/IR	Yes	2.10657	Tumor		MES
					NSP032-RT03	156.334	NonAmp	1-3;4S	>18mo	LR/IR	Yes	5.013	Tumor		MNA-LR
					NSP033-PT01	246.062	Amp	4	>18mo	HR	No	5.013	Tumor	0.83	MYCN
					NSP034-PT01	468.006	Amp	1-3;4S	>18mo	HR	No	8.44872	Tumor	1	MYCN
					NSP035-PT01	177.689	NonAmp	4	>18mo	HR	No	2.21697	Tumor	0.87	MNA-HR
					NSP036-PT01	212.272	NonAmp	4	>18mo	HR	No	6.02592	Tumor	0.93	MNA-LR
					NSP037-PT01	49.7334	NonAmp	4	>18mo	HR	No	1.82589	Tumor	0.87	MYCN
					NSP039-PT01	94.1163	NonAmp	4	>18mo	HR	No	3.37358	Tumor	0.89	MNA-HR
					NSP048-PT01	124.104	NonAmp	1-3;4S	<18mo	LR/IR	No	2.91848	Tumor	0.74	MNA-LR
					NSP049-PT01	91.1341	NonAmp	1-3;4S	<18mo	LR/IR	No	4.96242	Tumor		MYCN
					NSP050-PT01	60.9922	Amp	4	>18mo	HR	No	2.36656	Tumor	0.5	MES
					NSP051-PT01	95.4747	NonAmp	1-3;4S	<18mo	LR/IR	No	2.91424	Tumor	0.96	MNA-HR
					NSP052-PT01	86.6806	NonAmp	4	>18mo	HR	No	2.12182	Tumor		MNA-LR
					NSP054-PT01	199.293	NonAmp	4	>18mo	HR	No	1.81192	Tumor	0.6	MNA-HR
					NSP055-PT01	315.594	NonAmp	4	>18mo	HR	No	5.72608	Tumor	0.81	MNA-LR
					NSP056-PT01	117.504	NonAmp	4	>18mo	HR	No	1.86832	Tumor	0.9	MNA-LR

## Sheet: Figure 3a
Figure 3a: indicated with green boxes are the lanes included in the figures of the manuscript

## Sheet: Figure 3b
Figure 3b: indicated with green boxes are the lanes included in the figures of the manuscript

[truncated: 34 more sheets: Figure 3c, Figure 3d, Figure 3e, Figure 4c, Figure 4d, Figure 5d, Figure 6c, Figure 6e, Figure S1b, Figure S1c, Figure S1d, Figure S1e, Figure S1f, Figure S1g, Figure S1h, Figure S1i, Figure S1j, Figure S1k, Figure S1l, Figure S3a …]
